# Supplementary material for: Distribution and diversity of enzymes for polysaccharide degradation in fungi
Source: Sci Rep. 2017 Mar 16;7:222. doi: 10.1038/s41598-017-00258-w (PMC5428031; doi:10.1038/s41598-017-00258-w)
Supplement: Supplementary file 2 — Supplementary Information [file 41598_2017_258_MOESM2_ESM.xls]

## Sheet: Sheet1
Phylum	Subphylum	Class	Subclass	Order	SubOrder	Family	Genus	Species	Strain	GeneID	Genelength	PFamid	PFamname	PFlength	domiEvalue	hmmfrom	hmmto	alifrom	alito	ProtArchi
Ascomycota	Pezizomycotina	Dothideomycetes	Pleosporomycetidae	Pleosporales	Pleosporineae	Pleosporaceae	Alternaria	Alternaria_brassicicola	Alternaria_brassicicola	AB00128.1	385	PF00686	CBM20	97	5.7e-34	1	95	283	377	LPMO_10:CBM20
Ascomycota	Pezizomycotina	Dothideomycetes	Pleosporomycetidae	Pleosporales	Pleosporineae	Pleosporaceae	Alternaria	Alternaria_brassicicola	Alternaria_brassicicola	AB01263.1	331	PF00331	GH10	316	2.1e-93	2	315	36	327	GH10
Ascomycota	Pezizomycotina	Dothideomycetes	NA	NA	NA	NA	Acidomyces	Acidomyces_richmondensis	Acidomyces_richmondensis_BFW	jgi|Aciri1_meta|145897|e_gw1.02483.45.1	498	PF00150	GH5	281	2.4e-28	25	277	76	336	GH5
Ascomycota	Pezizomycotina	Eurotiomycetes	Eurotiomycetidae	Eurotiales	NA	Aspergillaceae	Aspergillus	Aspergillus_fumigatus	Aspergillus_fumigatus_Af293_from_AspGD	jgi|Aspfu1|6483|Afu5g06840_mRNA	1154	PF00187	Chitin_bind_1	38	1.3e-07	9	38	380	425	Chitin_bind_1:GH18
Basidiomycota	Agaricomycotina	Agaricomycetes	NA	Russulales	NA	Peniophoraceae	Peniophora	Peniophora_sp.	Peniophora_sp._v1.0	jgi|Ricme1|568530|e_gw1.2.403.1	534	PF00759	GH9	411	2.3e-111	2	410	6	446	GH9
Basidiomycota	Agaricomycotina	Agaricomycetes	NA	Russulales	NA	Peniophoraceae	Peniophora	Peniophora_sp.	Peniophora_sp._v1.0	jgi|Ricme1|569004|e_gw1.4.101.1	322	PF03443	GH61	205	3.3e-56	1	201	19	229	GH61:CBM1
Basidiomycota	Agaricomycotina	Agaricomycetes	NA	Russulales	NA	Peniophoraceae	Peniophora	Peniophora_sp.	Peniophora_sp._v1.0	jgi|Ricme1|569004|e_gw1.4.101.1	322	PF00734	CBM1	29	1.6e-12	1	29	289	317	GH61:CBM1
Basidiomycota	Agaricomycotina	Agaricomycetes	NA	Russulales	NA	Peniophoraceae	Peniophora	Peniophora_sp.	Peniophora_sp._v1.0	jgi|Ricme1|569004|e_gw1.4.101.1	322	PF00734	CBM1	29	1.6e-12	1	29	289	317	GH61:CBM1
Basidiomycota	Agaricomycotina	Agaricomycetes	NA	Russulales	NA	Peniophoraceae	Peniophora	Peniophora_sp.	Peniophora_sp._v1.0	jgi|Ricme1|569223|e_gw1.4.33.1	443	PF00704	GH18	294	1.6e-55	5	294	57	419	GH18
Basidiomycota	Agaricomycotina	Agaricomycetes	NA	Russulales	NA	Peniophoraceae	Peniophora	Peniophora_sp.	Peniophora_sp._v1.0	jgi|Ricme1|570340|e_gw1.9.148.1	362	PF00704	GH18	294	9.9e-56	4	294	1	342	GH18
Basidiomycota	Agaricomycotina	Agaricomycetes	NA	Russulales	NA	Peniophoraceae	Peniophora	Peniophora_sp.	Peniophora_sp._v1.0	jgi|Ricme1|571746|e_gw1.15.51.1	336	PF03443	GH61	205	8.4e-54	1	197	18	226	GH61
Basidiomycota	Agaricomycotina	Agaricomycetes	NA	Russulales	NA	Peniophoraceae	Peniophora	Peniophora_sp.	Peniophora_sp._v1.0	jgi|Ricme1|571800|e_gw1.15.69.1	310	PF03443	GH61	205	2.7e-55	1	198	21	232	GH61
Basidiomycota	Agaricomycotina	Agaricomycetes	NA	Russulales	NA	Peniophoraceae	Peniophora	Peniophora_sp.	Peniophora_sp._v1.0	jgi|Ricme1|573281|e_gw1.24.38.1	439	PF00150	GH5	281	9.1e-11	11	211	92	299	GH5
Basidiomycota	Agaricomycotina	Agaricomycetes	NA	Russulales	NA	Peniophoraceae	Peniophora	Peniophora_sp.	Peniophora_sp._v1.0	jgi|Ricme1|574402|e_gw1.31.22.1	432	PF00704	GH18	294	2.4e-56	18	294	62	416	GH18
Ascomycota	Pezizomycotina	Eurotiomycetes	Eurotiomycetidae	Eurotiales	NA	Aspergillaceae	Aspergillus	Aspergillus_fumigatus	Aspergillus_fumigatus_Af293_from_AspGD	jgi|Aspfu1|6483|Afu5g06840_mRNA	1154	PF00704	GH18	294	2.8e-48	2	292	441	790	Chitin_bind_1:GH18
Basidiomycota	Agaricomycotina	Agaricomycetes	NA	Russulales	NA	Peniophoraceae	Peniophora	Peniophora_sp.	Peniophora_sp._v1.0	jgi|Ricme1|574443|e_gw1.31.25.1	434	PF00704	GH18	294	1.1e-54	6	294	51	417	GH18
Basidiomycota	Agaricomycotina	Agaricomycetes	NA	Russulales	NA	Peniophoraceae	Peniophora	Peniophora_sp.	Peniophora_sp._v1.0	jgi|Ricme1|575910|e_gw1.41.34.1	489	PF02055	GH30	348	6.3e-24	2	312	57	355	GH30
Basidiomycota	Agaricomycotina	Agaricomycetes	NA	Russulales	NA	Peniophoraceae	Peniophora	Peniophora_sp.	Peniophora_sp._v1.0	jgi|Ricme1|576187|e_gw1.43.77.1	406	PF00704	GH18	294	6e-15	1	239	128	369	GH18
Basidiomycota	Agaricomycotina	Agaricomycetes	NA	Russulales	NA	Peniophoraceae	Peniophora	Peniophora_sp.	Peniophora_sp._v1.0	jgi|Ricme1|576355|e_gw1.44.90.1	229	PF00457	GH11	178	4e-81	1	178	46	224	GH11
Basidiomycota	Agaricomycotina	Agaricomycetes	NA	Russulales	NA	Peniophoraceae	Peniophora	Peniophora_sp.	Peniophora_sp._v1.0	jgi|Ricme1|581617|e_gw1.89.10.1	698	PF00150	GH5	281	4.7e-10	8	162	203	363	GH5
Basidiomycota	Agaricomycotina	Agaricomycetes	NA	Russulales	NA	Peniophoraceae	Peniophora	Peniophora_sp.	Peniophora_sp._v1.0	jgi|Ricme1|582578|e_gw1.102.41.1	354	PF00150	GH5	281	2.4e-43	22	280	74	322	GH5
Basidiomycota	Agaricomycotina	Agaricomycetes	NA	Russulales	NA	Peniophoraceae	Peniophora	Peniophora_sp.	Peniophora_sp._v1.0	jgi|Ricme1|586875|e_gw1.163.17.1	523	PF00840	GH7	434	1.5e-200	2	434	22	455	GH7:CBM1
Basidiomycota	Agaricomycotina	Agaricomycetes	NA	Russulales	NA	Peniophoraceae	Peniophora	Peniophora_sp.	Peniophora_sp._v1.0	jgi|Ricme1|586875|e_gw1.163.17.1	523	PF00734	CBM1	29	5.6e-14	2	29	491	518	GH7:CBM1
Basidiomycota	Agaricomycotina	Agaricomycetes	NA	Russulales	NA	Peniophoraceae	Peniophora	Peniophora_sp.	Peniophora_sp._v1.0	jgi|Ricme1|586875|e_gw1.163.17.1	523	PF00734	CBM1	29	5.6e-14	2	29	491	518	GH7:CBM1
Basidiomycota	Agaricomycotina	Agaricomycetes	NA	Russulales	NA	Peniophoraceae	Peniophora	Peniophora_sp.	Peniophora_sp._v1.0	jgi|Ricme1|588223|e_gw1.189.18.1	477	PF00150	GH5	281	9.3e-32	24	277	74	338	GH5
Ascomycota	Pezizomycotina	Eurotiomycetes	Eurotiomycetidae	Eurotiales	NA	Aspergillaceae	Aspergillus	Aspergillus_fumigatus	Aspergillus_fumigatus_Af293_from_AspGD	jgi|Aspfu1|7220|Afu5g14560_mRNA	393	PF00150	GH5	281	2.1e-14	17	277	56	362	GH5
Basidiomycota	Agaricomycotina	Agaricomycetes	NA	Russulales	NA	Peniophoraceae	Peniophora	Peniophora_sp.	Peniophora_sp._v1.0	jgi|Ricme1|596629|estExt_Genewise1.C_1_t10255	513	PF02839	CBM5_12	42	4.5e-08	1	33	360	392	GH18:CBM5_12:CBM5_12
Basidiomycota	Agaricomycotina	Agaricomycetes	NA	Russulales	NA	Peniophoraceae	Peniophora	Peniophora_sp.	Peniophora_sp._v1.0	jgi|Ricme1|596629|estExt_Genewise1.C_1_t10255	513	PF00704	GH18	294	9.5e-20	2	237	32	330	GH18:CBM5_12:CBM5_12
Basidiomycota	Agaricomycotina	Agaricomycetes	NA	Russulales	NA	Peniophoraceae	Peniophora	Peniophora_sp.	Peniophora_sp._v1.0	jgi|Ricme1|596629|estExt_Genewise1.C_1_t10255	513	PF02839	CBM5_12	42	1.6e-10	2	42	432	471	GH18:CBM5_12:CBM5_12
Basidiomycota	Agaricomycotina	Agaricomycetes	NA	Russulales	NA	Peniophoraceae	Peniophora	Peniophora_sp.	Peniophora_sp._v1.0	jgi|Ricme1|600258|estExt_Genewise1.C_150089	380	PF03443	GH61	205	8.1e-52	1	198	19	234	GH61
Basidiomycota	Agaricomycotina	Agaricomycetes	NA	Russulales	NA	Peniophoraceae	Peniophora	Peniophora_sp.	Peniophora_sp._v1.0	jgi|Ricme1|601759|estExt_Genewise1.C_240094	523	PF00704	GH18	294	3.7e-69	3	294	63	406	GH18:CBM5_12
Basidiomycota	Agaricomycotina	Agaricomycetes	NA	Russulales	NA	Peniophoraceae	Peniophora	Peniophora_sp.	Peniophora_sp._v1.0	jgi|Ricme1|601759|estExt_Genewise1.C_240094	523	PF02839	CBM5_12	42	7e-09	2	42	477	516	GH18:CBM5_12
Basidiomycota	Agaricomycotina	Agaricomycetes	NA	Russulales	NA	Peniophoraceae	Peniophora	Peniophora_sp.	Peniophora_sp._v1.0	jgi|Ricme1|610148|estExt_Genewise1.C_1020010	424	PF00150	GH5	281	6.9e-48	2	280	52	322	GH5:CBM1
Basidiomycota	Agaricomycotina	Agaricomycetes	NA	Russulales	NA	Peniophoraceae	Peniophora	Peniophora_sp.	Peniophora_sp._v1.0	jgi|Ricme1|610148|estExt_Genewise1.C_1020010	424	PF00734	CBM1	29	9.8e-15	2	29	392	419	GH5:CBM1
Basidiomycota	Agaricomycotina	Agaricomycetes	NA	Russulales	NA	Peniophoraceae	Peniophora	Peniophora_sp.	Peniophora_sp._v1.0	jgi|Ricme1|610148|estExt_Genewise1.C_1020010	424	PF00734	CBM1	29	9.8e-15	2	29	392	419	GH5:CBM1
Basidiomycota	Agaricomycotina	Agaricomycetes	NA	Russulales	NA	Peniophoraceae	Peniophora	Peniophora_sp.	Peniophora_sp._v1.0	jgi|Ricme1|614103|estExt_Genewise1.C_1640045	451	PF01341	GH6	304	9.3e-99	12	304	118	416	CBM1:GH6
Ascomycota	Pezizomycotina	Eurotiomycetes	Eurotiomycetidae	Eurotiales	NA	Aspergillaceae	Aspergillus	Aspergillus_fumigatus	Aspergillus_fumigatus_Af293_from_AspGD	jgi|Aspfu1|7348|Afu6g01800_mRNA	461	PF00734	CBM1	29	1.6e-13	1	29	428	456	GH7:CBM1
Basidiomycota	Agaricomycotina	Agaricomycetes	NA	Russulales	NA	Peniophoraceae	Peniophora	Peniophora_sp.	Peniophora_sp._v1.0	jgi|Ricme1|614103|estExt_Genewise1.C_1640045	451	PF00734	CBM1	29	5.8e-13	2	29	22	49	CBM1:GH6
Basidiomycota	Agaricomycotina	Agaricomycetes	NA	Russulales	NA	Peniophoraceae	Peniophora	Peniophora_sp.	Peniophora_sp._v1.0	jgi|Ricme1|614103|estExt_Genewise1.C_1640045	451	PF00734	CBM1	29	5.8e-13	2	29	22	49	CBM1:GH6
Basidiomycota	Agaricomycotina	Agaricomycetes	NA	Russulales	NA	Peniophoraceae	Peniophora	Peniophora_sp.	Peniophora_sp._v1.0	jgi|Ricme1|614641|estExt_Genewise1.C_1750028	234	PF03443	GH61	205	7.7e-54	1	200	18	219	GH61
Basidiomycota	Agaricomycotina	Agaricomycetes	NA	Russulales	NA	Peniophoraceae	Peniophora	Peniophora_sp.	Peniophora_sp._v1.0	jgi|Ricme1|679554|gm1.575_g	471	PF00331	GH10	316	2.2e-54	8	314	52	371	GH10:CBM1
Basidiomycota	Agaricomycotina	Agaricomycetes	NA	Russulales	NA	Peniophoraceae	Peniophora	Peniophora_sp.	Peniophora_sp._v1.0	jgi|Ricme1|679554|gm1.575_g	471	PF00734	CBM1	29	5.5e-11	1	29	438	466	GH10:CBM1
Basidiomycota	Agaricomycotina	Agaricomycetes	NA	Russulales	NA	Peniophoraceae	Peniophora	Peniophora_sp.	Peniophora_sp._v1.0	jgi|Ricme1|679554|gm1.575_g	471	PF00734	CBM1	29	5.5e-11	1	29	438	466	GH10:CBM1
Basidiomycota	Agaricomycotina	Agaricomycetes	NA	Russulales	NA	Peniophoraceae	Peniophora	Peniophora_sp.	Peniophora_sp._v1.0	jgi|Ricme1|681216|gm1.2237_g	377	PF03443	GH61	205	5.5e-58	1	194	20	224	GH61
Basidiomycota	Agaricomycotina	Agaricomycetes	NA	Russulales	NA	Peniophoraceae	Peniophora	Peniophora_sp.	Peniophora_sp._v1.0	jgi|Ricme1|682547|gm1.3568_g	249	PF03443	GH61	205	2.6e-57	1	205	18	238	GH61
Basidiomycota	Agaricomycotina	Agaricomycetes	NA	Russulales	NA	Peniophoraceae	Peniophora	Peniophora_sp.	Peniophora_sp._v1.0	jgi|Ricme1|685497|gm1.6518_g	418	PF03443	GH61	205	1.1e-68	1	199	19	232	GH61
Basidiomycota	Agaricomycotina	Agaricomycetes	NA	Russulales	NA	Peniophoraceae	Peniophora	Peniophora_sp.	Peniophora_sp._v1.0	jgi|Ricme1|685904|gm1.6925_g	246	PF01670	GH12	214	4e-44	3	213	35	243	GH12
Ascomycota	Pezizomycotina	Eurotiomycetes	Eurotiomycetidae	Eurotiales	NA	Aspergillaceae	Aspergillus	Aspergillus_fumigatus	Aspergillus_fumigatus_Af293_from_AspGD	jgi|Aspfu1|7348|Afu6g01800_mRNA	461	PF00840	GH7	434	5.7e-128	9	434	30	398	GH7:CBM1
Basidiomycota	Agaricomycotina	Agaricomycetes	NA	Russulales	NA	Peniophoraceae	Peniophora	Peniophora_sp.	Peniophora_sp._v1.0	jgi|Ricme1|686238|gm1.7259_g	251	PF01670	GH12	214	4.5e-33	3	205	42	242	GH12
Basidiomycota	Agaricomycotina	Agaricomycetes	NA	Russulales	NA	Peniophoraceae	Peniophora	Peniophora_sp.	Peniophora_sp._v1.0	jgi|Ricme1|687349|gm1.8370_g	353	PF00150	GH5	281	3.8e-44	17	280	66	321	GH5
Basidiomycota	Agaricomycotina	Agaricomycetes	NA	Russulales	NA	Peniophoraceae	Peniophora	Peniophora_sp.	Peniophora_sp._v1.0	jgi|Ricme1|690116|gm1.11137_g	431	PF00150	GH5	281	4.7e-11	6	153	84	235	GH5
Basidiomycota	Agaricomycotina	Agaricomycetes	NA	Russulales	NA	Peniophoraceae	Peniophora	Peniophora_sp.	Peniophora_sp._v1.0	jgi|Ricme1|690261|gm1.11282_g	296	PF03443	GH61	205	9.3e-53	1	200	18	219	GH61
Basidiomycota	Agaricomycotina	Agaricomycetes	NA	Russulales	NA	Peniophoraceae	Peniophora	Peniophora_sp.	Peniophora_sp._v1.0	jgi|Ricme1|691326|gm1.12347_g	454	PF00734	CBM1	29	6.5e-10	1	29	24	52	CBM1:GH5
Basidiomycota	Agaricomycotina	Agaricomycetes	NA	Russulales	NA	Peniophoraceae	Peniophora	Peniophora_sp.	Peniophora_sp._v1.0	jgi|Ricme1|691326|gm1.12347_g	454	PF00150	GH5	281	2.2e-27	3	278	117	419	CBM1:GH5
Basidiomycota	Agaricomycotina	Agaricomycetes	NA	Russulales	NA	Peniophoraceae	Peniophora	Peniophora_sp.	Peniophora_sp._v1.0	jgi|Ricme1|691326|gm1.12347_g	454	PF00734	CBM1	29	6.5e-10	1	29	24	52	CBM1:GH5
Basidiomycota	Agaricomycotina	Agaricomycetes	NA	Russulales	NA	Peniophoraceae	Peniophora	Peniophora_sp.	Peniophora_sp._v1.0	jgi|Ricme1|694978|gm1.15999_g	253	PF03443	GH61	205	2.4e-62	1	201	21	240	GH61
Basidiomycota	Agaricomycotina	Agaricomycetes	NA	Russulales	NA	Peniophoraceae	Peniophora	Peniophora_sp.	Peniophora_sp._v1.0	jgi|Ricme1|695185|gm1.16206_g	321	PF00734	CBM1	29	7.1e-10	2	29	287	314	GH61:CBM1
Basidiomycota	Agaricomycotina	Agaricomycetes	NA	Russulales	NA	Peniophoraceae	Peniophora	Peniophora_sp.	Peniophora_sp._v1.0	jgi|Ricme1|695185|gm1.16206_g	321	PF03443	GH61	205	8e-64	1	200	18	222	GH61:CBM1
Ascomycota	Pezizomycotina	Eurotiomycetes	Eurotiomycetidae	Eurotiales	NA	Aspergillaceae	Aspergillus	Aspergillus_fumigatus	Aspergillus_fumigatus_Af293_from_AspGD	jgi|Aspfu1|7348|Afu6g01800_mRNA	461	PF00734	CBM1	29	1.6e-13	1	29	428	456	GH7:CBM1
Basidiomycota	Agaricomycotina	Agaricomycetes	NA	Russulales	NA	Peniophoraceae	Peniophora	Peniophora_sp.	Peniophora_sp._v1.0	jgi|Ricme1|695185|gm1.16206_g	321	PF00734	CBM1	29	7.1e-10	2	29	287	314	GH61:CBM1
Basidiomycota	Agaricomycotina	Agaricomycetes	NA	Russulales	NA	Peniophoraceae	Peniophora	Peniophora_sp.	Peniophora_sp._v1.0	jgi|Ricme1|724026|MIX28239_900_23	524	PF02055	GH30	348	1.6e-24	2	268	70	328	GH30
Basidiomycota	Agaricomycotina	Agaricomycetes	NA	Russulales	NA	Peniophoraceae	Peniophora	Peniophora_sp.	Peniophora_sp._v1.0	jgi|Ricme1|726484|MIX30697_2591_56	302	PF00704	GH18	294	3.5e-16	48	234	74	282	GH18
Basidiomycota	Agaricomycotina	Agaricomycetes	NA	Russulales	NA	Peniophoraceae	Peniophora	Peniophora_sp.	Peniophora_sp._v1.0	jgi|Ricme1|739072|estExt_fgenesh1_pg.C_2420004	626	PF00150	GH5	281	3e-06	18	163	153	305	GH5
Basidiomycota	Agaricomycotina	Agaricomycetes	NA	Russulales	NA	Peniophoraceae	Peniophora	Peniophora_sp.	Peniophora_sp._v1.0	jgi|Ricme1|740352|estExt_fgenesh1_pg.C_4100002	324	PF00734	CBM1	29	1.4e-10	1	29	289	317	GH61:CBM1
Basidiomycota	Agaricomycotina	Agaricomycetes	NA	Russulales	NA	Peniophoraceae	Peniophora	Peniophora_sp.	Peniophora_sp._v1.0	jgi|Ricme1|740352|estExt_fgenesh1_pg.C_4100002	324	PF03443	GH61	205	8.1e-61	1	199	20	223	GH61:CBM1
Basidiomycota	Agaricomycotina	Agaricomycetes	NA	Russulales	NA	Peniophoraceae	Peniophora	Peniophora_sp.	Peniophora_sp._v1.0	jgi|Ricme1|740352|estExt_fgenesh1_pg.C_4100002	324	PF00734	CBM1	29	1.4e-10	1	29	289	317	GH61:CBM1
Basidiomycota	Agaricomycotina	Agaricomycetes	NA	Russulales	NA	Peniophoraceae	Peniophora	Peniophora_sp.	Peniophora_sp._v1.0	jgi|Ricme1|742415|estExt_fgenesh1_pm.C_310016	404	PF00704	GH18	294	7.3e-16	47	267	90	389	GH18
Basidiomycota	Agaricomycotina	Agaricomycetes	NA	Russulales	NA	Peniophoraceae	Peniophora	Peniophora_sp.	Peniophora_sp._v1.0	jgi|Ricme1|744014|estExt_fgenesh1_pm.C_880006	736	PF03644	GH85	291	2.9e-77	9	259	61	355	GH85
Basidiomycota	Agaricomycotina	Agaricomycetes	NA	Russulales	NA	Peniophoraceae	Peniophora	Peniophora_sp.	Peniophora_sp._v1.0	jgi|Ricme1|744818|estExt_fgenesh1_pm.C_1460003	394	PF00704	GH18	294	1.9e-23	2	270	30	278	GH18
Ascomycota	Pezizomycotina	Eurotiomycetes	Eurotiomycetidae	Eurotiales	NA	Aspergillaceae	Aspergillus	Aspergillus_fumigatus	Aspergillus_fumigatus_Af293_from_AspGD	jgi|Aspfu1|7784|Afu6g07070_mRNA	453	PF00840	GH7	434	3.3e-211	1	434	20	450	GH7
Basidiomycota	Agaricomycotina	Agaricomycetes	NA	Russulales	NA	Peniophoraceae	Peniophora	Peniophora_sp.	Peniophora_sp._v1.0	jgi|Ricme1|747073|estExt_Genemark1.C_20204	398	PF00331	GH10	316	9.6e-51	8	314	52	371	GH10
Basidiomycota	Agaricomycotina	Agaricomycetes	NA	Russulales	NA	Peniophoraceae	Peniophora	Peniophora_sp.	Peniophora_sp._v1.0	jgi|Ricme1|749837|estExt_Genemark1.C_280061	319	PF00734	CBM1	29	3.9e-12	2	29	287	314	GH61:CBM1
Basidiomycota	Agaricomycotina	Agaricomycetes	NA	Russulales	NA	Peniophoraceae	Peniophora	Peniophora_sp.	Peniophora_sp._v1.0	jgi|Ricme1|749837|estExt_Genemark1.C_280061	319	PF00734	CBM1	29	3.9e-12	2	29	287	314	GH61:CBM1
Basidiomycota	Agaricomycotina	Agaricomycetes	NA	Russulales	NA	Peniophoraceae	Peniophora	Peniophora_sp.	Peniophora_sp._v1.0	jgi|Ricme1|749837|estExt_Genemark1.C_280061	319	PF03443	GH61	205	6.6e-62	1	205	19	233	GH61:CBM1
Basidiomycota	Agaricomycotina	Agaricomycetes	NA	Russulales	NA	Peniophoraceae	Peniophora	Peniophora_sp.	Peniophora_sp._v1.0	jgi|Ricme1|753242|estExt_Genemark1.C_800029	254	PF01670	GH12	214	1e-27	2	213	41	252	GH12
Basidiomycota	Agaricomycotina	Agaricomycetes	NA	Russulales	NA	Peniophoraceae	Peniophora	Peniophora_sp.	Peniophora_sp._v1.0	jgi|Ricme1|754209|estExt_Genemark1.C_1020006	641	PF00734	CBM1	29	3e-11	1	26	575	600	GH5:CBM1:CBM1
Basidiomycota	Agaricomycotina	Agaricomycetes	NA	Russulales	NA	Peniophoraceae	Peniophora	Peniophora_sp.	Peniophora_sp._v1.0	jgi|Ricme1|754209|estExt_Genemark1.C_1020006	641	PF00734	CBM1	29	2.7e-11	1	29	503	531	GH5:CBM1:CBM1
Basidiomycota	Agaricomycotina	Agaricomycetes	NA	Russulales	NA	Peniophoraceae	Peniophora	Peniophora_sp.	Peniophora_sp._v1.0	jgi|Ricme1|754209|estExt_Genemark1.C_1020006	641	PF00734	CBM1	29	2.7e-11	1	29	503	531	GH5:CBM1:CBM1
Basidiomycota	Agaricomycotina	Agaricomycetes	NA	Russulales	NA	Peniophoraceae	Peniophora	Peniophora_sp.	Peniophora_sp._v1.0	jgi|Ricme1|754209|estExt_Genemark1.C_1020006	641	PF00150	GH5	281	7.2e-47	2	280	55	325	GH5:CBM1:CBM1
Basidiomycota	Agaricomycotina	Agaricomycetes	NA	Russulales	NA	Peniophoraceae	Peniophora	Peniophora_sp.	Peniophora_sp._v1.0	jgi|Ricme1|754209|estExt_Genemark1.C_1020006	641	PF00734	CBM1	29	3e-11	1	26	575	600	GH5:CBM1:CBM1
Ascomycota	Pezizomycotina	Eurotiomycetes	Eurotiomycetidae	Eurotiales	NA	Aspergillaceae	Aspergillus	Aspergillus_fumigatus	Aspergillus_fumigatus_Af293_from_AspGD	jgi|Aspfu1|7824|Afu6g07480_mRNA	307	PF00150	GH5	281	1.2e-56	18	280	26	275	GH5
Basidiomycota	Agaricomycotina	Agaricomycetes	NA	Russulales	NA	Peniophoraceae	Peniophora	Peniophora_sp.	Peniophora_sp._v1.0	jgi|Ricme1|754937|estExt_Genemark1.C_1190036	419	PF00704	GH18	294	2.1e-65	6	294	38	400	GH18
Basidiomycota	Agaricomycotina	Agaricomycetes	NA	Russulales	NA	Peniophoraceae	Peniophora	Peniophora_sp.	Peniophora_sp._v1.0	jgi|Ricme1|758382|estExt_Genemark1.C_2450012	463	PF00150	GH5	281	7.5e-09	7	247	117	358	GH5
Cryptomycota	NA	NA	NA	NA	NA	NA	Rozella	Rozella_allomycis	Rozella_allomycis_CSF55	jgi|Rozal1_1|2885|O9G_004316	399	PF00150	GH5	281	4.1e-31	22	278	64	357	GH5
Cryptomycota	NA	NA	NA	NA	NA	NA	Rozella	Rozella_allomycis	Rozella_allomycis_CSF55	jgi|Rozal1_1|3443|O9G_000398	668	PF00150	GH5	281	5.9e-09	22	133	65	249	GH5:GH5
Cryptomycota	NA	NA	NA	NA	NA	NA	Rozella	Rozella_allomycis	Rozella_allomycis_CSF55	jgi|Rozal1_1|3443|O9G_000398	668	PF00150	GH5	281	5.3e-08	143	280	353	522	GH5:GH5
Cryptomycota	NA	NA	NA	NA	NA	NA	Rozella	Rozella_allomycis	Rozella_allomycis_CSF55	jgi|Rozal1_1|4314|O9G_000794	256	PF03644	GH85	291	1.5e-64	55	277	7	226	GH85
Cryptomycota	NA	NA	NA	NA	NA	NA	Rozella	Rozella_allomycis	Rozella_allomycis_CSF55	jgi|Rozal1_1|4860|O9G_002547	535	PF00704	GH18	294	1.7e-72	1	294	18	364	GH18
Cryptomycota	NA	NA	NA	NA	NA	NA	Rozella	Rozella_allomycis	Rozella_allomycis_CSF55	jgi|Rozal1_1|5585|O9G_004547	415	PF00704	GH18	294	1.1e-80	1	294	17	364	GH18
Ascomycota	Saccharomycotina	Saccharomycetes	NA	Saccharomycetales	NA	Saccharomycetaceae	Saccharomyces	Saccharomyces_cerevisiae	Saccharomyces_cerevisiae_S288C	jgi|Sacce1|1291|YDR261C	563	PF00150	GH5	281	1.1e-10	14	278	106	456	GH5
Ascomycota	Saccharomycotina	Saccharomycetes	NA	Saccharomycetales	NA	Saccharomycetaceae	Saccharomyces	Saccharomyces_cerevisiae	Saccharomyces_cerevisiae_S288C	jgi|Sacce1|1406|YDR371W	512	PF00704	GH18	294	2.1e-78	3	291	76	449	GH18
Ascomycota	Pezizomycotina	Eurotiomycetes	Eurotiomycetidae	Eurotiales	NA	Aspergillaceae	Aspergillus	Aspergillus_fumigatus	Aspergillus_fumigatus_Af293_from_AspGD	jgi|Aspfu1|7997|Afu6g09250_mRNA	834	PF00150	GH5	281	4.9e-12	18	251	473	712	GH5
Ascomycota	Saccharomycotina	Saccharomycetes	NA	Saccharomycetales	NA	Saccharomycetaceae	Saccharomyces	Saccharomyces_cerevisiae	Saccharomyces_cerevisiae_S288C	jgi|Sacce1|1790|YIR007W	765	PF00150	GH5	281	7.1e-09	22	133	69	268	GH5
Ascomycota	Saccharomycotina	Saccharomycetes	NA	Saccharomycetales	NA	Saccharomycetaceae	Saccharomyces	Saccharomyces_cerevisiae	Saccharomyces_cerevisiae_S288C	jgi|Sacce1|4327|YLR286C	563	PF00704	GH18	294	1.1e-25	2	227	29	294	GH18:CBM19
Ascomycota	Saccharomycotina	Saccharomycetes	NA	Saccharomycetales	NA	Saccharomycetaceae	Saccharomyces	Saccharomyces_cerevisiae	Saccharomyces_cerevisiae_S288C	jgi|Sacce1|4327|YLR286C	563	PF03427	CBM19	61	5.4e-08	18	57	501	540	GH18:CBM19
Ascomycota	Saccharomycotina	Saccharomycetes	NA	Saccharomycetales	NA	Saccharomycetaceae	Saccharomyces	Saccharomyces_cerevisiae	Saccharomyces_cerevisiae_S288C	jgi|Sacce1|4344|YLR300W	449	PF00150	GH5	281	3e-12	11	172	104	269	GH5
Ascomycota	Saccharomycotina	Saccharomycetes	NA	Saccharomycetales	NA	Saccharomycetaceae	Saccharomyces	Saccharomyces_cerevisiae	Saccharomyces_cerevisiae_S288C	jgi|Sacce1|5847|YOR190W	446	PF00150	GH5	281	2.2e-13	15	210	109	305	GH5
Ascomycota	Taphrinomycotina	Schizosaccharomycetes	NA	Schizosaccharomycetales	NA	Schizosaccharomycetaceae	Schizosaccharomyces	Schizosaccharomyces_cryophilus	Schizosaccharomyces_cryophilus_OY26	jgi|Schcy1|4074|SPOG_01176T0	561	PF00150	GH5	281	6.1e-11	18	251	213	448	GH5
Ascomycota	Taphrinomycotina	Schizosaccharomycetes	NA	Schizosaccharomycetales	NA	Schizosaccharomycetaceae	Schizosaccharomyces	Schizosaccharomyces_cryophilus	Schizosaccharomyces_cryophilus_OY26	jgi|Schcy1|733|SPOG_03005T0	409	PF00150	GH5	281	3.4e-15	10	276	86	373	GH5
Ascomycota	Taphrinomycotina	Schizosaccharomycetes	NA	Schizosaccharomycetales	NA	Schizosaccharomycetaceae	Schizosaccharomyces	Schizosaccharomyces_japonicus	Schizosaccharomyces_japonicus_yFS275	jgi|Schja1|2680|SJAG_05001T0	422	PF00150	GH5	281	7.7e-14	9	246	88	319	GH5
Ascomycota	Taphrinomycotina	Schizosaccharomycetes	NA	Schizosaccharomycetales	NA	Schizosaccharomycetaceae	Schizosaccharomyces	Schizosaccharomyces_japonicus	Schizosaccharomyces_japonicus_yFS275	jgi|Schja1|3946|SJAG_01171T0	404	PF00150	GH5	281	3.9e-14	17	277	78	370	GH5
Ascomycota	Taphrinomycotina	Schizosaccharomycetes	NA	Schizosaccharomycetales	NA	Schizosaccharomycetaceae	Schizosaccharomyces	Schizosaccharomyces_japonicus	Schizosaccharomyces_japonicus_yFS275	jgi|Schja1|4663|SJAG_01888T0	580	PF00150	GH5	281	1e-12	13	250	214	453	GH5
Ascomycota	Pezizomycotina	Eurotiomycetes	Eurotiomycetidae	Eurotiales	NA	Aspergillaceae	Aspergillus	Aspergillus_fumigatus	Aspergillus_fumigatus_Af293_from_AspGD	jgi|Aspfu1|8002|Afu6g09310_mRNA	683	PF00704	GH18	294	1.5e-57	63	294	228	491	GH18
Ascomycota	Taphrinomycotina	Schizosaccharomycetes	NA	Schizosaccharomycetales	NA	Schizosaccharomycetaceae	Schizosaccharomyces	Schizosaccharomyces_octosporus	Schizosaccharomyces_octosporus_yFS286	jgi|Schoc1|2788|SOCG_00261T0	462	PF00150	GH5	281	5.6e-10	14	252	62	297	GH5
Ascomycota	Taphrinomycotina	Schizosaccharomycetes	NA	Schizosaccharomycetales	NA	Schizosaccharomycetaceae	Schizosaccharomyces	Schizosaccharomyces_octosporus	Schizosaccharomyces_octosporus_yFS286	jgi|Schoc1|3387|SOCG_00853T0	573	PF00150	GH5	281	2.7e-09	18	250	219	453	GH5
Ascomycota	Taphrinomycotina	Schizosaccharomycetes	NA	Schizosaccharomycetales	NA	Schizosaccharomycetaceae	Schizosaccharomyces	Schizosaccharomyces_octosporus	Schizosaccharomyces_octosporus_yFS286	jgi|Schoc1|4317|SOCG_01266T0	407	PF00150	GH5	281	2.7e-17	10	277	86	374	GH5
Basidiomycota	Agaricomycotina	Agaricomycetes	NA	Corticiales	NA	Corticiaceae	Schizopora	Schizopora_paradoxa	Schizopora_paradoxa_KUC8140	jgi|Schpa1|126393|CE126392_445	327	PF00704	GH18	294	1.2e-16	2	280	48	296	GH18
Basidiomycota	Agaricomycotina	Agaricomycetes	NA	Corticiales	NA	Corticiaceae	Schizopora	Schizopora_paradoxa	Schizopora_paradoxa_KUC8140	jgi|Schpa1|127132|CE127131_4210	363	PF00704	GH18	294	8.4e-16	19	238	82	325	GH18
Basidiomycota	Agaricomycotina	Agaricomycetes	NA	Corticiales	NA	Corticiaceae	Schizopora	Schizopora_paradoxa	Schizopora_paradoxa_KUC8140	jgi|Schpa1|157158|CE157157_186	329	PF00734	CBM1	29	1e-11	1	29	296	324	GH61:CBM1
Basidiomycota	Agaricomycotina	Agaricomycetes	NA	Corticiales	NA	Corticiaceae	Schizopora	Schizopora_paradoxa	Schizopora_paradoxa_KUC8140	jgi|Schpa1|157158|CE157157_186	329	PF00734	CBM1	29	1e-11	1	29	296	324	GH61:CBM1
Basidiomycota	Agaricomycotina	Agaricomycetes	NA	Corticiales	NA	Corticiaceae	Schizopora	Schizopora_paradoxa	Schizopora_paradoxa_KUC8140	jgi|Schpa1|157158|CE157157_186	329	PF03443	GH61	205	2.1e-54	1	205	21	236	GH61:CBM1
Basidiomycota	Agaricomycotina	Agaricomycetes	NA	Corticiales	NA	Corticiaceae	Schizopora	Schizopora_paradoxa	Schizopora_paradoxa_KUC8140	jgi|Schpa1|293013|CE293012_3301	388	PF00331	GH10	316	1.5e-95	11	315	85	382	GH10
Basidiomycota	Agaricomycotina	Agaricomycetes	NA	Corticiales	NA	Corticiaceae	Schizopora	Schizopora_paradoxa	Schizopora_paradoxa_KUC8140	jgi|Schpa1|33064|CE33063_479	433	PF00150	GH5	281	1.4e-22	3	278	44	378	GH5
Ascomycota	Pezizomycotina	Dothideomycetes	NA	NA	NA	NA	Acidomyces	Acidomyces_richmondensis	Acidomyces_richmondensis_BFW	jgi|Aciri1_meta|147446|e_gw1.02794.18.1	439	PF00150	GH5	281	5.6e-18	8	277	59	377	GH5
Ascomycota	Pezizomycotina	Eurotiomycetes	Eurotiomycetidae	Eurotiales	NA	Aspergillaceae	Aspergillus	Aspergillus_fumigatus	Aspergillus_fumigatus_Af293_from_AspGD	jgi|Aspfu1|8026|Afu6g09540_mRNA	331	PF00734	CBM1	29	1.3e-10	1	29	298	326	GH61:CBM1
Basidiomycota	Agaricomycotina	Agaricomycetes	NA	Corticiales	NA	Corticiaceae	Schizopora	Schizopora_paradoxa	Schizopora_paradoxa_KUC8140	jgi|Schpa1|348412|CE348411_266	494	PF00150	GH5	281	1.3e-12	15	279	41	373	GH5
Basidiomycota	Agaricomycotina	Agaricomycetes	NA	Corticiales	NA	Corticiaceae	Schizopora	Schizopora_paradoxa	Schizopora_paradoxa_KUC8140	jgi|Schpa1|390209|CE390208_267	243	PF01670	GH12	214	9e-41	3	212	31	238	GH12
Basidiomycota	Agaricomycotina	Agaricomycetes	NA	Corticiales	NA	Corticiaceae	Schizopora	Schizopora_paradoxa	Schizopora_paradoxa_KUC8140	jgi|Schpa1|455529|CE455528_1465	520	PF00840	GH7	434	5.6e-205	2	434	22	451	GH7:CBM1
Basidiomycota	Agaricomycotina	Agaricomycetes	NA	Corticiales	NA	Corticiaceae	Schizopora	Schizopora_paradoxa	Schizopora_paradoxa_KUC8140	jgi|Schpa1|455529|CE455528_1465	520	PF00734	CBM1	29	2.6e-12	1	29	487	515	GH7:CBM1
Basidiomycota	Agaricomycotina	Agaricomycetes	NA	Corticiales	NA	Corticiaceae	Schizopora	Schizopora_paradoxa	Schizopora_paradoxa_KUC8140	jgi|Schpa1|455529|CE455528_1465	520	PF00734	CBM1	29	2.6e-12	1	29	487	515	GH7:CBM1
Basidiomycota	Agaricomycotina	Agaricomycetes	NA	Corticiales	NA	Corticiaceae	Schizopora	Schizopora_paradoxa	Schizopora_paradoxa_KUC8140	jgi|Schpa1|529507|CE529506_754	522	PF00734	CBM1	29	2.7e-12	1	29	489	517	GH7:CBM1
Basidiomycota	Agaricomycotina	Agaricomycetes	NA	Corticiales	NA	Corticiaceae	Schizopora	Schizopora_paradoxa	Schizopora_paradoxa_KUC8140	jgi|Schpa1|529507|CE529506_754	522	PF00734	CBM1	29	2.7e-12	1	29	489	517	GH7:CBM1
Basidiomycota	Agaricomycotina	Agaricomycetes	NA	Corticiales	NA	Corticiaceae	Schizopora	Schizopora_paradoxa	Schizopora_paradoxa_KUC8140	jgi|Schpa1|529507|CE529506_754	522	PF00840	GH7	434	7.8e-206	2	434	22	451	GH7:CBM1
Basidiomycota	Agaricomycotina	Agaricomycetes	NA	Corticiales	NA	Corticiaceae	Schizopora	Schizopora_paradoxa	Schizopora_paradoxa_KUC8140	jgi|Schpa1|663320|CE663319_3479	474	PF00150	GH5	281	1.3e-09	16	278	89	425	GH5
Basidiomycota	Agaricomycotina	Agaricomycetes	NA	Corticiales	NA	Corticiaceae	Schizopora	Schizopora_paradoxa	Schizopora_paradoxa_KUC8140	jgi|Schpa1|664980|CE664979_565	375	PF01341	GH6	304	1e-100	11	304	47	339	GH6
Ascomycota	Pezizomycotina	Eurotiomycetes	Eurotiomycetidae	Eurotiales	NA	Aspergillaceae	Aspergillus	Aspergillus_fumigatus	Aspergillus_fumigatus_Af293_from_AspGD	jgi|Aspfu1|8026|Afu6g09540_mRNA	331	PF03443	GH61	205	9.9e-52	1	202	21	224	GH61:CBM1
Basidiomycota	Agaricomycotina	Agaricomycetes	NA	Corticiales	NA	Corticiaceae	Schizopora	Schizopora_paradoxa	Schizopora_paradoxa_KUC8140	jgi|Schpa1|676342|CE676341_1059	232	PF03443	GH61	205	1e-52	1	201	20	217	GH61
Basidiomycota	Agaricomycotina	Agaricomycetes	NA	Corticiales	NA	Corticiaceae	Schizopora	Schizopora_paradoxa	Schizopora_paradoxa_KUC8140	jgi|Schpa1|76647|CE76646_4058	449	PF00734	CBM1	29	2.1e-14	1	29	23	51	CBM1:GH6
Basidiomycota	Agaricomycotina	Agaricomycetes	NA	Corticiales	NA	Corticiaceae	Schizopora	Schizopora_paradoxa	Schizopora_paradoxa_KUC8140	jgi|Schpa1|76647|CE76646_4058	449	PF01341	GH6	304	1.5e-104	7	303	117	413	CBM1:GH6
Basidiomycota	Agaricomycotina	Agaricomycetes	NA	Corticiales	NA	Corticiaceae	Schizopora	Schizopora_paradoxa	Schizopora_paradoxa_KUC8140	jgi|Schpa1|76647|CE76646_4058	449	PF00734	CBM1	29	2.1e-14	1	29	23	51	CBM1:GH6
Basidiomycota	Agaricomycotina	Agaricomycetes	NA	Corticiales	NA	Corticiaceae	Schizopora	Schizopora_paradoxa	Schizopora_paradoxa_KUC8140	jgi|Schpa1|819076|e_gw1.00009.85.1	354	PF00150	GH5	281	5.9e-08	21	278	38	312	GH5
Basidiomycota	Agaricomycotina	Agaricomycetes	NA	Corticiales	NA	Corticiaceae	Schizopora	Schizopora_paradoxa	Schizopora_paradoxa_KUC8140	jgi|Schpa1|819465|e_gw1.00011.82.1	391	PF00704	GH18	294	3e-58	5	294	6	370	GH18
Basidiomycota	Agaricomycotina	Agaricomycetes	NA	Corticiales	NA	Corticiaceae	Schizopora	Schizopora_paradoxa	Schizopora_paradoxa_KUC8140	jgi|Schpa1|819997|e_gw1.00014.215.1	294	PF03443	GH61	205	9.2e-46	1	198	20	239	GH61
Basidiomycota	Agaricomycotina	Agaricomycetes	NA	Corticiales	NA	Corticiaceae	Schizopora	Schizopora_paradoxa	Schizopora_paradoxa_KUC8140	jgi|Schpa1|820108|e_gw1.00015.87.1	501	PF00704	GH18	294	3e-70	3	294	40	379	GH18:CBM5_12
Basidiomycota	Agaricomycotina	Agaricomycetes	NA	Corticiales	NA	Corticiaceae	Schizopora	Schizopora_paradoxa	Schizopora_paradoxa_KUC8140	jgi|Schpa1|820108|e_gw1.00015.87.1	501	PF02839	CBM5_12	42	1.6e-09	1	42	453	493	GH18:CBM5_12
Basidiomycota	Agaricomycotina	Agaricomycetes	NA	Corticiales	NA	Corticiaceae	Schizopora	Schizopora_paradoxa	Schizopora_paradoxa_KUC8140	jgi|Schpa1|820496|e_gw1.00018.83.1	286	PF00734	CBM1	29	5.4e-11	1	29	254	281	GH11:CBM1
Ascomycota	Pezizomycotina	Eurotiomycetes	Eurotiomycetidae	Eurotiales	NA	Aspergillaceae	Aspergillus	Aspergillus_fumigatus	Aspergillus_fumigatus_Af293_from_AspGD	jgi|Aspfu1|8026|Afu6g09540_mRNA	331	PF00734	CBM1	29	1.3e-10	1	29	298	326	GH61:CBM1
Basidiomycota	Agaricomycotina	Agaricomycetes	NA	Corticiales	NA	Corticiaceae	Schizopora	Schizopora_paradoxa	Schizopora_paradoxa_KUC8140	jgi|Schpa1|820496|e_gw1.00018.83.1	286	PF00457	GH11	178	2.3e-79	2	178	41	217	GH11:CBM1
Basidiomycota	Agaricomycotina	Agaricomycetes	NA	Corticiales	NA	Corticiaceae	Schizopora	Schizopora_paradoxa	Schizopora_paradoxa_KUC8140	jgi|Schpa1|820496|e_gw1.00018.83.1	286	PF00734	CBM1	29	5.4e-11	1	29	254	281	GH11:CBM1
Basidiomycota	Agaricomycotina	Agaricomycetes	NA	Corticiales	NA	Corticiaceae	Schizopora	Schizopora_paradoxa	Schizopora_paradoxa_KUC8140	jgi|Schpa1|823910|e_gw1.00041.66.1	328	PF00734	CBM1	29	6.2e-12	2	28	292	318	GH61:CBM1
Basidiomycota	Agaricomycotina	Agaricomycetes	NA	Corticiales	NA	Corticiaceae	Schizopora	Schizopora_paradoxa	Schizopora_paradoxa_KUC8140	jgi|Schpa1|823910|e_gw1.00041.66.1	328	PF00734	CBM1	29	6.2e-12	2	28	292	318	GH61:CBM1
Basidiomycota	Agaricomycotina	Agaricomycetes	NA	Corticiales	NA	Corticiaceae	Schizopora	Schizopora_paradoxa	Schizopora_paradoxa_KUC8140	jgi|Schpa1|823910|e_gw1.00041.66.1	328	PF03443	GH61	205	6.6e-67	1	200	19	230	GH61:CBM1
Basidiomycota	Agaricomycotina	Agaricomycetes	NA	Corticiales	NA	Corticiaceae	Schizopora	Schizopora_paradoxa	Schizopora_paradoxa_KUC8140	jgi|Schpa1|826756|e_gw1.00066.80.1	744	PF00150	GH5	281	1e-09	17	229	266	484	GH5
Basidiomycota	Agaricomycotina	Agaricomycetes	NA	Corticiales	NA	Corticiaceae	Schizopora	Schizopora_paradoxa	Schizopora_paradoxa_KUC8140	jgi|Schpa1|826783|e_gw1.00066.117.1	681	PF00150	GH5	281	8.8e-11	16	202	184	377	GH5
Basidiomycota	Agaricomycotina	Agaricomycetes	NA	Corticiales	NA	Corticiaceae	Schizopora	Schizopora_paradoxa	Schizopora_paradoxa_KUC8140	jgi|Schpa1|829342|e_gw1.00094.29.1	689	PF00150	GH5	281	7.2e-07	15	205	214	411	GH5
Basidiomycota	Agaricomycotina	Agaricomycetes	NA	Corticiales	NA	Corticiaceae	Schizopora	Schizopora_paradoxa	Schizopora_paradoxa_KUC8140	jgi|Schpa1|831999|e_gw1.00135.1.1	401	PF00734	CBM1	29	9.5e-15	1	29	23	51	CBM1:GH10
Basidiomycota	Agaricomycotina	Agaricomycetes	NA	Corticiales	NA	Corticiaceae	Schizopora	Schizopora_paradoxa	Schizopora_paradoxa_KUC8140	jgi|Schpa1|831999|e_gw1.00135.1.1	401	PF00734	CBM1	29	9.5e-15	1	29	23	51	CBM1:GH10
Ascomycota	Pezizomycotina	Eurotiomycetes	Eurotiomycetidae	Eurotiales	NA	Aspergillaceae	Aspergillus	Aspergillus_fumigatus	Aspergillus_fumigatus_Af293_from_AspGD	jgi|Aspfu1|8050|Afu6g09780_mRNA	970	PF00704	GH18	294	1.6e-62	18	292	135	449	Chitin_bind_1:GH18
Basidiomycota	Agaricomycotina	Agaricomycetes	NA	Corticiales	NA	Corticiaceae	Schizopora	Schizopora_paradoxa	Schizopora_paradoxa_KUC8140	jgi|Schpa1|831999|e_gw1.00135.1.1	401	PF00331	GH10	316	6.6e-105	2	314	88	397	CBM1:GH10
Basidiomycota	Agaricomycotina	Agaricomycetes	NA	Corticiales	NA	Corticiaceae	Schizopora	Schizopora_paradoxa	Schizopora_paradoxa_KUC8140	jgi|Schpa1|832845|e_gw1.00152.30.1	337	PF00331	GH10	316	1.4e-95	6	315	30	332	GH10
Basidiomycota	Agaricomycotina	Agaricomycetes	NA	Corticiales	NA	Corticiaceae	Schizopora	Schizopora_paradoxa	Schizopora_paradoxa_KUC8140	jgi|Schpa1|837272|e_gw1.00286.20.1	341	PF03443	GH61	205	1e-61	1	201	18	222	GH61:CBM1
Basidiomycota	Agaricomycotina	Agaricomycetes	NA	Corticiales	NA	Corticiaceae	Schizopora	Schizopora_paradoxa	Schizopora_paradoxa_KUC8140	jgi|Schpa1|837272|e_gw1.00286.20.1	341	PF00734	CBM1	29	1.2e-09	1	29	309	336	GH61:CBM1
Basidiomycota	Agaricomycotina	Agaricomycetes	NA	Corticiales	NA	Corticiaceae	Schizopora	Schizopora_paradoxa	Schizopora_paradoxa_KUC8140	jgi|Schpa1|837272|e_gw1.00286.20.1	341	PF00734	CBM1	29	1.2e-09	1	29	309	336	GH61:CBM1
Basidiomycota	Agaricomycotina	Agaricomycetes	NA	Corticiales	NA	Corticiaceae	Schizopora	Schizopora_paradoxa	Schizopora_paradoxa_KUC8140	jgi|Schpa1|839305|e_gw1.00418.5.1	460	PF00734	CBM1	29	8.3e-11	2	29	24	51	CBM1:GH5
Basidiomycota	Agaricomycotina	Agaricomycetes	NA	Corticiales	NA	Corticiaceae	Schizopora	Schizopora_paradoxa	Schizopora_paradoxa_KUC8140	jgi|Schpa1|839305|e_gw1.00418.5.1	460	PF00734	CBM1	29	8.3e-11	2	29	24	51	CBM1:GH5
Basidiomycota	Agaricomycotina	Agaricomycetes	NA	Corticiales	NA	Corticiaceae	Schizopora	Schizopora_paradoxa	Schizopora_paradoxa_KUC8140	jgi|Schpa1|839305|e_gw1.00418.5.1	460	PF00150	GH5	281	1.3e-25	25	278	149	423	CBM1:GH5
Basidiomycota	Agaricomycotina	Agaricomycetes	NA	Corticiales	NA	Corticiaceae	Schizopora	Schizopora_paradoxa	Schizopora_paradoxa_KUC8140	jgi|Schpa1|850978|estExt_Genewise1.C_000620019	375	PF00150	GH5	281	2e-11	23	279	48	328	GH5
Basidiomycota	Agaricomycotina	Agaricomycetes	NA	Corticiales	NA	Corticiaceae	Schizopora	Schizopora_paradoxa	Schizopora_paradoxa_KUC8140	jgi|Schpa1|856939|estExt_Genewise1.C_001530043	576	PF00759	GH9	411	1.5e-104	2	410	48	497	GH9
Ascomycota	Pezizomycotina	Eurotiomycetes	Eurotiomycetidae	Eurotiales	NA	Aspergillaceae	Aspergillus	Aspergillus_fumigatus	Aspergillus_fumigatus_Af293_from_AspGD	jgi|Aspfu1|8050|Afu6g09780_mRNA	970	PF00187	Chitin_bind_1	38	1.9e-13	1	36	68	102	Chitin_bind_1:GH18
Basidiomycota	Agaricomycotina	Agaricomycetes	NA	Corticiales	NA	Corticiaceae	Schizopora	Schizopora_paradoxa	Schizopora_paradoxa_KUC8140	jgi|Schpa1|858859|estExt_Genewise1.C_002050032	770	PF03644	GH85	291	7.9e-84	11	291	72	409	GH85
Basidiomycota	Agaricomycotina	Agaricomycetes	NA	Corticiales	NA	Corticiaceae	Schizopora	Schizopora_paradoxa	Schizopora_paradoxa_KUC8140	jgi|Schpa1|867524|estExt_Genewise1Plus.C_000190098	253	PF01670	GH12	214	1.3e-35	2	214	41	252	GH12
Basidiomycota	Agaricomycotina	Agaricomycetes	NA	Corticiales	NA	Corticiaceae	Schizopora	Schizopora_paradoxa	Schizopora_paradoxa_KUC8140	jgi|Schpa1|875910|estExt_Genewise1Plus.C_001040030	482	PF00150	GH5	281	1.8e-30	26	277	77	340	GH5
Basidiomycota	Agaricomycotina	Agaricomycetes	NA	Corticiales	NA	Corticiaceae	Schizopora	Schizopora_paradoxa	Schizopora_paradoxa_KUC8140	jgi|Schpa1|881182|estExt_Genewise1Plus.C_002390009	472	PF00150	GH5	281	7.4e-08	22	278	96	429	GH5
Basidiomycota	Agaricomycotina	Agaricomycetes	NA	Corticiales	NA	Corticiaceae	Schizopora	Schizopora_paradoxa	Schizopora_paradoxa_KUC8140	jgi|Schpa1|929141|estExt_fgenesh1_pg.C_000940005	247	PF03443	GH61	205	1.2e-57	1	205	22	237	GH61
Basidiomycota	Agaricomycotina	Agaricomycetes	NA	Corticiales	NA	Corticiaceae	Schizopora	Schizopora_paradoxa	Schizopora_paradoxa_KUC8140	jgi|Schpa1|935767|gm1.1595_g	348	PF00150	GH5	281	1.3e-07	17	278	34	304	GH5
Basidiomycota	Agaricomycotina	Agaricomycetes	NA	Corticiales	NA	Corticiaceae	Schizopora	Schizopora_paradoxa	Schizopora_paradoxa_KUC8140	jgi|Schpa1|938365|gm1.4193_g	623	PF00704	GH18	294	2.9e-55	2	294	237	606	GH18
Basidiomycota	Agaricomycotina	Agaricomycetes	NA	Corticiales	NA	Corticiaceae	Schizopora	Schizopora_paradoxa	Schizopora_paradoxa_KUC8140	jgi|Schpa1|940426|gm1.6254_g	347	PF00331	GH10	316	6.6e-97	12	316	40	337	GH10
Basidiomycota	Agaricomycotina	Agaricomycetes	NA	Corticiales	NA	Corticiaceae	Schizopora	Schizopora_paradoxa	Schizopora_paradoxa_KUC8140	jgi|Schpa1|945769|gm1.11597_g	454	PF00734	CBM1	29	9.1e-12	2	29	24	51	CBM1:GH5
Basidiomycota	Agaricomycotina	Agaricomycetes	NA	Corticiales	NA	Corticiaceae	Schizopora	Schizopora_paradoxa	Schizopora_paradoxa_KUC8140	jgi|Schpa1|945769|gm1.11597_g	454	PF00734	CBM1	29	9.1e-12	2	29	24	51	CBM1:GH5
Ascomycota	Pezizomycotina	Eurotiomycetes	Eurotiomycetidae	Eurotiales	NA	Aspergillaceae	Aspergillus	Aspergillus_fumigatus	Aspergillus_fumigatus_Af293_from_AspGD	jgi|Aspfu1|8226|Afu6g11600_mRNA	398	PF00150	GH5	281	1.5e-60	2	280	32	297	GH5:CBM1
Basidiomycota	Agaricomycotina	Agaricomycetes	NA	Corticiales	NA	Corticiaceae	Schizopora	Schizopora_paradoxa	Schizopora_paradoxa_KUC8140	jgi|Schpa1|945769|gm1.11597_g	454	PF00150	GH5	281	8.3e-28	22	277	140	416	CBM1:GH5
Basidiomycota	Agaricomycotina	Agaricomycetes	NA	Corticiales	NA	Corticiaceae	Schizopora	Schizopora_paradoxa	Schizopora_paradoxa_KUC8140	jgi|Schpa1|946835|gm1.12663_g	1689	PF00704	GH18	294	4.2e-36	3	199	213	451	Chitin_bind_1:GH18
Basidiomycota	Agaricomycotina	Agaricomycetes	NA	Corticiales	NA	Corticiaceae	Schizopora	Schizopora_paradoxa	Schizopora_paradoxa_KUC8140	jgi|Schpa1|946835|gm1.12663_g	1689	PF00187	Chitin_bind_1	38	2.5e-11	1	38	154	196	Chitin_bind_1:GH18
Basidiomycota	Agaricomycotina	Agaricomycetes	NA	Corticiales	NA	Corticiaceae	Schizopora	Schizopora_paradoxa	Schizopora_paradoxa_KUC8140	jgi|Schpa1|992625|estExt_Genemark1.C_000040088	951	PF00150	GH5	281	4.5e-08	28	132	88	271	GH5
Basidiomycota	Agaricomycotina	Agaricomycetes	NA	Corticiales	NA	Corticiaceae	Schizopora	Schizopora_paradoxa	Schizopora_paradoxa_KUC8140	jgi|Schpa1|998023|estExt_Genemark1.C_000930040	645	PF00150	GH5	281	8.5e-16	14	279	171	448	GH5
Basidiomycota	Agaricomycotina	Agaricomycetes	NA	Corticiales	NA	Corticiaceae	Schizopora	Schizopora_paradoxa	Schizopora_paradoxa_KUC8140	jgi|Schpa1|998393|estExt_Genemark1.C_001040022	479	PF00150	GH5	281	1.2e-28	24	277	74	337	GH5
Basidiomycota	Agaricomycotina	Agaricomycetes	NA	Corticiales	NA	Corticiaceae	Schizopora	Schizopora_paradoxa	Schizopora_paradoxa_KUC8140	jgi|Schpa1|999894|estExt_Genemark1.C_001580029	794	PF00150	GH5	281	1.5e-09	25	133	130	308	GH5
Ascomycota	Taphrinomycotina	Schizosaccharomycetes	NA	Schizosaccharomycetales	NA	Schizosaccharomycetaceae	Schizosaccharomyces	Schizosaccharomyces_pombe	Schizosaccharomyces_pombe	jgi|Schpo1|1932|exg2	571	PF00150	GH5	281	1.6e-10	17	250	211	446	GH5
Ascomycota	Taphrinomycotina	Schizosaccharomycetes	NA	Schizosaccharomycetales	NA	Schizosaccharomycetaceae	Schizosaccharomyces	Schizosaccharomyces_pombe	Schizosaccharomyces_pombe	jgi|Schpo1|3786|exg1	408	PF00150	GH5	281	2.1e-15	21	277	95	373	GH5
Basidiomycota	Agaricomycotina	Agaricomycetes	Agaricomycetidae	Boletales	Sclerodermatineae	Sclerodermataceae	Scleroderma	Scleroderma_citrinum	Scleroderma_citrinum_Foug_A	jgi|Sclci1|103072|e_gw1.3.346.1	412	PF00704	GH18	294	9.3e-55	3	294	35	397	GH18
Ascomycota	Pezizomycotina	Eurotiomycetes	Eurotiomycetidae	Eurotiales	NA	Aspergillaceae	Aspergillus	Aspergillus_fumigatus	Aspergillus_fumigatus_Af293_from_AspGD	jgi|Aspfu1|8226|Afu6g11600_mRNA	398	PF00734	CBM1	29	8.2e-15	1	29	365	393	GH5:CBM1
Basidiomycota	Agaricomycotina	Agaricomycetes	Agaricomycetidae	Boletales	Sclerodermatineae	Sclerodermataceae	Scleroderma	Scleroderma_citrinum	Scleroderma_citrinum_Foug_A	jgi|Sclci1|127138|e_gw1.76.277.1	328	PF00704	GH18	294	4.2e-17	2	276	50	293	GH18
Basidiomycota	Agaricomycotina	Agaricomycetes	Agaricomycetidae	Boletales	Sclerodermatineae	Sclerodermataceae	Scleroderma	Scleroderma_citrinum	Scleroderma_citrinum_Foug_A	jgi|Sclci1|132983|e_gw1.116.44.1	487	PF00150	GH5	281	1.5e-10	22	279	88	424	GH5
Basidiomycota	Agaricomycotina	Agaricomycetes	Agaricomycetidae	Boletales	Sclerodermatineae	Sclerodermataceae	Scleroderma	Scleroderma_citrinum	Scleroderma_citrinum_Foug_A	jgi|Sclci1|142629|e_gw1.239.28.1	355	PF03443	GH61	205	3.3e-49	1	196	21	225	GH61
Basidiomycota	Agaricomycotina	Agaricomycetes	Agaricomycetidae	Boletales	Sclerodermatineae	Sclerodermataceae	Scleroderma	Scleroderma_citrinum	Scleroderma_citrinum_Foug_A	jgi|Sclci1|23289|gm1.4744_g	430	PF02839	CBM5_12	42	6.8e-11	2	42	382	421	GH18:CBM5_12
Basidiomycota	Agaricomycotina	Agaricomycetes	Agaricomycetidae	Boletales	Sclerodermatineae	Sclerodermataceae	Scleroderma	Scleroderma_citrinum	Scleroderma_citrinum_Foug_A	jgi|Sclci1|23289|gm1.4744_g	430	PF00704	GH18	294	1.4e-23	17	293	62	327	GH18:CBM5_12
Basidiomycota	Agaricomycotina	Agaricomycetes	Agaricomycetidae	Boletales	Sclerodermatineae	Sclerodermataceae	Scleroderma	Scleroderma_citrinum	Scleroderma_citrinum_Foug_A	jgi|Sclci1|55337|gw1.3.156.1	379	PF00704	GH18	294	6.2e-58	5	294	5	364	GH18
Basidiomycota	Agaricomycotina	Agaricomycetes	Agaricomycetidae	Boletales	Sclerodermatineae	Sclerodermataceae	Scleroderma	Scleroderma_citrinum	Scleroderma_citrinum_Foug_A	jgi|Sclci1|699875|CE553260_33760	388	PF00704	GH18	294	1.5e-52	22	294	29	373	GH18
Basidiomycota	Agaricomycotina	Agaricomycetes	Agaricomycetidae	Boletales	Sclerodermatineae	Sclerodermataceae	Scleroderma	Scleroderma_citrinum	Scleroderma_citrinum_Foug_A	jgi|Sclci1|86833|gw1.140.137.1	309	PF03443	GH61	205	8.3e-56	1	193	15	217	GH61
Ascomycota	Pezizomycotina	Leotiomycetes	NA	Helotiales	NA	Sclerotiniaceae	Sclerotinia	Sclerotinia_sclerotiorum	Sclerotinia_sclerotiorum_v1.0	jgi|Sclsc1|10358|SS1G_03387T0	587	PF00734	CBM1	29	9.6e-11	2	29	24	51	CBM1:GH5:CBMX2
Ascomycota	Pezizomycotina	Leotiomycetes	NA	Helotiales	NA	Sclerotiniaceae	Sclerotinia	Sclerotinia_sclerotiorum	Sclerotinia_sclerotiorum_v1.0	jgi|Sclsc1|10358|SS1G_03387T0	587	PF00150	GH5	281	3.8e-37	14	278	135	404	CBM1:GH5:CBMX2
Ascomycota	Pezizomycotina	Eurotiomycetes	Eurotiomycetidae	Eurotiales	NA	Aspergillaceae	Aspergillus	Aspergillus_fumigatus	Aspergillus_fumigatus_Af293_from_AspGD	jgi|Aspfu1|8226|Afu6g11600_mRNA	398	PF00734	CBM1	29	8.2e-15	1	29	365	393	GH5:CBM1
Ascomycota	Pezizomycotina	Leotiomycetes	NA	Helotiales	NA	Sclerotiniaceae	Sclerotinia	Sclerotinia_sclerotiorum	Sclerotinia_sclerotiorum_v1.0	jgi|Sclsc1|10358|SS1G_03387T0	587	PF00734	CBM1	29	9.6e-11	2	29	24	51	CBM1:GH5:CBMX2
Ascomycota	Pezizomycotina	Leotiomycetes	NA	Helotiales	NA	Sclerotiniaceae	Sclerotinia	Sclerotinia_sclerotiorum	Sclerotinia_sclerotiorum_v1.0	jgi|Sclsc1|10358|SS1G_03387T0	587	PF03442	CBMX2	83	3.1e-17	1	83	447	536	CBM1:GH5:CBMX2
Ascomycota	Pezizomycotina	Leotiomycetes	NA	Helotiales	NA	Sclerotiniaceae	Sclerotinia	Sclerotinia_sclerotiorum	Sclerotinia_sclerotiorum_v1.0	jgi|Sclsc1|10391|SS1G_03420T0	320	PF00704	GH18	294	4.5e-10	2	152	36	195	GH18
Ascomycota	Pezizomycotina	Leotiomycetes	NA	Helotiales	NA	Sclerotiniaceae	Sclerotinia	Sclerotinia_sclerotiorum	Sclerotinia_sclerotiorum_v1.0	jgi|Sclsc1|10589|SS1G_03618T0	281	PF00734	CBM1	29	2.2e-09	1	29	250	277	GH11:CBM1
Ascomycota	Pezizomycotina	Leotiomycetes	NA	Helotiales	NA	Sclerotiniaceae	Sclerotinia	Sclerotinia_sclerotiorum	Sclerotinia_sclerotiorum_v1.0	jgi|Sclsc1|10589|SS1G_03618T0	281	PF00734	CBM1	29	2.2e-09	1	29	250	277	GH11:CBM1
Ascomycota	Pezizomycotina	Leotiomycetes	NA	Helotiales	NA	Sclerotiniaceae	Sclerotinia	Sclerotinia_sclerotiorum	Sclerotinia_sclerotiorum_v1.0	jgi|Sclsc1|10589|SS1G_03618T0	281	PF00457	GH11	178	1.2e-79	2	178	42	218	GH11:CBM1
Ascomycota	Pezizomycotina	Leotiomycetes	NA	Helotiales	NA	Sclerotiniaceae	Sclerotinia	Sclerotinia_sclerotiorum	Sclerotinia_sclerotiorum_v1.0	jgi|Sclsc1|11916|SS1G_04945T0	589	PF00840	GH7	434	8.9e-198	1	434	21	446	GH7
Ascomycota	Pezizomycotina	Leotiomycetes	NA	Helotiales	NA	Sclerotiniaceae	Sclerotinia	Sclerotinia_sclerotiorum	Sclerotinia_sclerotiorum_v1.0	jgi|Sclsc1|1200|SS1G_07656T0	346	PF03443	GH61	205	5.1e-46	1	199	20	212	GH61
Ascomycota	Pezizomycotina	Leotiomycetes	NA	Helotiales	NA	Sclerotiniaceae	Sclerotinia	Sclerotinia_sclerotiorum	Sclerotinia_sclerotiorum_v1.0	jgi|Sclsc1|12425|SS1G_05454T0	1761	PF00187	Chitin_bind_1	38	8.7e-13	1	38	135	180	Chitin_bind_1:GH18
Ascomycota	Pezizomycotina	Leotiomycetes	NA	Helotiales	NA	Sclerotiniaceae	Sclerotinia	Sclerotinia_sclerotiorum	Sclerotinia_sclerotiorum_v1.0	jgi|Sclsc1|12425|SS1G_05454T0	1761	PF00704	GH18	294	1.9e-65	1	294	195	540	Chitin_bind_1:GH18
Ascomycota	Pezizomycotina	Eurotiomycetes	Eurotiomycetidae	Eurotiales	NA	Aspergillaceae	Aspergillus	Aspergillus_fumigatus	Aspergillus_fumigatus_Af293_from_AspGD	jgi|Aspfu1|8227|Afu6g11610_mRNA	533	PF00734	CBM1	29	1.6e-14	1	29	500	528	GH7:CBM1
Ascomycota	Pezizomycotina	Leotiomycetes	NA	Helotiales	NA	Sclerotiniaceae	Sclerotinia	Sclerotinia_sclerotiorum	Sclerotinia_sclerotiorum_v1.0	jgi|Sclsc1|12746|SS1G_05775T0	414	PF00150	GH5	281	3.3e-18	15	247	85	312	GH5
Ascomycota	Pezizomycotina	Leotiomycetes	NA	Helotiales	NA	Sclerotiniaceae	Sclerotinia	Sclerotinia_sclerotiorum	Sclerotinia_sclerotiorum_v1.0	jgi|Sclsc1|12868|SS1G_05897T0	314	PF00704	GH18	294	7e-68	3	284	5	312	GH18
Ascomycota	Pezizomycotina	Leotiomycetes	NA	Helotiales	NA	Sclerotiniaceae	Sclerotinia	Sclerotinia_sclerotiorum	Sclerotinia_sclerotiorum_v1.0	jgi|Sclsc1|1293|SS1G_07749T0	222	PF00457	GH11	178	1.3e-62	5	177	50	219	GH11
Ascomycota	Pezizomycotina	Leotiomycetes	NA	Helotiales	NA	Sclerotiniaceae	Sclerotinia	Sclerotinia_sclerotiorum	Sclerotinia_sclerotiorum_v1.0	jgi|Sclsc1|13008|SS1G_06037T0	421	PF00150	GH5	281	1.5e-17	13	250	80	310	GH5
Ascomycota	Pezizomycotina	Leotiomycetes	NA	Helotiales	NA	Sclerotiniaceae	Sclerotinia	Sclerotinia_sclerotiorum	Sclerotinia_sclerotiorum_v1.0	jgi|Sclsc1|1564|SS1G_08020T0	697	PF00704	GH18	294	3.2e-73	17	294	61	362	GH18
Ascomycota	Pezizomycotina	Leotiomycetes	NA	Helotiales	NA	Sclerotiniaceae	Sclerotinia	Sclerotinia_sclerotiorum	Sclerotinia_sclerotiorum_v1.0	jgi|Sclsc1|1752|SS1G_08208T0	396	PF00150	GH5	281	1.2e-15	10	280	59	358	GH5
Ascomycota	Pezizomycotina	Leotiomycetes	NA	Helotiales	NA	Sclerotiniaceae	Sclerotinia	Sclerotinia_sclerotiorum	Sclerotinia_sclerotiorum_v1.0	jgi|Sclsc1|2037|SS1G_08493T0	438	PF03443	GH61	205	1.4e-52	1	200	22	231	GH61
Ascomycota	Pezizomycotina	Leotiomycetes	NA	Helotiales	NA	Sclerotiniaceae	Sclerotinia	Sclerotinia_sclerotiorum	Sclerotinia_sclerotiorum_v1.0	jgi|Sclsc1|2239|SS1G_08695T0	420	PF00734	CBM1	29	7.7e-11	1	29	388	416	GH18:CBM1
Ascomycota	Pezizomycotina	Leotiomycetes	NA	Helotiales	NA	Sclerotiniaceae	Sclerotinia	Sclerotinia_sclerotiorum	Sclerotinia_sclerotiorum_v1.0	jgi|Sclsc1|2239|SS1G_08695T0	420	PF00704	GH18	294	6.9e-21	2	290	32	289	GH18:CBM1
Ascomycota	Pezizomycotina	Leotiomycetes	NA	Helotiales	NA	Sclerotiniaceae	Sclerotinia	Sclerotinia_sclerotiorum	Sclerotinia_sclerotiorum_v1.0	jgi|Sclsc1|2239|SS1G_08695T0	420	PF00734	CBM1	29	7.7e-11	1	29	388	416	GH18:CBM1
Ascomycota	Pezizomycotina	Eurotiomycetes	Eurotiomycetidae	Eurotiales	NA	Aspergillaceae	Aspergillus	Aspergillus_fumigatus	Aspergillus_fumigatus_Af293_from_AspGD	jgi|Aspfu1|8227|Afu6g11610_mRNA	533	PF00840	GH7	434	1.3e-215	1	434	29	463	GH7:CBM1
Ascomycota	Pezizomycotina	Leotiomycetes	NA	Helotiales	NA	Sclerotiniaceae	Sclerotinia	Sclerotinia_sclerotiorum	Sclerotinia_sclerotiorum_v1.0	jgi|Sclsc1|2381|SS1G_08837T0	414	PF00150	GH5	281	1.2e-45	10	278	77	355	GH5
Ascomycota	Pezizomycotina	Leotiomycetes	NA	Helotiales	NA	Sclerotiniaceae	Sclerotinia	Sclerotinia_sclerotiorum	Sclerotinia_sclerotiorum_v1.0	jgi|Sclsc1|2564|SS1G_09020T0	450	PF00840	GH7	434	2.3e-201	1	434	19	449	GH7
Ascomycota	Pezizomycotina	Leotiomycetes	NA	Helotiales	NA	Sclerotiniaceae	Sclerotinia	Sclerotinia_sclerotiorum	Sclerotinia_sclerotiorum_v1.0	jgi|Sclsc1|2794|SS1G_09250T0	274	PF01670	GH12	214	9.2e-20	2	201	50	258	GH12
Ascomycota	Pezizomycotina	Leotiomycetes	NA	Helotiales	NA	Sclerotiniaceae	Sclerotinia	Sclerotinia_sclerotiorum	Sclerotinia_sclerotiorum_v1.0	jgi|Sclsc1|2795|SS1G_09251T0	321	PF00734	CBM1	29	5.1e-11	2	29	289	316	GH61:CBM1
Ascomycota	Pezizomycotina	Leotiomycetes	NA	Helotiales	NA	Sclerotiniaceae	Sclerotinia	Sclerotinia_sclerotiorum	Sclerotinia_sclerotiorum_v1.0	jgi|Sclsc1|2795|SS1G_09251T0	321	PF00734	CBM1	29	5.1e-11	2	29	289	316	GH61:CBM1
Ascomycota	Pezizomycotina	Leotiomycetes	NA	Helotiales	NA	Sclerotiniaceae	Sclerotinia	Sclerotinia_sclerotiorum	Sclerotinia_sclerotiorum_v1.0	jgi|Sclsc1|2795|SS1G_09251T0	321	PF03443	GH61	205	2.5e-56	1	200	19	229	GH61:CBM1
Ascomycota	Pezizomycotina	Leotiomycetes	NA	Helotiales	NA	Sclerotiniaceae	Sclerotinia	Sclerotinia_sclerotiorum	Sclerotinia_sclerotiorum_v1.0	jgi|Sclsc1|2909|SS1G_09365T0	417	PF00150	GH5	281	2.1e-20	11	279	99	383	GH5
Ascomycota	Pezizomycotina	Leotiomycetes	NA	Helotiales	NA	Sclerotiniaceae	Sclerotinia	Sclerotinia_sclerotiorum	Sclerotinia_sclerotiorum_v1.0	jgi|Sclsc1|3044|SS1G_09500T0	338	PF01670	GH12	214	3.1e-11	4	198	65	277	GH12
Ascomycota	Pezizomycotina	Leotiomycetes	NA	Helotiales	NA	Sclerotiniaceae	Sclerotinia	Sclerotinia_sclerotiorum	Sclerotinia_sclerotiorum_v1.0	jgi|Sclsc1|3091|SS1G_09547T0	859	PF00150	GH5	281	3.2e-10	18	253	493	736	GH5
Ascomycota	Pezizomycotina	Leotiomycetes	NA	Helotiales	NA	Sclerotiniaceae	Sclerotinia	Sclerotinia_sclerotiorum	Sclerotinia_sclerotiorum_v1.0	jgi|Sclsc1|3365|SS1G_09821T0	310	PF03443	GH61	205	9.4e-60	1	195	40	251	GH61
Ascomycota	Pezizomycotina	Dothideomycetes	NA	NA	NA	NA	Acidomyces	Acidomyces_richmondensis	Acidomyces_richmondensis_BFW	jgi|Aciri1_meta|150250|e_gw1.03495.46.1	442	PF00704	GH18	294	1.6e-18	2	294	30	335	GH18
Ascomycota	Pezizomycotina	Eurotiomycetes	Eurotiomycetidae	Eurotiales	NA	Aspergillaceae	Aspergillus	Aspergillus_fumigatus	Aspergillus_fumigatus_Af293_from_AspGD	jgi|Aspfu1|8227|Afu6g11610_mRNA	533	PF00734	CBM1	29	1.6e-14	1	29	500	528	GH7:CBM1
Ascomycota	Pezizomycotina	Leotiomycetes	NA	Helotiales	NA	Sclerotiniaceae	Sclerotinia	Sclerotinia_sclerotiorum	Sclerotinia_sclerotiorum_v1.0	jgi|Sclsc1|3410|SS1G_09866T0	422	PF00150	GH5	281	2.3e-16	16	277	61	373	GH5
Ascomycota	Pezizomycotina	Leotiomycetes	NA	Helotiales	NA	Sclerotiniaceae	Sclerotinia	Sclerotinia_sclerotiorum	Sclerotinia_sclerotiorum_v1.0	jgi|Sclsc1|3636|SS1G_10092T0	226	PF00457	GH11	178	2.1e-77	2	178	46	224	GH11
Ascomycota	Pezizomycotina	Leotiomycetes	NA	Helotiales	NA	Sclerotiniaceae	Sclerotinia	Sclerotinia_sclerotiorum	Sclerotinia_sclerotiorum_v1.0	jgi|Sclsc1|458|SS1G_00458T0	389	PF00150	GH5	281	2.7e-47	3	279	91	357	GH5
Ascomycota	Pezizomycotina	Leotiomycetes	NA	Helotiales	NA	Sclerotiniaceae	Sclerotinia	Sclerotinia_sclerotiorum	Sclerotinia_sclerotiorum_v1.0	jgi|Sclsc1|4756|SS1G_11212T0	634	PF00734	CBM1	29	8e-08	1	25	336	360	GH18:CBM1
Ascomycota	Pezizomycotina	Leotiomycetes	NA	Helotiales	NA	Sclerotiniaceae	Sclerotinia	Sclerotinia_sclerotiorum	Sclerotinia_sclerotiorum_v1.0	jgi|Sclsc1|4756|SS1G_11212T0	634	PF00704	GH18	294	3.6e-20	52	224	58	239	GH18:CBM1
Ascomycota	Pezizomycotina	Leotiomycetes	NA	Helotiales	NA	Sclerotiniaceae	Sclerotinia	Sclerotinia_sclerotiorum	Sclerotinia_sclerotiorum_v1.0	jgi|Sclsc1|4756|SS1G_11212T0	634	PF00734	CBM1	29	8e-08	1	25	336	360	GH18:CBM1
Ascomycota	Pezizomycotina	Leotiomycetes	NA	Helotiales	NA	Sclerotiniaceae	Sclerotinia	Sclerotinia_sclerotiorum	Sclerotinia_sclerotiorum_v1.0	jgi|Sclsc1|4848|SS1G_11304T0	393	PF00704	GH18	294	1.1e-84	2	294	9	353	GH18
Ascomycota	Pezizomycotina	Leotiomycetes	NA	Helotiales	NA	Sclerotiniaceae	Sclerotinia	Sclerotinia_sclerotiorum	Sclerotinia_sclerotiorum_v1.0	jgi|Sclsc1|501|SS1G_00501T0	246	PF01670	GH12	214	1.3e-45	2	213	42	245	GH12
Ascomycota	Pezizomycotina	Leotiomycetes	NA	Helotiales	NA	Sclerotiniaceae	Sclerotinia	Sclerotinia_sclerotiorum	Sclerotinia_sclerotiorum_v1.0	jgi|Sclsc1|509|SS1G_00509T0	365	PF00331	GH10	316	5.7e-101	5	315	72	363	GH10
Ascomycota	Pezizomycotina	Leotiomycetes	NA	Helotiales	NA	Sclerotiniaceae	Sclerotinia	Sclerotinia_sclerotiorum	Sclerotinia_sclerotiorum_v1.0	jgi|Sclsc1|5243|SS1G_11700T0	437	PF00704	GH18	294	8.1e-76	4	294	54	395	GH18
Ascomycota	Pezizomycotina	Eurotiomycetes	Eurotiomycetidae	Eurotiales	NA	Aspergillaceae	Aspergillus	Aspergillus_fumigatus	Aspergillus_fumigatus_Af293_from_AspGD	jgi|Aspfu1|8283|Afu6g12210_mRNA	222	PF00457	GH11	178	1.3e-78	1	178	42	219	GH11
Ascomycota	Pezizomycotina	Leotiomycetes	NA	Helotiales	NA	Sclerotiniaceae	Sclerotinia	Sclerotinia_sclerotiorum	Sclerotinia_sclerotiorum_v1.0	jgi|Sclsc1|5276|SS1G_12059T0	314	PF03443	GH61	205	2.7e-48	1	199	18	211	GH61
Ascomycota	Pezizomycotina	Leotiomycetes	NA	Helotiales	NA	Sclerotiniaceae	Sclerotinia	Sclerotinia_sclerotiorum	Sclerotinia_sclerotiorum_v1.0	jgi|Sclsc1|5408|SS1G_12191T0	353	PF00331	GH10	316	2.7e-98	2	315	19	332	GH10
Ascomycota	Pezizomycotina	Leotiomycetes	NA	Helotiales	NA	Sclerotiniaceae	Sclerotinia	Sclerotinia_sclerotiorum	Sclerotinia_sclerotiorum_v1.0	jgi|Sclsc1|5553|SS1G_12336T0	294	PF03067	LPMO_10	192	1.1e-10	1	192	20	188	LPMO_10
Ascomycota	Pezizomycotina	Leotiomycetes	NA	Helotiales	NA	Sclerotiniaceae	Sclerotinia	Sclerotinia_sclerotiorum	Sclerotinia_sclerotiorum_v1.0	jgi|Sclsc1|6012|SS1G_01513T0	342	PF00704	GH18	294	1.1e-14	1	213	11	229	GH18
Ascomycota	Pezizomycotina	Leotiomycetes	NA	Helotiales	NA	Sclerotiniaceae	Sclerotinia	Sclerotinia_sclerotiorum	Sclerotinia_sclerotiorum_v1.0	jgi|Sclsc1|6057|SS1G_01558T0	538	PF00150	GH5	281	3.9e-12	4	247	92	353	GH5
Ascomycota	Pezizomycotina	Leotiomycetes	NA	Helotiales	NA	Sclerotiniaceae	Sclerotinia	Sclerotinia_sclerotiorum	Sclerotinia_sclerotiorum_v1.0	jgi|Sclsc1|6327|SS1G_01828T0	328	PF00734	CBM1	29	2.5e-11	1	29	296	324	GH45:CBM1
Ascomycota	Pezizomycotina	Leotiomycetes	NA	Helotiales	NA	Sclerotiniaceae	Sclerotinia	Sclerotinia_sclerotiorum	Sclerotinia_sclerotiorum_v1.0	jgi|Sclsc1|6327|SS1G_01828T0	328	PF00734	CBM1	29	2.5e-11	1	29	296	324	GH45:CBM1
Ascomycota	Pezizomycotina	Leotiomycetes	NA	Helotiales	NA	Sclerotiniaceae	Sclerotinia	Sclerotinia_sclerotiorum	Sclerotinia_sclerotiorum_v1.0	jgi|Sclsc1|6327|SS1G_01828T0	328	PF02015	GH45	210	4.5e-68	2	209	27	231	GH45:CBM1
Ascomycota	Pezizomycotina	Leotiomycetes	NA	Helotiales	NA	Sclerotiniaceae	Sclerotinia	Sclerotinia_sclerotiorum	Sclerotinia_sclerotiorum_v1.0	jgi|Sclsc1|6337|SS1G_01838T0	269	PF03443	GH61	205	5.9e-67	1	199	18	232	GH61
Ascomycota	Pezizomycotina	Leotiomycetes	NA	Helotiales	NA	Sclerotiniaceae	Sclerotinia	Sclerotinia_sclerotiorum	Sclerotinia_sclerotiorum_v1.0	jgi|Sclsc1|677|SS1G_00677T0	485	PF00187	Chitin_bind_1	38	4.9e-09	1	36	36	81	Chitin_bind_1:GH18
Ascomycota	Pezizomycotina	Eurotiomycetes	Eurotiomycetidae	Eurotiales	NA	Aspergillaceae	Aspergillus	Aspergillus_fumigatus	Aspergillus_fumigatus_Af293_from_AspGD	jgi|Aspfu1|8417|Afu6g13610_mRNA	398	PF00734	CBM1	29	3e-15	1	29	365	393	GH10:CBM1
Ascomycota	Pezizomycotina	Leotiomycetes	NA	Helotiales	NA	Sclerotiniaceae	Sclerotinia	Sclerotinia_sclerotiorum	Sclerotinia_sclerotiorum_v1.0	jgi|Sclsc1|677|SS1G_00677T0	485	PF00704	GH18	294	3.3e-43	2	292	106	444	Chitin_bind_1:GH18
Ascomycota	Pezizomycotina	Leotiomycetes	NA	Helotiales	NA	Sclerotiniaceae	Sclerotinia	Sclerotinia_sclerotiorum	Sclerotinia_sclerotiorum_v1.0	jgi|Sclsc1|6770|SS1G_11867T0	677	PF00150	GH5	281	2.1e-09	27	140	70	255	GH5
Ascomycota	Pezizomycotina	Leotiomycetes	NA	Helotiales	NA	Sclerotiniaceae	Sclerotinia	Sclerotinia_sclerotiorum	Sclerotinia_sclerotiorum_v1.0	jgi|Sclsc1|7087|SS1G_12510T0	1040	PF00704	GH18	294	4.1e-63	1	294	60	398	Chitin_bind_1:GH18
Ascomycota	Pezizomycotina	Leotiomycetes	NA	Helotiales	NA	Sclerotiniaceae	Sclerotinia	Sclerotinia_sclerotiorum	Sclerotinia_sclerotiorum_v1.0	jgi|Sclsc1|7087|SS1G_12510T0	1040	PF00187	Chitin_bind_1	38	2.9e-10	7	33	19	45	Chitin_bind_1:GH18
Ascomycota	Pezizomycotina	Leotiomycetes	NA	Helotiales	NA	Sclerotiniaceae	Sclerotinia	Sclerotinia_sclerotiorum	Sclerotinia_sclerotiorum_v1.0	jgi|Sclsc1|746|SS1G_00746T0	440	PF00734	CBM1	29	1.2e-10	2	29	23	50	CBM1:GH5
Ascomycota	Pezizomycotina	Leotiomycetes	NA	Helotiales	NA	Sclerotiniaceae	Sclerotinia	Sclerotinia_sclerotiorum	Sclerotinia_sclerotiorum_v1.0	jgi|Sclsc1|746|SS1G_00746T0	440	PF00734	CBM1	29	1.2e-10	2	29	23	50	CBM1:GH5
Ascomycota	Pezizomycotina	Leotiomycetes	NA	Helotiales	NA	Sclerotiniaceae	Sclerotinia	Sclerotinia_sclerotiorum	Sclerotinia_sclerotiorum_v1.0	jgi|Sclsc1|746|SS1G_00746T0	440	PF00150	GH5	281	3.4e-22	4	278	108	401	CBM1:GH5
Ascomycota	Pezizomycotina	Leotiomycetes	NA	Helotiales	NA	Sclerotiniaceae	Sclerotinia	Sclerotinia_sclerotiorum	Sclerotinia_sclerotiorum_v1.0	jgi|Sclsc1|773|SS1G_00773T0	1708	PF00187	Chitin_bind_1	38	1.1e-08	7	33	74	100	Chitin_bind_1:GH18:Ank_2
Ascomycota	Pezizomycotina	Leotiomycetes	NA	Helotiales	NA	Sclerotiniaceae	Sclerotinia	Sclerotinia_sclerotiorum	Sclerotinia_sclerotiorum_v1.0	jgi|Sclsc1|773|SS1G_00773T0	1708	PF12796	Ank_2	84	2.2e-14	12	84	1524	1604	Chitin_bind_1:GH18:Ank_2
Ascomycota	Pezizomycotina	Leotiomycetes	NA	Helotiales	NA	Sclerotiniaceae	Sclerotinia	Sclerotinia_sclerotiorum	Sclerotinia_sclerotiorum_v1.0	jgi|Sclsc1|773|SS1G_00773T0	1708	PF00704	GH18	294	2.6e-54	1	294	116	457	Chitin_bind_1:GH18:Ank_2
Ascomycota	Pezizomycotina	Eurotiomycetes	Eurotiomycetidae	Eurotiales	NA	Aspergillaceae	Aspergillus	Aspergillus_fumigatus	Aspergillus_fumigatus_Af293_from_AspGD	jgi|Aspfu1|8417|Afu6g13610_mRNA	398	PF00331	GH10	316	3e-107	2	314	22	333	GH10:CBM1
Ascomycota	Pezizomycotina	Leotiomycetes	NA	Helotiales	NA	Sclerotiniaceae	Sclerotinia	Sclerotinia_sclerotiorum	Sclerotinia_sclerotiorum_v1.0	jgi|Sclsc1|7732|SS1G_13155T0	1148	PF00704	GH18	294	3e-11	20	290	59	352	GH18
Ascomycota	Pezizomycotina	Leotiomycetes	NA	Helotiales	NA	Sclerotiniaceae	Sclerotinia	Sclerotinia_sclerotiorum	Sclerotinia_sclerotiorum_v1.0	jgi|Sclsc1|8401|SS1G_13824T0	474	PF00150	GH5	281	2.1e-26	24	278	75	335	GH5
Ascomycota	Pezizomycotina	Leotiomycetes	NA	Helotiales	NA	Sclerotiniaceae	Sclerotinia	Sclerotinia_sclerotiorum	Sclerotinia_sclerotiorum_v1.0	jgi|Sclsc1|8437|SS1G_13860T0	337	PF02015	GH45	210	8.4e-77	1	210	25	230	GH45
Ascomycota	Pezizomycotina	Leotiomycetes	NA	Helotiales	NA	Sclerotiniaceae	Sclerotinia	Sclerotinia_sclerotiorum	Sclerotinia_sclerotiorum_v1.0	jgi|Sclsc1|8713|SS1G_02128T0	1677	PF00704	GH18	294	6.3e-41	3	292	977	1330	GH18
Ascomycota	Pezizomycotina	Leotiomycetes	NA	Helotiales	NA	Sclerotiniaceae	Sclerotinia	Sclerotinia_sclerotiorum	Sclerotinia_sclerotiorum_v1.0	jgi|Sclsc1|891|SS1G_00891T0	413	PF00734	CBM1	29	1.7e-10	1	29	23	51	CBM1:GH5
Ascomycota	Pezizomycotina	Leotiomycetes	NA	Helotiales	NA	Sclerotiniaceae	Sclerotinia	Sclerotinia_sclerotiorum	Sclerotinia_sclerotiorum_v1.0	jgi|Sclsc1|891|SS1G_00891T0	413	PF00150	GH5	281	1.3e-51	23	278	128	377	CBM1:GH5
Ascomycota	Pezizomycotina	Leotiomycetes	NA	Helotiales	NA	Sclerotiniaceae	Sclerotinia	Sclerotinia_sclerotiorum	Sclerotinia_sclerotiorum_v1.0	jgi|Sclsc1|891|SS1G_00891T0	413	PF00734	CBM1	29	1.7e-10	1	29	23	51	CBM1:GH5
Ascomycota	Pezizomycotina	Leotiomycetes	NA	Helotiales	NA	Sclerotiniaceae	Sclerotinia	Sclerotinia_sclerotiorum	Sclerotinia_sclerotiorum_v1.0	jgi|Sclsc1|8919|SS1G_02334T0	504	PF00734	CBM1	29	1.7e-07	1	29	473	500	GH7:CBM1
Ascomycota	Pezizomycotina	Leotiomycetes	NA	Helotiales	NA	Sclerotiniaceae	Sclerotinia	Sclerotinia_sclerotiorum	Sclerotinia_sclerotiorum_v1.0	jgi|Sclsc1|8919|SS1G_02334T0	504	PF00840	GH7	434	5.1e-198	23	434	27	438	GH7:CBM1
Ascomycota	Pezizomycotina	Leotiomycetes	NA	Helotiales	NA	Sclerotiniaceae	Sclerotinia	Sclerotinia_sclerotiorum	Sclerotinia_sclerotiorum_v1.0	jgi|Sclsc1|8919|SS1G_02334T0	504	PF00734	CBM1	29	1.7e-07	1	29	473	500	GH7:CBM1
Ascomycota	Pezizomycotina	Eurotiomycetes	Eurotiomycetidae	Eurotiales	NA	Aspergillaceae	Aspergillus	Aspergillus_fumigatus	Aspergillus_fumigatus_Af293_from_AspGD	jgi|Aspfu1|8417|Afu6g13610_mRNA	398	PF00734	CBM1	29	3e-15	1	29	365	393	GH10:CBM1
Ascomycota	Pezizomycotina	Leotiomycetes	NA	Helotiales	NA	Sclerotiniaceae	Sclerotinia	Sclerotinia_sclerotiorum	Sclerotinia_sclerotiorum_v1.0	jgi|Sclsc1|892|SS1G_00892T0	421	PF00734	CBM1	29	4.5e-11	2	29	24	51	CBM1:GH6
Ascomycota	Pezizomycotina	Leotiomycetes	NA	Helotiales	NA	Sclerotiniaceae	Sclerotinia	Sclerotinia_sclerotiorum	Sclerotinia_sclerotiorum_v1.0	jgi|Sclsc1|892|SS1G_00892T0	421	PF00734	CBM1	29	4.5e-11	2	29	24	51	CBM1:GH6
Ascomycota	Pezizomycotina	Leotiomycetes	NA	Helotiales	NA	Sclerotiniaceae	Sclerotinia	Sclerotinia_sclerotiorum	Sclerotinia_sclerotiorum_v1.0	jgi|Sclsc1|892|SS1G_00892T0	421	PF01341	GH6	304	3e-59	153	304	231	387	CBM1:GH6
Ascomycota	Pezizomycotina	Leotiomycetes	NA	Helotiales	NA	Sclerotiniaceae	Sclerotinia	Sclerotinia_sclerotiorum	Sclerotinia_sclerotiorum_v1.0	jgi|Sclsc1|8954|SS1G_02369T0	351	PF01670	GH12	214	3.1e-44	2	213	44	251	GH12
Ascomycota	Pezizomycotina	Leotiomycetes	NA	Helotiales	NA	Sclerotiniaceae	Sclerotinia	Sclerotinia_sclerotiorum	Sclerotinia_sclerotiorum_v1.0	jgi|Sclsc1|9626|SS1G_03041T0	251	PF03443	GH61	205	2.9e-59	1	198	25	236	GH61
Ascomycota	Pezizomycotina	Leotiomycetes	NA	Helotiales	NA	Sclerotiniaceae	Sclerotinia	Sclerotinia_sclerotiorum	Sclerotinia_sclerotiorum_v1.0	jgi|Sclsc1|9733|SS1G_14158T0	318	PF03443	GH61	205	9.7e-67	1	199	19	231	GH61
Ascomycota	Pezizomycotina	Leotiomycetes	NA	Helotiales	NA	Sclerotiniaceae	Sclerotinia	Sclerotinia_sclerotiorum	Sclerotinia_sclerotiorum_v1.0	jgi|Sclsc1|9735|SS1G_14160T0	365	PF03443	GH61	205	5.4e-63	1	200	21	239	GH61
Basidiomycota	Agaricomycotina	Agaricomycetes	NA	Sebacinales	NA	NA	Serendipita	Sebacina_vermifera	Sebacina_vermifera_MAFF_305830	jgi|Sebve1|109299|CE25649_680	488	PF00150	GH5	281	4.6e-09	8	247	146	381	GH5
Basidiomycota	Agaricomycotina	Agaricomycetes	NA	Sebacinales	NA	NA	Serendipita	Sebacina_vermifera	Sebacina_vermifera_MAFF_305830	jgi|Sebve1|110734|CE27084_2418	814	PF00331	GH10	316	6.5e-100	3	315	129	440	CBM1:GH10:GH10
Basidiomycota	Agaricomycotina	Agaricomycetes	NA	Sebacinales	NA	NA	Serendipita	Sebacina_vermifera	Sebacina_vermifera_MAFF_305830	jgi|Sebve1|110734|CE27084_2418	814	PF00331	GH10	316	1.4e-92	2	293	485	782	CBM1:GH10:GH10
Ascomycota	Pezizomycotina	Eurotiomycetes	Eurotiomycetidae	Eurotiales	NA	Aspergillaceae	Aspergillus	Aspergillus_fumigatus	Aspergillus_fumigatus_Af293_from_AspGD	jgi|Aspfu1|8427|Afu6g13720_mRNA	1379	PF00187	Chitin_bind_1	38	1.3e-06	9	38	445	490	Chitin_bind_1:GH18
Basidiomycota	Agaricomycotina	Agaricomycetes	NA	Sebacinales	NA	NA	Serendipita	Sebacina_vermifera	Sebacina_vermifera_MAFF_305830	jgi|Sebve1|110734|CE27084_2418	814	PF00734	CBM1	29	4.3e-09	1	29	24	52	CBM1:GH10:GH10
Basidiomycota	Agaricomycotina	Agaricomycetes	NA	Sebacinales	NA	NA	Serendipita	Sebacina_vermifera	Sebacina_vermifera_MAFF_305830	jgi|Sebve1|110734|CE27084_2418	814	PF00734	CBM1	29	4.3e-09	1	29	24	52	CBM1:GH10:GH10
Basidiomycota	Agaricomycotina	Agaricomycetes	NA	Sebacinales	NA	NA	Serendipita	Sebacina_vermifera	Sebacina_vermifera_MAFF_305830	jgi|Sebve1|125438|CE41788_123	244	PF03443	GH61	205	8.5e-58	15	205	46	233	GH61
Basidiomycota	Agaricomycotina	Agaricomycetes	NA	Sebacinales	NA	NA	Serendipita	Sebacina_vermifera	Sebacina_vermifera_MAFF_305830	jgi|Sebve1|125454|CE41804_55	226	PF03443	GH61	205	1e-59	15	205	29	215	GH61
Basidiomycota	Agaricomycotina	Agaricomycetes	NA	Sebacinales	NA	NA	Serendipita	Sebacina_vermifera	Sebacina_vermifera_MAFF_305830	jgi|Sebve1|136554|CE52904_334	746	PF12891	GH44	234	2.6e-67	2	233	311	528	GH44
Basidiomycota	Agaricomycotina	Agaricomycetes	NA	Sebacinales	NA	NA	Serendipita	Sebacina_vermifera	Sebacina_vermifera_MAFF_305830	jgi|Sebve1|144558|CE60908_274	435	PF00704	GH18	294	1.4e-71	3	294	39	379	GH18
Basidiomycota	Agaricomycotina	Agaricomycetes	NA	Sebacinales	NA	NA	Serendipita	Sebacina_vermifera	Sebacina_vermifera_MAFF_305830	jgi|Sebve1|165367|CE81717_3928	601	PF00759	GH9	411	2e-112	2	410	58	508	GH9
Basidiomycota	Agaricomycotina	Agaricomycetes	NA	Sebacinales	NA	NA	Serendipita	Sebacina_vermifera	Sebacina_vermifera_MAFF_305830	jgi|Sebve1|190109|CE106459_47312	352	PF03443	GH61	205	4e-27	1	193	22	238	GH61
Basidiomycota	Agaricomycotina	Agaricomycetes	NA	Sebacinales	NA	NA	Serendipita	Sebacina_vermifera	Sebacina_vermifera_MAFF_305830	jgi|Sebve1|20258|gm1.1530_g	309	PF00734	CBM1	29	7.2e-11	1	29	276	303	GH61:CBM1
Basidiomycota	Agaricomycotina	Agaricomycetes	NA	Sebacinales	NA	NA	Serendipita	Sebacina_vermifera	Sebacina_vermifera_MAFF_305830	jgi|Sebve1|20258|gm1.1530_g	309	PF00734	CBM1	29	7.2e-11	1	29	276	303	GH61:CBM1
Ascomycota	Pezizomycotina	Eurotiomycetes	Eurotiomycetidae	Eurotiales	NA	Aspergillaceae	Aspergillus	Aspergillus_fumigatus	Aspergillus_fumigatus_Af293_from_AspGD	jgi|Aspfu1|8427|Afu6g13720_mRNA	1379	PF00704	GH18	294	6.9e-41	4	292	508	830	Chitin_bind_1:GH18
Basidiomycota	Agaricomycotina	Agaricomycetes	NA	Sebacinales	NA	NA	Serendipita	Sebacina_vermifera	Sebacina_vermifera_MAFF_305830	jgi|Sebve1|20258|gm1.1530_g	309	PF03443	GH61	205	2.6e-59	1	199	20	221	GH61:CBM1
Basidiomycota	Agaricomycotina	Agaricomycetes	NA	Sebacinales	NA	NA	Serendipita	Sebacina_vermifera	Sebacina_vermifera_MAFF_305830	jgi|Sebve1|20789|gm1.2061_g	237	PF03443	GH61	205	1e-59	1	201	18	224	GH61
Basidiomycota	Agaricomycotina	Agaricomycetes	NA	Sebacinales	NA	NA	Serendipita	Sebacina_vermifera	Sebacina_vermifera_MAFF_305830	jgi|Sebve1|22376|gm1.3648_g	332	PF03443	GH61	205	3e-57	1	197	19	234	GH61
Basidiomycota	Agaricomycotina	Agaricomycetes	NA	Sebacinales	NA	NA	Serendipita	Sebacina_vermifera	Sebacina_vermifera_MAFF_305830	jgi|Sebve1|22378|gm1.3650_g	327	PF03443	GH61	205	3.8e-57	1	195	19	224	GH61:CBM1
Basidiomycota	Agaricomycotina	Agaricomycetes	NA	Sebacinales	NA	NA	Serendipita	Sebacina_vermifera	Sebacina_vermifera_MAFF_305830	jgi|Sebve1|22378|gm1.3650_g	327	PF00734	CBM1	29	1e-10	1	29	294	321	GH61:CBM1
Basidiomycota	Agaricomycotina	Agaricomycetes	NA	Sebacinales	NA	NA	Serendipita	Sebacina_vermifera	Sebacina_vermifera_MAFF_305830	jgi|Sebve1|22378|gm1.3650_g	327	PF00734	CBM1	29	1e-10	1	29	294	321	GH61:CBM1
Basidiomycota	Agaricomycotina	Agaricomycetes	NA	Sebacinales	NA	NA	Serendipita	Sebacina_vermifera	Sebacina_vermifera_MAFF_305830	jgi|Sebve1|22723|gm1.3995_g	235	PF03443	GH61	205	3.1e-49	1	198	21	216	GH61
Basidiomycota	Agaricomycotina	Agaricomycetes	NA	Sebacinales	NA	NA	Serendipita	Sebacina_vermifera	Sebacina_vermifera_MAFF_305830	jgi|Sebve1|22926|gm1.4198_g	251	PF03443	GH61	205	1.7e-51	1	204	21	237	GH61
Basidiomycota	Agaricomycotina	Agaricomycetes	NA	Sebacinales	NA	NA	Serendipita	Sebacina_vermifera	Sebacina_vermifera_MAFF_305830	jgi|Sebve1|23157|gm1.4429_g	247	PF03443	GH61	205	1.5e-49	23	205	34	236	GH61
Basidiomycota	Agaricomycotina	Agaricomycetes	NA	Sebacinales	NA	NA	Serendipita	Sebacina_vermifera	Sebacina_vermifera_MAFF_305830	jgi|Sebve1|23615|gm1.4887_g	747	PF12891	GH44	234	1.4e-70	2	233	312	529	GH44
Ascomycota	Pezizomycotina	Eurotiomycetes	Eurotiomycetidae	Eurotiales	NA	Aspergillaceae	Aspergillus	Aspergillus_fumigatus	Aspergillus_fumigatus_Af293_from_AspGD	jgi|Aspfu1|8613|Afu7g01070_mRNA	478	PF00150	GH5	281	1.8e-17	23	251	172	411	GH5
Basidiomycota	Agaricomycotina	Agaricomycetes	NA	Sebacinales	NA	NA	Serendipita	Sebacina_vermifera	Sebacina_vermifera_MAFF_305830	jgi|Sebve1|23616|gm1.4888_g	815	PF12891	GH44	234	6.7e-70	2	233	382	597	GH44
Basidiomycota	Agaricomycotina	Agaricomycetes	NA	Sebacinales	NA	NA	Serendipita	Sebacina_vermifera	Sebacina_vermifera_MAFF_305830	jgi|Sebve1|23617|gm1.4889_g	744	PF12891	GH44	234	1.1e-73	2	233	309	526	GH44
Basidiomycota	Agaricomycotina	Agaricomycetes	NA	Sebacinales	NA	NA	Serendipita	Sebacina_vermifera	Sebacina_vermifera_MAFF_305830	jgi|Sebve1|24803|gm1.6075_g	302	PF03443	GH61	205	1.4e-47	6	198	9	223	GH61:CBM1
Basidiomycota	Agaricomycotina	Agaricomycetes	NA	Sebacinales	NA	NA	Serendipita	Sebacina_vermifera	Sebacina_vermifera_MAFF_305830	jgi|Sebve1|24803|gm1.6075_g	302	PF00734	CBM1	29	4.8e-12	1	29	269	296	GH61:CBM1
Basidiomycota	Agaricomycotina	Agaricomycetes	NA	Sebacinales	NA	NA	Serendipita	Sebacina_vermifera	Sebacina_vermifera_MAFF_305830	jgi|Sebve1|24803|gm1.6075_g	302	PF00734	CBM1	29	4.8e-12	1	29	269	296	GH61:CBM1
Basidiomycota	Agaricomycotina	Agaricomycetes	NA	Sebacinales	NA	NA	Serendipita	Sebacina_vermifera	Sebacina_vermifera_MAFF_305830	jgi|Sebve1|24820|gm1.6092_g	185	PF03443	GH61	205	7.6e-36	72	200	17	145	GH61
Basidiomycota	Agaricomycotina	Agaricomycetes	NA	Sebacinales	NA	NA	Serendipita	Sebacina_vermifera	Sebacina_vermifera_MAFF_305830	jgi|Sebve1|24892|gm1.6164_g	734	PF00150	GH5	281	6.3e-11	11	165	274	444	GH5
Basidiomycota	Agaricomycotina	Agaricomycetes	NA	Sebacinales	NA	NA	Serendipita	Sebacina_vermifera	Sebacina_vermifera_MAFF_305830	jgi|Sebve1|249852|CE166202_209	398	PF00734	CBM1	29	2.1e-09	1	29	22	50	CBM1:GH10
Basidiomycota	Agaricomycotina	Agaricomycetes	NA	Sebacinales	NA	NA	Serendipita	Sebacina_vermifera	Sebacina_vermifera_MAFF_305830	jgi|Sebve1|249852|CE166202_209	398	PF00734	CBM1	29	2.1e-09	1	29	22	50	CBM1:GH10
Basidiomycota	Agaricomycotina	Agaricomycetes	NA	Sebacinales	NA	NA	Serendipita	Sebacina_vermifera	Sebacina_vermifera_MAFF_305830	jgi|Sebve1|249852|CE166202_209	398	PF00331	GH10	316	2.7e-99	5	315	106	394	CBM1:GH10
Ascomycota	Pezizomycotina	Eurotiomycetes	Eurotiomycetidae	Eurotiales	NA	Aspergillaceae	Aspergillus	Aspergillus_fumigatus	Aspergillus_fumigatus_Af293_from_AspGD	jgi|Aspfu1|8660|Afu7g01540_mRNA	408	PF00840	GH7	434	2.3e-141	5	434	24	405	GH7
Basidiomycota	Agaricomycotina	Agaricomycetes	NA	Sebacinales	NA	NA	Serendipita	Sebacina_vermifera	Sebacina_vermifera_MAFF_305830	jgi|Sebve1|252963|CE169313_1401	480	PF00150	GH5	281	2e-32	23	277	75	341	GH5
Basidiomycota	Agaricomycotina	Agaricomycetes	NA	Sebacinales	NA	NA	Serendipita	Sebacina_vermifera	Sebacina_vermifera_MAFF_305830	jgi|Sebve1|25948|gm1.7220_g	459	PF00734	CBM1	29	4e-11	1	29	22	50	CBM1:GH6
Basidiomycota	Agaricomycotina	Agaricomycetes	NA	Sebacinales	NA	NA	Serendipita	Sebacina_vermifera	Sebacina_vermifera_MAFF_305830	jgi|Sebve1|25948|gm1.7220_g	459	PF01341	GH6	304	7.1e-97	9	303	133	423	CBM1:GH6
Basidiomycota	Agaricomycotina	Agaricomycetes	NA	Sebacinales	NA	NA	Serendipita	Sebacina_vermifera	Sebacina_vermifera_MAFF_305830	jgi|Sebve1|25948|gm1.7220_g	459	PF00734	CBM1	29	4e-11	1	29	22	50	CBM1:GH6
Basidiomycota	Agaricomycotina	Agaricomycetes	NA	Sebacinales	NA	NA	Serendipita	Sebacina_vermifera	Sebacina_vermifera_MAFF_305830	jgi|Sebve1|25958|gm1.7230_g	231	PF00457	GH11	178	7.5e-74	1	178	43	228	GH11
Basidiomycota	Agaricomycotina	Agaricomycetes	NA	Sebacinales	NA	NA	Serendipita	Sebacina_vermifera	Sebacina_vermifera_MAFF_305830	jgi|Sebve1|265109|CE181459_18172	627	PF00150	GH5	281	2e-29	13	276	82	389	GH5
Basidiomycota	Agaricomycotina	Agaricomycetes	NA	Sebacinales	NA	NA	Serendipita	Sebacina_vermifera	Sebacina_vermifera_MAFF_305830	jgi|Sebve1|27349|gm1.8621_g	528	PF02055	GH30	348	3.2e-25	2	275	68	334	GH30
Basidiomycota	Agaricomycotina	Agaricomycetes	NA	Sebacinales	NA	NA	Serendipita	Sebacina_vermifera	Sebacina_vermifera_MAFF_305830	jgi|Sebve1|28211|gm1.9483_g	316	PF00331	GH10	316	2.5e-60	11	267	50	280	GH10
Basidiomycota	Agaricomycotina	Agaricomycetes	NA	Sebacinales	NA	NA	Serendipita	Sebacina_vermifera	Sebacina_vermifera_MAFF_305830	jgi|Sebve1|28741|gm1.10013_g	527	PF00734	CBM1	29	5.3e-14	1	29	494	522	GH7:CBM1
Basidiomycota	Agaricomycotina	Agaricomycetes	NA	Sebacinales	NA	NA	Serendipita	Sebacina_vermifera	Sebacina_vermifera_MAFF_305830	jgi|Sebve1|28741|gm1.10013_g	527	PF00840	GH7	434	1.6e-209	1	434	21	456	GH7:CBM1
Ascomycota	Pezizomycotina	Eurotiomycetes	Eurotiomycetidae	Eurotiales	NA	Aspergillaceae	Aspergillus	Aspergillus_fumigatus	Aspergillus_fumigatus_Af293_from_AspGD	jgi|Aspfu1|8917|Afu7g05140_mRNA	449	PF03427	CBM19	61	2.8e-07	1	58	374	430	GH18:CBM19
Basidiomycota	Agaricomycotina	Agaricomycetes	NA	Sebacinales	NA	NA	Serendipita	Sebacina_vermifera	Sebacina_vermifera_MAFF_305830	jgi|Sebve1|28741|gm1.10013_g	527	PF00734	CBM1	29	5.3e-14	1	29	494	522	GH7:CBM1
Basidiomycota	Agaricomycotina	Agaricomycetes	NA	Sebacinales	NA	NA	Serendipita	Sebacina_vermifera	Sebacina_vermifera_MAFF_305830	jgi|Sebve1|29025|gm1.10297_g	251	PF03443	GH61	205	3.2e-62	1	200	21	238	GH61
Basidiomycota	Agaricomycotina	Agaricomycetes	NA	Sebacinales	NA	NA	Serendipita	Sebacina_vermifera	Sebacina_vermifera_MAFF_305830	jgi|Sebve1|29767|gm1.11039_g	426	PF00734	CBM1	29	1.5e-10	1	29	24	52	CBM1:GH10
Basidiomycota	Agaricomycotina	Agaricomycetes	NA	Sebacinales	NA	NA	Serendipita	Sebacina_vermifera	Sebacina_vermifera_MAFF_305830	jgi|Sebve1|29767|gm1.11039_g	426	PF00734	CBM1	29	1.5e-10	1	29	24	52	CBM1:GH10
Basidiomycota	Agaricomycotina	Agaricomycetes	NA	Sebacinales	NA	NA	Serendipita	Sebacina_vermifera	Sebacina_vermifera_MAFF_305830	jgi|Sebve1|29767|gm1.11039_g	426	PF00331	GH10	316	1.7e-99	2	316	106	419	CBM1:GH10
Basidiomycota	Agaricomycotina	Agaricomycetes	NA	Sebacinales	NA	NA	Serendipita	Sebacina_vermifera	Sebacina_vermifera_MAFF_305830	jgi|Sebve1|29814|gm1.11086_g	530	PF00840	GH7	434	8.2e-208	1	434	21	455	GH7:CBM1
Basidiomycota	Agaricomycotina	Agaricomycetes	NA	Sebacinales	NA	NA	Serendipita	Sebacina_vermifera	Sebacina_vermifera_MAFF_305830	jgi|Sebve1|29814|gm1.11086_g	530	PF00734	CBM1	29	1.1e-13	1	29	497	525	GH7:CBM1
Basidiomycota	Agaricomycotina	Agaricomycetes	NA	Sebacinales	NA	NA	Serendipita	Sebacina_vermifera	Sebacina_vermifera_MAFF_305830	jgi|Sebve1|29814|gm1.11086_g	530	PF00734	CBM1	29	1.1e-13	1	29	497	525	GH7:CBM1
Basidiomycota	Agaricomycotina	Agaricomycetes	NA	Sebacinales	NA	NA	Serendipita	Sebacina_vermifera	Sebacina_vermifera_MAFF_305830	jgi|Sebve1|29901|gm1.11173_g	405	PF00150	GH5	281	1.6e-18	5	278	36	366	GH5
Basidiomycota	Agaricomycotina	Agaricomycetes	NA	Sebacinales	NA	NA	Serendipita	Sebacina_vermifera	Sebacina_vermifera_MAFF_305830	jgi|Sebve1|29959|gm1.11231_g	367	PF00734	CBM1	29	6.4e-11	1	29	333	362	GH61:CBM1
Ascomycota	Pezizomycotina	Dothideomycetes	NA	NA	NA	NA	Acidomyces	Acidomyces_richmondensis	Acidomyces_richmondensis_BFW	jgi|Aciri1_meta|151496|e_gw1.03837.35.1	429	PF00150	GH5	281	1.3e-48	22	279	142	391	CBM1:GH5
Ascomycota	Pezizomycotina	Eurotiomycetes	Eurotiomycetidae	Eurotiales	NA	Aspergillaceae	Aspergillus	Aspergillus_fumigatus	Aspergillus_fumigatus_Af293_from_AspGD	jgi|Aspfu1|8917|Afu7g05140_mRNA	449	PF00704	GH18	294	3.8e-19	48	292	100	314	GH18:CBM19
Basidiomycota	Agaricomycotina	Agaricomycetes	NA	Sebacinales	NA	NA	Serendipita	Sebacina_vermifera	Sebacina_vermifera_MAFF_305830	jgi|Sebve1|29959|gm1.11231_g	367	PF00734	CBM1	29	6.4e-11	1	29	333	362	GH61:CBM1
Basidiomycota	Agaricomycotina	Agaricomycetes	NA	Sebacinales	NA	NA	Serendipita	Sebacina_vermifera	Sebacina_vermifera_MAFF_305830	jgi|Sebve1|29959|gm1.11231_g	367	PF03443	GH61	205	2.5e-42	1	205	38	275	GH61:CBM1
Basidiomycota	Agaricomycotina	Agaricomycetes	NA	Sebacinales	NA	NA	Serendipita	Sebacina_vermifera	Sebacina_vermifera_MAFF_305830	jgi|Sebve1|300246|CE216596_502	226	PF00457	GH11	178	1.2e-65	6	177	43	222	GH11
Basidiomycota	Agaricomycotina	Agaricomycetes	NA	Sebacinales	NA	NA	Serendipita	Sebacina_vermifera	Sebacina_vermifera_MAFF_305830	jgi|Sebve1|304368|MIX1890_3_43	231	PF00457	GH11	178	5.4e-75	1	178	43	228	GH11
Basidiomycota	Agaricomycotina	Agaricomycetes	NA	Sebacinales	NA	NA	Serendipita	Sebacina_vermifera	Sebacina_vermifera_MAFF_305830	jgi|Sebve1|304520|MIX2042_7_17	752	PF00150	GH5	281	7.5e-10	20	166	312	470	GH5
Basidiomycota	Agaricomycotina	Agaricomycetes	NA	Sebacinales	NA	NA	Serendipita	Sebacina_vermifera	Sebacina_vermifera_MAFF_305830	jgi|Sebve1|30477|gm1.11749_g	744	PF12891	GH44	234	1.1e-73	2	233	309	526	GH44
Basidiomycota	Agaricomycotina	Agaricomycetes	NA	Sebacinales	NA	NA	Serendipita	Sebacina_vermifera	Sebacina_vermifera_MAFF_305830	jgi|Sebve1|305910|MIX3432_26487_41	346	PF03443	GH61	205	7.6e-34	1	152	21	180	GH61:CBM1
Basidiomycota	Agaricomycotina	Agaricomycetes	NA	Sebacinales	NA	NA	Serendipita	Sebacina_vermifera	Sebacina_vermifera_MAFF_305830	jgi|Sebve1|305910|MIX3432_26487_41	346	PF00734	CBM1	29	3.5e-11	1	29	313	341	GH61:CBM1
Basidiomycota	Agaricomycotina	Agaricomycetes	NA	Sebacinales	NA	NA	Serendipita	Sebacina_vermifera	Sebacina_vermifera_MAFF_305830	jgi|Sebve1|305910|MIX3432_26487_41	346	PF00734	CBM1	29	3.5e-11	1	29	313	341	GH61:CBM1
Basidiomycota	Agaricomycotina	Agaricomycetes	NA	Sebacinales	NA	NA	Serendipita	Sebacina_vermifera	Sebacina_vermifera_MAFF_305830	jgi|Sebve1|308061|MIX5583_153_96	417	PF01341	GH6	304	6.6e-79	5	302	60	376	GH6
Ascomycota	Pezizomycotina	Eurotiomycetes	Eurotiomycetidae	Eurotiales	NA	Aspergillaceae	Aspergillus	Aspergillus_fumigatus	Aspergillus_fumigatus_Af293_from_AspGD	jgi|Aspfu1|8964|Afu7g05610_mRNA	471	PF00150	GH5	281	9.9e-32	17	277	68	334	GH5
Basidiomycota	Agaricomycotina	Agaricomycetes	NA	Sebacinales	NA	NA	Serendipita	Sebacina_vermifera	Sebacina_vermifera_MAFF_305830	jgi|Sebve1|309370|MIX6892_761_94	412	PF01341	GH6	304	8.4e-98	8	303	85	376	GH6
Basidiomycota	Agaricomycotina	Agaricomycetes	NA	Sebacinales	NA	NA	Serendipita	Sebacina_vermifera	Sebacina_vermifera_MAFF_305830	jgi|Sebve1|309505|MIX7027_1_11	299	PF00734	CBM1	29	1.1e-11	1	29	266	293	GH45:CBM1
Basidiomycota	Agaricomycotina	Agaricomycetes	NA	Sebacinales	NA	NA	Serendipita	Sebacina_vermifera	Sebacina_vermifera_MAFF_305830	jgi|Sebve1|309505|MIX7027_1_11	299	PF00734	CBM1	29	1.1e-11	1	29	266	293	GH45:CBM1
Basidiomycota	Agaricomycotina	Agaricomycetes	NA	Sebacinales	NA	NA	Serendipita	Sebacina_vermifera	Sebacina_vermifera_MAFF_305830	jgi|Sebve1|309505|MIX7027_1_11	299	PF02015	GH45	210	1.4e-65	6	209	33	226	GH45:CBM1
Basidiomycota	Agaricomycotina	Agaricomycetes	NA	Sebacinales	NA	NA	Serendipita	Sebacina_vermifera	Sebacina_vermifera_MAFF_305830	jgi|Sebve1|30972|gm1.12244_g	241	PF03443	GH61	205	1.2e-56	22	205	50	230	GH61
Basidiomycota	Agaricomycotina	Agaricomycetes	NA	Sebacinales	NA	NA	Serendipita	Sebacina_vermifera	Sebacina_vermifera_MAFF_305830	jgi|Sebve1|311606|MIX9128_1_10	296	PF00734	CBM1	29	1.7e-10	1	29	231	258	GH61:CBM1
Basidiomycota	Agaricomycotina	Agaricomycetes	NA	Sebacinales	NA	NA	Serendipita	Sebacina_vermifera	Sebacina_vermifera_MAFF_305830	jgi|Sebve1|311606|MIX9128_1_10	296	PF00734	CBM1	29	1.7e-10	1	29	231	258	GH61:CBM1
Basidiomycota	Agaricomycotina	Agaricomycetes	NA	Sebacinales	NA	NA	Serendipita	Sebacina_vermifera	Sebacina_vermifera_MAFF_305830	jgi|Sebve1|311606|MIX9128_1_10	296	PF03443	GH61	205	2.8e-15	29	124	56	160	GH61:CBM1
Basidiomycota	Agaricomycotina	Agaricomycetes	NA	Sebacinales	NA	NA	Serendipita	Sebacina_vermifera	Sebacina_vermifera_MAFF_305830	jgi|Sebve1|31329|gm1.12601_g	231	PF00457	GH11	178	2e-74	1	178	43	228	GH11
Basidiomycota	Agaricomycotina	Agaricomycetes	NA	Sebacinales	NA	NA	Serendipita	Sebacina_vermifera	Sebacina_vermifera_MAFF_305830	jgi|Sebve1|316931|MIX14453_131_74	381	PF00150	GH5	281	5.9e-48	27	280	108	349	GH5
Ascomycota	Pezizomycotina	Eurotiomycetes	Eurotiomycetidae	Eurotiales	NA	Aspergillaceae	Aspergillus	Aspergillus_fumigatus	Aspergillus_fumigatus_Af293_from_AspGD	jgi|Aspfu1|9018|Afu7g06150_mRNA	235	PF01670	GH12	214	5.3e-82	2	214	30	234	GH12
Basidiomycota	Agaricomycotina	Agaricomycetes	NA	Sebacinales	NA	NA	Serendipita	Sebacina_vermifera	Sebacina_vermifera_MAFF_305830	jgi|Sebve1|321001|MIX18523_1_12	249	PF03443	GH61	205	4.7e-54	1	198	20	219	GH61
Basidiomycota	Agaricomycotina	Agaricomycetes	NA	Sebacinales	NA	NA	Serendipita	Sebacina_vermifera	Sebacina_vermifera_MAFF_305830	jgi|Sebve1|38339|gw1.68.46.1	540	PF00150	GH5	281	2.5e-09	12	163	96	260	GH5
Basidiomycota	Agaricomycotina	Agaricomycetes	NA	Sebacinales	NA	NA	Serendipita	Sebacina_vermifera	Sebacina_vermifera_MAFF_305830	jgi|Sebve1|47015|gw1.93.41.1	207	PF03443	GH61	205	2.5e-46	1	191	21	207	GH61
Basidiomycota	Agaricomycotina	Agaricomycetes	NA	Sebacinales	NA	NA	Serendipita	Sebacina_vermifera	Sebacina_vermifera_MAFF_305830	jgi|Sebve1|65875|e_gw1.7.607.1	347	PF00331	GH10	316	1.2e-87	6	315	51	343	GH10
Basidiomycota	Agaricomycotina	Agaricomycetes	NA	Sebacinales	NA	NA	Serendipita	Sebacina_vermifera	Sebacina_vermifera_MAFF_305830	jgi|Sebve1|66829|e_gw1.10.91.1	199	PF03443	GH61	205	1.9e-52	5	186	3	195	GH61
Basidiomycota	Agaricomycotina	Agaricomycetes	NA	Sebacinales	NA	NA	Serendipita	Sebacina_vermifera	Sebacina_vermifera_MAFF_305830	jgi|Sebve1|67454|e_gw1.11.409.1	215	PF03443	GH61	205	2.6e-58	4	200	10	200	GH61
Basidiomycota	Agaricomycotina	Agaricomycetes	NA	Sebacinales	NA	NA	Serendipita	Sebacina_vermifera	Sebacina_vermifera_MAFF_305830	jgi|Sebve1|68532|e_gw1.14.529.1	185	PF03443	GH61	205	1.3e-56	29	205	1	174	GH61
Basidiomycota	Agaricomycotina	Agaricomycetes	NA	Sebacinales	NA	NA	Serendipita	Sebacina_vermifera	Sebacina_vermifera_MAFF_305830	jgi|Sebve1|71316|e_gw1.23.48.1	405	PF00150	GH5	281	1.6e-18	5	278	36	366	GH5
Basidiomycota	Agaricomycotina	Agaricomycetes	NA	Sebacinales	NA	NA	Serendipita	Sebacina_vermifera	Sebacina_vermifera_MAFF_305830	jgi|Sebve1|71681|e_gw1.25.63.1	306	PF00734	CBM1	29	5.5e-13	1	29	274	301	GH61:CBM1
Basidiomycota	Agaricomycotina	Agaricomycetes	NA	Sebacinales	NA	NA	Serendipita	Sebacina_vermifera	Sebacina_vermifera_MAFF_305830	jgi|Sebve1|71681|e_gw1.25.63.1	306	PF00734	CBM1	29	5.5e-13	1	29	274	301	GH61:CBM1
Ascomycota	Pezizomycotina	Eurotiomycetes	Eurotiomycetidae	Eurotiales	NA	Aspergillaceae	Aspergillus	Aspergillus_fumigatus	Aspergillus_fumigatus_Af293_from_AspGD	jgi|Aspfu1|9145|Afu7g08490_mRNA	445	PF00704	GH18	294	5.9e-79	2	294	45	400	GH18
Basidiomycota	Agaricomycotina	Agaricomycetes	NA	Sebacinales	NA	NA	Serendipita	Sebacina_vermifera	Sebacina_vermifera_MAFF_305830	jgi|Sebve1|71681|e_gw1.25.63.1	306	PF03443	GH61	205	2.7e-55	1	200	18	224	GH61:CBM1
Basidiomycota	Agaricomycotina	Agaricomycetes	NA	Sebacinales	NA	NA	Serendipita	Sebacina_vermifera	Sebacina_vermifera_MAFF_305830	jgi|Sebve1|71712|e_gw1.25.107.1	371	PF00734	CBM1	29	4.3e-11	1	29	289	316	GH61:CBM1
Basidiomycota	Agaricomycotina	Agaricomycetes	NA	Sebacinales	NA	NA	Serendipita	Sebacina_vermifera	Sebacina_vermifera_MAFF_305830	jgi|Sebve1|71712|e_gw1.25.107.1	371	PF03443	GH61	205	1.2e-49	1	198	18	225	GH61:CBM1
Basidiomycota	Agaricomycotina	Agaricomycetes	NA	Sebacinales	NA	NA	Serendipita	Sebacina_vermifera	Sebacina_vermifera_MAFF_305830	jgi|Sebve1|71712|e_gw1.25.107.1	371	PF00734	CBM1	29	4.3e-11	1	29	289	316	GH61:CBM1
Basidiomycota	Agaricomycotina	Agaricomycetes	NA	Sebacinales	NA	NA	Serendipita	Sebacina_vermifera	Sebacina_vermifera_MAFF_305830	jgi|Sebve1|71731|e_gw1.25.46.1	660	PF00150	GH5	281	6.2e-10	20	165	199	351	GH5
Basidiomycota	Agaricomycotina	Agaricomycetes	NA	Sebacinales	NA	NA	Serendipita	Sebacina_vermifera	Sebacina_vermifera_MAFF_305830	jgi|Sebve1|72142|e_gw1.27.58.1	214	PF03443	GH61	205	3.3e-48	17	205	29	203	GH61
Basidiomycota	Agaricomycotina	Agaricomycetes	NA	Sebacinales	NA	NA	Serendipita	Sebacina_vermifera	Sebacina_vermifera_MAFF_305830	jgi|Sebve1|72169|e_gw1.27.68.1	231	PF00457	GH11	178	9.5e-76	1	178	43	228	GH11
Basidiomycota	Agaricomycotina	Agaricomycetes	NA	Sebacinales	NA	NA	Serendipita	Sebacina_vermifera	Sebacina_vermifera_MAFF_305830	jgi|Sebve1|72640|e_gw1.29.68.1	223	PF00457	GH11	178	2.3e-67	3	178	37	220	GH11
Basidiomycota	Agaricomycotina	Agaricomycetes	NA	Sebacinales	NA	NA	Serendipita	Sebacina_vermifera	Sebacina_vermifera_MAFF_305830	jgi|Sebve1|73416|e_gw1.33.22.1	268	PF00331	GH10	316	1.1e-92	31	315	1	264	GH10
Basidiomycota	Agaricomycotina	Agaricomycetes	NA	Sebacinales	NA	NA	Serendipita	Sebacina_vermifera	Sebacina_vermifera_MAFF_305830	jgi|Sebve1|74300|e_gw1.38.170.1	297	PF03443	GH61	205	5.3e-49	1	201	20	225	GH61
Ascomycota	Pezizomycotina	Eurotiomycetes	Eurotiomycetidae	Eurotiales	NA	Aspergillaceae	Aspergillus	Aspergillus_fumigatus	Aspergillus_fumigatus_Af293_from_AspGD	jgi|Aspfu1|9222|Afu8g00700_mRNA	335	PF00704	GH18	294	4e-24	2	292	33	308	GH18
Basidiomycota	Agaricomycotina	Agaricomycetes	NA	Sebacinales	NA	NA	Serendipita	Sebacina_vermifera	Sebacina_vermifera_MAFF_305830	jgi|Sebve1|75146|e_gw1.43.141.1	410	PF00734	CBM1	29	5.2e-09	1	26	22	47	CBM1:GH5
Basidiomycota	Agaricomycotina	Agaricomycetes	NA	Sebacinales	NA	NA	Serendipita	Sebacina_vermifera	Sebacina_vermifera_MAFF_305830	jgi|Sebve1|75146|e_gw1.43.141.1	410	PF00734	CBM1	29	5.2e-09	1	26	22	47	CBM1:GH5
Basidiomycota	Agaricomycotina	Agaricomycetes	NA	Sebacinales	NA	NA	Serendipita	Sebacina_vermifera	Sebacina_vermifera_MAFF_305830	jgi|Sebve1|75146|e_gw1.43.141.1	410	PF00150	GH5	281	7.5e-45	22	280	132	378	CBM1:GH5
Basidiomycota	Agaricomycotina	Agaricomycetes	NA	Sebacinales	NA	NA	Serendipita	Sebacina_vermifera	Sebacina_vermifera_MAFF_305830	jgi|Sebve1|75261|e_gw1.43.10.1	396	PF00150	GH5	281	4.7e-44	8	280	102	364	CBM1:GH5
Basidiomycota	Agaricomycotina	Agaricomycetes	NA	Sebacinales	NA	NA	Serendipita	Sebacina_vermifera	Sebacina_vermifera_MAFF_305830	jgi|Sebve1|75261|e_gw1.43.10.1	396	PF00734	CBM1	29	1.7e-13	1	29	22	50	CBM1:GH5
Basidiomycota	Agaricomycotina	Agaricomycetes	NA	Sebacinales	NA	NA	Serendipita	Sebacina_vermifera	Sebacina_vermifera_MAFF_305830	jgi|Sebve1|75261|e_gw1.43.10.1	396	PF00734	CBM1	29	1.7e-13	1	29	22	50	CBM1:GH5
Basidiomycota	Agaricomycotina	Agaricomycetes	NA	Sebacinales	NA	NA	Serendipita	Sebacina_vermifera	Sebacina_vermifera_MAFF_305830	jgi|Sebve1|76833|e_gw1.55.7.1	201	PF00457	GH11	178	7.5e-75	2	178	14	198	GH11
Basidiomycota	Agaricomycotina	Agaricomycetes	NA	Sebacinales	NA	NA	Serendipita	Sebacina_vermifera	Sebacina_vermifera_MAFF_305830	jgi|Sebve1|77638|e_gw1.62.77.1	221	PF03443	GH61	205	3.1e-56	1	194	21	209	GH61
Basidiomycota	Agaricomycotina	Agaricomycetes	NA	Sebacinales	NA	NA	Serendipita	Sebacina_vermifera	Sebacina_vermifera_MAFF_305830	jgi|Sebve1|79588|e_gw1.89.21.1	133	PF03443	GH61	205	6.7e-32	93	198	3	108	GH61
Basidiomycota	Agaricomycotina	Agaricomycetes	NA	Sebacinales	NA	NA	Serendipita	Sebacina_vermifera	Sebacina_vermifera_MAFF_305830	jgi|Sebve1|81297|e_gw1.124.1.1	319	PF00734	CBM1	29	2.3e-13	1	29	279	307	GH61:CBM1
Ascomycota	Pezizomycotina	Eurotiomycetes	Eurotiomycetidae	Eurotiales	NA	Aspergillaceae	Aspergillus	Aspergillus_fumigatus	Aspergillus_fumigatus_Af293_from_AspGD	jgi|Aspfu1|9290|Afu8g01410_mRNA	434	PF00704	GH18	294	2.2e-80	2	294	45	389	GH18
Basidiomycota	Agaricomycotina	Agaricomycetes	NA	Sebacinales	NA	NA	Serendipita	Sebacina_vermifera	Sebacina_vermifera_MAFF_305830	jgi|Sebve1|81297|e_gw1.124.1.1	319	PF03443	GH61	205	7.9e-37	1	205	15	222	GH61:CBM1
Basidiomycota	Agaricomycotina	Agaricomycetes	NA	Sebacinales	NA	NA	Serendipita	Sebacina_vermifera	Sebacina_vermifera_MAFF_305830	jgi|Sebve1|81297|e_gw1.124.1.1	319	PF00734	CBM1	29	2.3e-13	1	29	279	307	GH61:CBM1
Basidiomycota	Agaricomycotina	Agaricomycetes	NA	Sebacinales	NA	NA	Serendipita	Sebacina_vermifera	Sebacina_vermifera_MAFF_305830	jgi|Sebve1|82633|e_gw1.209.13.1	308	PF01341	GH6	304	1.3e-65	7	274	45	308	GH6
Basidiomycota	Agaricomycotina	Agaricomycetes	NA	Sebacinales	NA	NA	Serendipita	Sebacina_vermifera	Sebacina_vermifera_MAFF_305830	jgi|Sebve1|83118|e_gw1.284.6.1	212	PF03443	GH61	205	2.2e-57	18	205	17	201	GH61
Basidiomycota	Agaricomycotina	Agaricomycetes	NA	Sebacinales	NA	NA	Serendipita	Sebacina_vermifera	Sebacina_vermifera_MAFF_305830	jgi|Sebve1|83195|e_gw1.302.2.1	383	PF00840	GH7	434	1.9e-151	122	434	1	316	GH7
Basidiomycota	Agaricomycotina	Agaricomycetes	NA	Sebacinales	NA	NA	Serendipita	Sebacina_vermifera	Sebacina_vermifera_MAFF_305830	jgi|Sebve1|83629|e_gw1.516.2.1	240	PF03443	GH61	205	3.5e-59	1	198	18	222	GH61
Ascomycota	Pezizomycotina	Dothideomycetes	Dothideomycetidae	Capnodiales	NA	Mycosphaerellaceae	Sphaerulina	Septoria_musiva	Septoria_musiva_SO2202	jgi|Sepmu1|131321|estExt_Genemark1.C_2_t20275	254	PF01670	GH12	214	1.6e-41	2	213	39	252	GH12
Ascomycota	Pezizomycotina	Dothideomycetes	Dothideomycetidae	Capnodiales	NA	Mycosphaerellaceae	Sphaerulina	Septoria_musiva	Septoria_musiva_SO2202	jgi|Sepmu1|134689|estExt_Genemark1.C_7_t20058	506	PF02055	GH30	348	7.2e-34	1	348	83	422	GH30
Ascomycota	Pezizomycotina	Dothideomycetes	Dothideomycetidae	Capnodiales	NA	Mycosphaerellaceae	Sphaerulina	Septoria_musiva	Septoria_musiva_SO2202	jgi|Sepmu1|147571|estExt_fgenesh1_kg.C_2_t20201	448	PF00150	GH5	281	2.3e-27	2	280	64	410	GH5
Ascomycota	Pezizomycotina	Dothideomycetes	Dothideomycetidae	Capnodiales	NA	Mycosphaerellaceae	Sphaerulina	Septoria_musiva	Septoria_musiva_SO2202	jgi|Sepmu1|147759|estExt_fgenesh1_kg.C_2_t20405	211	PF03067	LPMO_10	192	4e-09	1	192	17	187	LPMO_10
Ascomycota	Pezizomycotina	Eurotiomycetes	Eurotiomycetidae	Eurotiales	NA	Aspergillaceae	Aspergillus	Aspergillus_fumigatus	Aspergillus_fumigatus_Af293_from_AspGD	jgi|Aspfu1|9723|Afu8g06830_mRNA	350	PF00734	CBM1	29	5.6e-12	2	29	316	343	GH61:CBM1
Ascomycota	Pezizomycotina	Dothideomycetes	Dothideomycetidae	Capnodiales	NA	Mycosphaerellaceae	Sphaerulina	Septoria_musiva	Septoria_musiva_SO2202	jgi|Sepmu1|149046|estExt_fgenesh1_kg.C_4_t20164	489	PF17189	GH30C	64	2.9e-06	1	63	418	482	GH30:GH30C
Ascomycota	Pezizomycotina	Dothideomycetes	Dothideomycetidae	Capnodiales	NA	Mycosphaerellaceae	Sphaerulina	Septoria_musiva	Septoria_musiva_SO2202	jgi|Sepmu1|149046|estExt_fgenesh1_kg.C_4_t20164	489	PF02055	GH30	348	4.9e-26	1	347	80	414	GH30:GH30C
Ascomycota	Pezizomycotina	Dothideomycetes	Dothideomycetidae	Capnodiales	NA	Mycosphaerellaceae	Sphaerulina	Septoria_musiva	Septoria_musiva_SO2202	jgi|Sepmu1|149704|estExt_fgenesh1_kg.C_6_t10163	515	PF00704	GH18	294	5.5e-84	1	294	127	472	GH18
Ascomycota	Pezizomycotina	Dothideomycetes	Dothideomycetidae	Capnodiales	NA	Mycosphaerellaceae	Sphaerulina	Septoria_musiva	Septoria_musiva_SO2202	jgi|Sepmu1|150242|estExt_fgenesh1_kg.C_70232	408	PF00704	GH18	294	2.9e-17	2	220	30	291	GH18
Ascomycota	Pezizomycotina	Dothideomycetes	Dothideomycetidae	Capnodiales	NA	Mycosphaerellaceae	Sphaerulina	Septoria_musiva	Septoria_musiva_SO2202	jgi|Sepmu1|151895|estExt_fgenesh1_kg.C_110252	403	PF00704	GH18	294	3.6e-87	2	294	9	353	GH18
Ascomycota	Pezizomycotina	Dothideomycetes	Dothideomycetidae	Capnodiales	NA	Mycosphaerellaceae	Sphaerulina	Septoria_musiva	Septoria_musiva_SO2202	jgi|Sepmu1|158931|estExt_fgenesh1_pg.C_110132	675	PF00704	GH18	294	5.4e-17	92	273	312	535	GH18
Ascomycota	Pezizomycotina	Dothideomycetes	Dothideomycetidae	Capnodiales	NA	Mycosphaerellaceae	Sphaerulina	Septoria_musiva	Septoria_musiva_SO2202	jgi|Sepmu1|17133|gw1.2.1339.1	309	PF03443	GH61	205	3.9e-63	1	199	20	233	GH61
Ascomycota	Pezizomycotina	Dothideomycetes	Dothideomycetidae	Capnodiales	NA	Mycosphaerellaceae	Sphaerulina	Septoria_musiva	Septoria_musiva_SO2202	jgi|Sepmu1|21606|gw1.2.1910.1	253	PF03443	GH61	205	4.2e-61	1	200	22	235	GH61
Ascomycota	Pezizomycotina	Dothideomycetes	Dothideomycetidae	Capnodiales	NA	Mycosphaerellaceae	Sphaerulina	Septoria_musiva	Septoria_musiva_SO2202	jgi|Sepmu1|45541|e_gw1.6.353.1	276	PF01670	GH12	214	3.7e-13	4	211	54	272	GH12
Ascomycota	Pezizomycotina	Dothideomycetes	Dothideomycetidae	Capnodiales	NA	Mycosphaerellaceae	Sphaerulina	Septoria_musiva	Septoria_musiva_SO2202	jgi|Sepmu1|53128|e_gw1.11.1151.1	228	PF00457	GH11	178	2.2e-77	2	178	49	225	GH11
Ascomycota	Pezizomycotina	Eurotiomycetes	Eurotiomycetidae	Eurotiales	NA	Aspergillaceae	Aspergillus	Aspergillus_fumigatus	Aspergillus_fumigatus_Af293_from_AspGD	jgi|Aspfu1|9723|Afu8g06830_mRNA	350	PF03443	GH61	205	2.6e-60	1	199	20	220	GH61:CBM1
Ascomycota	Pezizomycotina	Dothideomycetes	Dothideomycetidae	Capnodiales	NA	Mycosphaerellaceae	Sphaerulina	Septoria_musiva	Septoria_musiva_SO2202	jgi|Sepmu1|70171|estExt_Genewise1Plus.C_8_t20473	428	PF00150	GH5	281	8.9e-16	2	267	41	355	GH5
Ascomycota	Pezizomycotina	Dothideomycetes	Dothideomycetidae	Capnodiales	NA	Mycosphaerellaceae	Sphaerulina	Septoria_musiva	Septoria_musiva_SO2202	jgi|Sepmu1|75098|estExt_Genewise1.C_1_t10028	588	PF00150	GH5	281	2.5e-07	14	247	141	395	GH5
Ascomycota	Pezizomycotina	Dothideomycetes	Dothideomycetidae	Capnodiales	NA	Mycosphaerellaceae	Sphaerulina	Septoria_musiva	Septoria_musiva_SO2202	jgi|Sepmu1|78201|estExt_Genewise1.C_1_t80189	370	PF00627	UBA	37	7.9e-07	3	33	332	362	GH18:UBA
Ascomycota	Pezizomycotina	Dothideomycetes	Dothideomycetidae	Capnodiales	NA	Mycosphaerellaceae	Sphaerulina	Septoria_musiva	Septoria_musiva_SO2202	jgi|Sepmu1|78201|estExt_Genewise1.C_1_t80189	370	PF00704	GH18	294	2.2e-11	1	212	15	237	GH18:UBA
Ascomycota	Pezizomycotina	Dothideomycetes	Dothideomycetidae	Capnodiales	NA	Mycosphaerellaceae	Sphaerulina	Septoria_musiva	Septoria_musiva_SO2202	jgi|Sepmu1|83285|estExt_Genewise1.C_3_t40333	418	PF00150	GH5	281	3.9e-13	14	251	88	321	GH5
Ascomycota	Pezizomycotina	Dothideomycetes	Dothideomycetidae	Capnodiales	NA	Mycosphaerellaceae	Sphaerulina	Septoria_musiva	Septoria_musiva_SO2202	jgi|Sepmu1|84225|estExt_Genewise1.C_4_t20324	348	PF00150	GH5	281	2.5e-48	22	279	52	305	GH5
Ascomycota	Pezizomycotina	Dothideomycetes	Dothideomycetidae	Capnodiales	NA	Mycosphaerellaceae	Sphaerulina	Septoria_musiva	Septoria_musiva_SO2202	jgi|Sepmu1|92751|estExt_Genewise1.C_11_t10046	470	PF00704	GH18	294	3e-71	1	294	72	422	GH18
Ascomycota	Pezizomycotina	Dothideomycetes	Dothideomycetidae	Capnodiales	NA	Mycosphaerellaceae	Sphaerulina	Septoria_populicola	Septoria_populicola	jgi|Seppo1|111233|e_gw1.110.9.1	475	PF00704	GH18	294	1.3e-69	1	294	71	421	GH18
Ascomycota	Pezizomycotina	Dothideomycetes	Dothideomycetidae	Capnodiales	NA	Mycosphaerellaceae	Sphaerulina	Septoria_populicola	Septoria_populicola	jgi|Seppo1|113204|e_gw1.162.10.1	301	PF01670	GH12	214	6.5e-14	85	213	96	233	GH12
Ascomycota	Pezizomycotina	Dothideomycetes	Dothideomycetidae	Capnodiales	NA	Mycosphaerellaceae	Sphaerulina	Septoria_populicola	Septoria_populicola	jgi|Seppo1|133827|estExt_Genewise1Plus.C_770062	683	PF00704	GH18	294	6.3e-17	92	272	312	534	GH18
Ascomycota	Pezizomycotina	Eurotiomycetes	Eurotiomycetidae	Eurotiales	NA	Aspergillaceae	Aspergillus	Aspergillus_fumigatus	Aspergillus_fumigatus_Af293_from_AspGD	jgi|Aspfu1|9723|Afu8g06830_mRNA	350	PF00734	CBM1	29	5.6e-12	2	29	316	343	GH61:CBM1
Ascomycota	Pezizomycotina	Dothideomycetes	Dothideomycetidae	Capnodiales	NA	Mycosphaerellaceae	Sphaerulina	Septoria_populicola	Septoria_populicola	jgi|Seppo1|17937|gm1.3544_g	230	PF00457	GH11	178	3.7e-76	1	178	50	227	GH11
Ascomycota	Pezizomycotina	Dothideomycetes	Dothideomycetidae	Capnodiales	NA	Mycosphaerellaceae	Sphaerulina	Septoria_populicola	Septoria_populicola	jgi|Seppo1|76794|gw1.18.238.1	279	PF00704	GH18	294	2.8e-12	1	212	9	228	GH18
Ascomycota	Pezizomycotina	Dothideomycetes	Dothideomycetidae	Capnodiales	NA	Mycosphaerellaceae	Sphaerulina	Septoria_populicola	Septoria_populicola	jgi|Seppo1|88790|gw1.43.245.1	310	PF03443	GH61	205	4e-63	1	199	20	233	GH61
Ascomycota	Pezizomycotina	Dothideomycetes	Dothideomycetidae	Capnodiales	NA	Mycosphaerellaceae	Sphaerulina	Septoria_populicola	Septoria_populicola	jgi|Seppo1|92507|e_gw1.4.400.1	254	PF01670	GH12	214	1.5e-39	3	212	40	251	GH12
Ascomycota	Pezizomycotina	Dothideomycetes	Dothideomycetidae	Capnodiales	NA	Mycosphaerellaceae	Sphaerulina	Septoria_populicola	Septoria_populicola	jgi|Seppo1|93931|e_gw1.7.244.1	507	PF00704	GH18	294	2.8e-83	1	294	119	464	GH18
Ascomycota	Pezizomycotina	Dothideomycetes	Dothideomycetidae	Capnodiales	NA	Mycosphaerellaceae	Sphaerulina	Septoria_populicola	Septoria_populicola	jgi|Seppo1|94377|e_gw1.8.349.1	519	PF00150	GH5	281	1.2e-06	14	203	73	273	GH5
Ascomycota	Pezizomycotina	Dothideomycetes	Dothideomycetidae	Capnodiales	NA	Mycosphaerellaceae	Sphaerulina	Septoria_populicola	Septoria_populicola	jgi|Seppo1|98328|e_gw1.20.73.1	392	PF00704	GH18	294	2e-16	2	221	30	291	GH18
Basidiomycota	Agaricomycotina	Agaricomycetes	Agaricomycetidae	Boletales	Coniophorineae	Serpulaceae	Serpula	Serpula_lacrymans	Serpula_lacrymans_S7.3_v2.0	jgi|SerlaS7_3_2|103944|estExt_Genewise1Plus.C_40878	580	PF00759	GH9	411	2.1e-115	2	410	49	497	GH9
Basidiomycota	Agaricomycotina	Agaricomycetes	Agaricomycetidae	Boletales	Coniophorineae	Serpulaceae	Serpula	Serpula_lacrymans	Serpula_lacrymans_S7.3_v2.0	jgi|SerlaS7_3_2|106604|estExt_Genewise1Plus.C_60600	385	PF00150	GH5	281	1.1e-22	11	279	56	347	GH5
Basidiomycota	Agaricomycotina	Agaricomycetes	Agaricomycetidae	Boletales	Coniophorineae	Serpulaceae	Serpula	Serpula_lacrymans	Serpula_lacrymans_S7.3_v2.0	jgi|SerlaS7_3_2|106925|estExt_Genewise1Plus.C_60963	445	PF00150	GH5	281	3.5e-30	25	277	45	308	GH5
Ascomycota	Pezizomycotina	Eurotiomycetes	Eurotiomycetidae	Eurotiales	NA	Aspergillaceae	Aspergillus	Aspergillus_fumigatus	Aspergillus_fumigatus_Af293_from_AspGD	jgi|Aspfu1|9741|Afu8g07030_mRNA	467	PF00734	CBM1	29	2.6e-11	2	29	51	78	CBM1:GH5
Basidiomycota	Agaricomycotina	Agaricomycetes	Agaricomycetidae	Boletales	Coniophorineae	Serpulaceae	Serpula	Serpula_lacrymans	Serpula_lacrymans_S7.3_v2.0	jgi|SerlaS7_3_2|109819|estExt_Genewise1Plus.C_81099	365	PF00150	GH5	281	6.6e-17	21	279	39	321	GH5
Basidiomycota	Agaricomycotina	Agaricomycetes	Agaricomycetidae	Boletales	Coniophorineae	Serpulaceae	Serpula	Serpula_lacrymans	Serpula_lacrymans_S7.3_v2.0	jgi|SerlaS7_3_2|110411|estExt_Genewise1Plus.C_90306	475	PF00150	GH5	281	5.6e-33	27	277	76	338	GH5
Basidiomycota	Agaricomycotina	Agaricomycetes	Agaricomycetidae	Boletales	Coniophorineae	Serpulaceae	Serpula	Serpula_lacrymans	Serpula_lacrymans_S7.3_v2.0	jgi|SerlaS7_3_2|110925|estExt_Genewise1Plus.C_90923	500	PF02055	GH30	348	9.8e-21	1	262	69	322	GH30
Basidiomycota	Agaricomycotina	Agaricomycetes	Agaricomycetidae	Boletales	Coniophorineae	Serpulaceae	Serpula	Serpula_lacrymans	Serpula_lacrymans_S7.3_v2.0	jgi|SerlaS7_3_2|158341|estExt_fgenesh1_pg.C_20462	276	PF03443	GH61	205	5.6e-64	1	200	18	222	GH61
Basidiomycota	Agaricomycotina	Agaricomycetes	Agaricomycetidae	Boletales	Coniophorineae	Serpulaceae	Serpula	Serpula_lacrymans	Serpula_lacrymans_S7.3_v2.0	jgi|SerlaS7_3_2|162185|estExt_fgenesh1_pg.C_110271	884	PF00150	GH5	281	7e-10	27	133	87	272	GH5
Basidiomycota	Agaricomycotina	Agaricomycetes	Agaricomycetidae	Boletales	Coniophorineae	Serpulaceae	Serpula	Serpula_lacrymans	Serpula_lacrymans_S7.3_v2.0	jgi|SerlaS7_3_2|162442|estExt_fgenesh1_pg.C_120200	447	PF00734	CBM1	29	1.2e-11	1	29	24	52	CBM1:GH6
Basidiomycota	Agaricomycotina	Agaricomycetes	Agaricomycetidae	Boletales	Coniophorineae	Serpulaceae	Serpula	Serpula_lacrymans	Serpula_lacrymans_S7.3_v2.0	jgi|SerlaS7_3_2|162442|estExt_fgenesh1_pg.C_120200	447	PF00734	CBM1	29	1.2e-11	1	29	24	52	CBM1:GH6
Basidiomycota	Agaricomycotina	Agaricomycetes	Agaricomycetidae	Boletales	Coniophorineae	Serpulaceae	Serpula	Serpula_lacrymans	Serpula_lacrymans_S7.3_v2.0	jgi|SerlaS7_3_2|162442|estExt_fgenesh1_pg.C_120200	447	PF01341	GH6	304	3.7e-103	8	303	112	411	CBM1:GH6
Basidiomycota	Agaricomycotina	Agaricomycetes	Agaricomycetidae	Boletales	Coniophorineae	Serpulaceae	Serpula	Serpula_lacrymans	Serpula_lacrymans_S7.3_v2.0	jgi|SerlaS7_3_2|162811|estExt_fgenesh1_pg.C_140045	494	PF02055	GH30	348	3e-21	2	239	67	298	GH30
Basidiomycota	Agaricomycotina	Agaricomycetes	Agaricomycetidae	Boletales	Coniophorineae	Serpulaceae	Serpula	Serpula_lacrymans	Serpula_lacrymans_S7.3_v2.0	jgi|SerlaS7_3_2|167273|estExt_fgenesh1_pm.C_50465	749	PF00150	GH5	281	1.4e-09	18	133	65	258	GH5
Ascomycota	Pezizomycotina	Dothideomycetes	NA	NA	NA	NA	Acidomyces	Acidomyces_richmondensis	Acidomyces_richmondensis_BFW	jgi|Aciri1_meta|151496|e_gw1.03837.35.1	429	PF00734	CBM1	29	1.3e-11	1	29	21	49	CBM1:GH5
Ascomycota	Pezizomycotina	Eurotiomycetes	Eurotiomycetidae	Eurotiales	NA	Aspergillaceae	Aspergillus	Aspergillus_fumigatus	Aspergillus_fumigatus_Af293_from_AspGD	jgi|Aspfu1|9741|Afu8g07030_mRNA	467	PF00734	CBM1	29	2.6e-11	2	29	51	78	CBM1:GH5
Basidiomycota	Agaricomycotina	Agaricomycetes	Agaricomycetidae	Boletales	Coniophorineae	Serpulaceae	Serpula	Serpula_lacrymans	Serpula_lacrymans_S7.3_v2.0	jgi|SerlaS7_3_2|167723|estExt_fgenesh1_pm.C_60279	395	PF00150	GH5	281	2e-22	70	279	134	359	CBM1:GH5
Basidiomycota	Agaricomycotina	Agaricomycetes	Agaricomycetidae	Boletales	Coniophorineae	Serpulaceae	Serpula	Serpula_lacrymans	Serpula_lacrymans_S7.3_v2.0	jgi|SerlaS7_3_2|167723|estExt_fgenesh1_pm.C_60279	395	PF00734	CBM1	29	3.5e-13	1	29	23	51	CBM1:GH5
Basidiomycota	Agaricomycotina	Agaricomycetes	Agaricomycetidae	Boletales	Coniophorineae	Serpulaceae	Serpula	Serpula_lacrymans	Serpula_lacrymans_S7.3_v2.0	jgi|SerlaS7_3_2|167723|estExt_fgenesh1_pm.C_60279	395	PF00734	CBM1	29	3.5e-13	1	29	23	51	CBM1:GH5
Basidiomycota	Agaricomycotina	Agaricomycetes	Agaricomycetidae	Boletales	Coniophorineae	Serpulaceae	Serpula	Serpula_lacrymans	Serpula_lacrymans_S7.3_v2.0	jgi|SerlaS7_3_2|174944|estExt_fgenesh1_kg.C_20383	444	PF00704	GH18	294	4.2e-54	3	294	65	421	GH18
Basidiomycota	Agaricomycotina	Agaricomycetes	Agaricomycetidae	Boletales	Coniophorineae	Serpulaceae	Serpula	Serpula_lacrymans	Serpula_lacrymans_S7.3_v2.0	jgi|SerlaS7_3_2|175611|estExt_fgenesh1_kg.C_21091	189	PF03067	LPMO_10	192	3.9e-12	1	192	21	186	LPMO_10
Basidiomycota	Agaricomycotina	Agaricomycetes	Agaricomycetidae	Boletales	Coniophorineae	Serpulaceae	Serpula	Serpula_lacrymans	Serpula_lacrymans_S7.3_v2.0	jgi|SerlaS7_3_2|178023|estExt_fgenesh1_kg.C_41427	363	PF00704	GH18	294	3.3e-51	21	294	9	345	GH18
Basidiomycota	Agaricomycotina	Agaricomycetes	Agaricomycetidae	Boletales	Coniophorineae	Serpulaceae	Serpula	Serpula_lacrymans	Serpula_lacrymans_S7.3_v2.0	jgi|SerlaS7_3_2|180087|estExt_fgenesh1_kg.C_60552	386	PF00150	GH5	281	3.3e-25	7	279	52	349	GH5
Basidiomycota	Agaricomycotina	Agaricomycetes	Agaricomycetidae	Boletales	Coniophorineae	Serpulaceae	Serpula	Serpula_lacrymans	Serpula_lacrymans_S7.3_v2.0	jgi|SerlaS7_3_2|180170|estExt_fgenesh1_kg.C_60637	249	PF03443	GH61	205	2.6e-57	9	205	31	237	GH61
Basidiomycota	Agaricomycotina	Agaricomycetes	Agaricomycetidae	Boletales	Coniophorineae	Serpulaceae	Serpula	Serpula_lacrymans	Serpula_lacrymans_S7.3_v2.0	jgi|SerlaS7_3_2|182549|estExt_fgenesh1_kg.C_80069	476	PF02839	CBM5_12	42	1.7e-12	2	42	415	454	GH18:CBM5_12
Basidiomycota	Agaricomycotina	Agaricomycetes	Agaricomycetidae	Boletales	Coniophorineae	Serpulaceae	Serpula	Serpula_lacrymans	Serpula_lacrymans_S7.3_v2.0	jgi|SerlaS7_3_2|182549|estExt_fgenesh1_kg.C_80069	476	PF00704	GH18	294	4.1e-24	2	240	28	345	GH18:CBM5_12
Ascomycota	Pezizomycotina	Eurotiomycetes	Eurotiomycetidae	Eurotiales	NA	Aspergillaceae	Aspergillus	Aspergillus_fumigatus	Aspergillus_fumigatus_Af293_from_AspGD	jgi|Aspfu1|9741|Afu8g07030_mRNA	467	PF00150	GH5	281	1e-15	22	265	158	419	CBM1:GH5
Basidiomycota	Agaricomycotina	Agaricomycetes	Agaricomycetidae	Boletales	Coniophorineae	Serpulaceae	Serpula	Serpula_lacrymans	Serpula_lacrymans_S7.3_v2.0	jgi|SerlaS7_3_2|184033|estExt_fgenesh1_kg.C_90389	424	PF00734	CBM1	29	1.4e-12	1	29	25	53	CBM1:GH5
Basidiomycota	Agaricomycotina	Agaricomycetes	Agaricomycetidae	Boletales	Coniophorineae	Serpulaceae	Serpula	Serpula_lacrymans	Serpula_lacrymans_S7.3_v2.0	jgi|SerlaS7_3_2|184033|estExt_fgenesh1_kg.C_90389	424	PF00734	CBM1	29	1.4e-12	1	29	25	53	CBM1:GH5
Basidiomycota	Agaricomycotina	Agaricomycetes	Agaricomycetidae	Boletales	Coniophorineae	Serpulaceae	Serpula	Serpula_lacrymans	Serpula_lacrymans_S7.3_v2.0	jgi|SerlaS7_3_2|184033|estExt_fgenesh1_kg.C_90389	424	PF00150	GH5	281	7.6e-50	22	278	132	385	CBM1:GH5
Basidiomycota	Agaricomycotina	Agaricomycetes	Agaricomycetidae	Boletales	Coniophorineae	Serpulaceae	Serpula	Serpula_lacrymans	Serpula_lacrymans_S7.3_v2.0	jgi|SerlaS7_3_2|184520|estExt_fgenesh1_kg.C_90915	328	PF00704	GH18	294	6.9e-15	2	224	48	282	GH18
Basidiomycota	Agaricomycotina	Agaricomycetes	Agaricomycetidae	Boletales	Coniophorineae	Serpulaceae	Serpula	Serpula_lacrymans	Serpula_lacrymans_S7.3_v2.0	jgi|SerlaS7_3_2|185852|estExt_fgenesh1_kg.C_110520	501	PF00150	GH5	281	2.2e-09	9	163	10	170	GH5
Basidiomycota	Agaricomycotina	Agaricomycetes	Agaricomycetidae	Boletales	Coniophorineae	Serpulaceae	Serpula	Serpula_lacrymans	Serpula_lacrymans_S7.3_v2.0	jgi|SerlaS7_3_2|188078|estExt_fgenesh1_kg.C_150050	301	PF03443	GH61	205	1.4e-50	1	198	21	229	GH61
Basidiomycota	Agaricomycotina	Agaricomycetes	Agaricomycetidae	Boletales	Coniophorineae	Serpulaceae	Serpula	Serpula_lacrymans	Serpula_lacrymans_S7.3_v2.0	jgi|SerlaS7_3_2|188079|estExt_fgenesh1_kg.C_150051	314	PF03443	GH61	205	3.8e-55	1	197	25	232	GH61
Basidiomycota	Agaricomycotina	Agaricomycetes	Agaricomycetidae	Boletales	Coniophorineae	Serpulaceae	Serpula	Serpula_lacrymans	Serpula_lacrymans_S7.3_v2.0	jgi|SerlaS7_3_2|188300|estExt_fgenesh1_kg.C_150282	256	PF01670	GH12	214	2.1e-32	2	214	43	255	GH12
Basidiomycota	Agaricomycotina	Agaricomycetes	Agaricomycetidae	Boletales	Coniophorineae	Serpulaceae	Serpula	Serpula_lacrymans	Serpula_lacrymans_S7.3_v2.0	jgi|SerlaS7_3_2|188601|estExt_fgenesh1_kg.C_150612	506	PF02839	CBM5_12	42	1.3e-11	2	38	378	414	GH18:CBM5_12
Basidiomycota	Agaricomycotina	Agaricomycetes	Agaricomycetidae	Boletales	Coniophorineae	Serpulaceae	Serpula	Serpula_lacrymans	Serpula_lacrymans_S7.3_v2.0	jgi|SerlaS7_3_2|188601|estExt_fgenesh1_kg.C_150612	506	PF00704	GH18	294	3.6e-22	35	293	80	317	GH18:CBM5_12
Ascomycota	Pezizomycotina	Eurotiomycetes	Eurotiomycetidae	Eurotiales	NA	Aspergillaceae	Aspergillus	Aspergillus_fumigatus	Aspergillus_fumigatus_Af293_from_AspGD	jgi|Aspfu1|9750|Afu8g07120_mRNA	489	PF02055	GH30	348	5.2e-33	1	348	73	414	GH30:GH30C
Basidiomycota	Agaricomycotina	Agaricomycetes	Agaricomycetidae	Boletales	Coniophorineae	Serpulaceae	Serpula	Serpula_lacrymans	Serpula_lacrymans_S7.3_v2.0	jgi|SerlaS7_3_2|189683|estExt_fgenesh1_kg.C_190161	459	PF00150	GH5	281	2.2e-14	3	279	77	390	GH5
Basidiomycota	Agaricomycotina	Agaricomycetes	Agaricomycetidae	Boletales	Coniophorineae	Serpulaceae	Serpula	Serpula_lacrymans	Serpula_lacrymans_S7.3_v2.0	jgi|SerlaS7_3_2|191077|estExt_fgenesh1_kg.C_310039	541	PF00150	GH5	281	3.9e-16	4	174	3	242	GH5
Basidiomycota	Agaricomycotina	Agaricomycetes	Agaricomycetidae	Boletales	Coniophorineae	Serpulaceae	Serpula	Serpula_lacrymans	Serpula_lacrymans_S7.3_v2.0	jgi|SerlaS7_3_2|46808|e_gw1.2.1738.1	463	PF00150	GH5	281	2.3e-13	14	279	90	387	GH5
Basidiomycota	Agaricomycotina	Agaricomycetes	Agaricomycetidae	Boletales	Coniophorineae	Serpulaceae	Serpula	Serpula_lacrymans	Serpula_lacrymans_S7.3_v2.0	jgi|SerlaS7_3_2|47642|e_gw1.3.1098.1	272	PF00704	GH18	294	9.5e-23	23	292	8	255	GH18
Basidiomycota	Agaricomycotina	Agaricomycetes	Agaricomycetidae	Boletales	Coniophorineae	Serpulaceae	Serpula	Serpula_lacrymans	Serpula_lacrymans_S7.3_v2.0	jgi|SerlaS7_3_2|69317|Genemark.1454_g	405	PF00150	GH5	281	1e-45	23	278	114	366	GH5
Basidiomycota	Agaricomycotina	Agaricomycetes	Agaricomycetidae	Boletales	Coniophorineae	Serpulaceae	Serpula	Serpula_lacrymans	Serpula_lacrymans_S7.3_v2.0	jgi|SerlaS7_3_2|69318|Genemark.1455_g	422	PF00734	CBM1	29	6.2e-12	2	29	26	53	CBM1:GH5
Basidiomycota	Agaricomycotina	Agaricomycetes	Agaricomycetidae	Boletales	Coniophorineae	Serpulaceae	Serpula	Serpula_lacrymans	Serpula_lacrymans_S7.3_v2.0	jgi|SerlaS7_3_2|69318|Genemark.1455_g	422	PF00734	CBM1	29	6.2e-12	2	29	26	53	CBM1:GH5
Basidiomycota	Agaricomycotina	Agaricomycetes	Agaricomycetidae	Boletales	Coniophorineae	Serpulaceae	Serpula	Serpula_lacrymans	Serpula_lacrymans_S7.3_v2.0	jgi|SerlaS7_3_2|69318|Genemark.1455_g	422	PF00150	GH5	281	3.3e-46	22	278	130	383	CBM1:GH5
Basidiomycota	Agaricomycotina	Agaricomycetes	Agaricomycetidae	Boletales	Coniophorineae	Serpulaceae	Serpula	Serpula_lacrymans	Serpula_lacrymans_S7.3_v2.0	jgi|SerlaS7_3_2|72135|Genemark.4272_g	356	PF00150	GH5	281	4.1e-08	22	276	41	312	GH5
Basidiomycota	Agaricomycotina	Agaricomycetes	Agaricomycetidae	Boletales	Coniophorineae	Serpulaceae	Serpula	Serpula_lacrymans	Serpula_lacrymans_S7.3_v2.0	jgi|SerlaS7_3_2|72618|Genemark.4755_g	490	PF00704	GH18	294	2.4e-78	3	294	98	434	GH18
Ascomycota	Pezizomycotina	Eurotiomycetes	Eurotiomycetidae	Eurotiales	NA	Aspergillaceae	Aspergillus	Aspergillus_fumigatus	Aspergillus_fumigatus_Af293_from_AspGD	jgi|Aspfu1|9750|Afu8g07120_mRNA	489	PF17189	GH30C	64	2.4e-07	13	63	430	482	GH30:GH30C
Basidiomycota	Agaricomycotina	Agaricomycetes	Agaricomycetidae	Boletales	Coniophorineae	Serpulaceae	Serpula	Serpula_lacrymans	Serpula_lacrymans_S7.3_v2.0	jgi|SerlaS7_3_2|78337|Genemark.10474_g	251	PF03443	GH61	205	1.9e-47	1	199	20	235	GH61
Basidiomycota	Agaricomycotina	Agaricomycetes	Agaricomycetidae	Boletales	Coniophorineae	Serpulaceae	Serpula	Serpula_lacrymans	Serpula_lacrymans_S7.3_v2.0	jgi|SerlaS7_3_2|78502|Genemark.10639_g	514	PF02839	CBM5_12	42	1.1e-09	6	42	461	496	GH18:CBM5_12
Basidiomycota	Agaricomycotina	Agaricomycetes	Agaricomycetidae	Boletales	Coniophorineae	Serpulaceae	Serpula	Serpula_lacrymans	Serpula_lacrymans_S7.3_v2.0	jgi|SerlaS7_3_2|78502|Genemark.10639_g	514	PF00704	GH18	294	3.2e-74	3	294	62	402	GH18:CBM5_12
Basidiomycota	Agaricomycotina	Agaricomycetes	Agaricomycetidae	Boletales	Coniophorineae	Serpulaceae	Serpula	Serpula_lacrymans	Serpula_lacrymans_S7.3_v2.0	jgi|SerlaS7_3_2|85083|estExt_Genewise1.C_40046	750	PF03644	GH85	291	4.7e-82	11	291	65	408	GH85
Basidiomycota	Agaricomycotina	Agaricomycetes	Agaricomycetidae	Boletales	Coniophorineae	Serpulaceae	Serpula	Serpula_lacrymans	Serpula_lacrymans_S7.3_v2.0	jgi|SerlaS7_3_2|96466|estExt_Genewise1.C_150213	538	PF02839	CBM5_12	42	6.9e-11	2	42	481	520	GH18:CBM5_12
Basidiomycota	Agaricomycotina	Agaricomycetes	Agaricomycetidae	Boletales	Coniophorineae	Serpulaceae	Serpula	Serpula_lacrymans	Serpula_lacrymans_S7.3_v2.0	jgi|SerlaS7_3_2|96466|estExt_Genewise1.C_150213	538	PF00704	GH18	294	1.1e-73	3	294	68	408	GH18:CBM5_12
Basidiomycota	Agaricomycotina	Agaricomycetes	Agaricomycetidae	Boletales	Coniophorineae	Serpulaceae	Serpula	Serpula_lacrymans	Serpula_lacrymans_S7.9_v2.0	jgi|SerlaS7_9_2|1086616|estExt_fgenesh1_pm.C_12_t10227	447	PF00734	CBM1	29	1.2e-11	1	29	24	52	CBM1:GH6
Basidiomycota	Agaricomycotina	Agaricomycetes	Agaricomycetidae	Boletales	Coniophorineae	Serpulaceae	Serpula	Serpula_lacrymans	Serpula_lacrymans_S7.9_v2.0	jgi|SerlaS7_9_2|1086616|estExt_fgenesh1_pm.C_12_t10227	447	PF00734	CBM1	29	1.2e-11	1	29	24	52	CBM1:GH6
Basidiomycota	Agaricomycotina	Agaricomycetes	Agaricomycetidae	Boletales	Coniophorineae	Serpulaceae	Serpula	Serpula_lacrymans	Serpula_lacrymans_S7.9_v2.0	jgi|SerlaS7_9_2|1086616|estExt_fgenesh1_pm.C_12_t10227	447	PF01341	GH6	304	3.7e-103	8	303	112	411	CBM1:GH6
Basidiomycota	Agaricomycotina	Agaricomycetes	Agaricomycetidae	Boletales	Coniophorineae	Serpulaceae	Serpula	Serpula_lacrymans	Serpula_lacrymans_S7.9_v2.0	jgi|SerlaS7_9_2|1093971|estExt_fgenesh1_pg.C_100386	469	PF00150	GH5	281	1.1e-12	16	278	82	421	GH5
Ascomycota	Pezizomycotina	Eurotiomycetes	Eurotiomycetidae	Eurotiales	NA	Aspergillaceae	Aspergillus	Aspergillus_kawachii	Aspergillus_kawachii_IFO_4308	jgi|Aspka1_1|11646|AKAW_00174	1033	PF00187	Chitin_bind_1	38	1.2e-09	6	33	24	51	Chitin_bind_1:GH18
Basidiomycota	Agaricomycotina	Agaricomycetes	Agaricomycetidae	Boletales	Coniophorineae	Serpulaceae	Serpula	Serpula_lacrymans	Serpula_lacrymans_S7.9_v2.0	jgi|SerlaS7_9_2|1137552|e_gw1.3.1580.1	335	PF00704	GH18	294	3.2e-23	5	292	13	290	GH18
Basidiomycota	Agaricomycotina	Agaricomycetes	Agaricomycetidae	Boletales	Coniophorineae	Serpulaceae	Serpula	Serpula_lacrymans	Serpula_lacrymans_S7.9_v2.0	jgi|SerlaS7_9_2|1156654|e_gw1.15.97.1	396	PF02839	CBM5_12	42	3.5e-12	2	36	360	394	GH18:CBM5_12
Basidiomycota	Agaricomycotina	Agaricomycetes	Agaricomycetidae	Boletales	Coniophorineae	Serpulaceae	Serpula	Serpula_lacrymans	Serpula_lacrymans_S7.9_v2.0	jgi|SerlaS7_9_2|1156654|e_gw1.15.97.1	396	PF00704	GH18	294	1.5e-22	51	293	77	280	GH18:CBM5_12
Basidiomycota	Agaricomycotina	Agaricomycetes	Agaricomycetidae	Boletales	Coniophorineae	Serpulaceae	Serpula	Serpula_lacrymans	Serpula_lacrymans_S7.9_v2.0	jgi|SerlaS7_9_2|1191389|estExt_Genewise1Plus.C_10_t20263	326	PF00704	GH18	294	2e-14	2	283	47	299	GH18
Basidiomycota	Agaricomycotina	Agaricomycetes	Agaricomycetidae	Boletales	Coniophorineae	Serpulaceae	Serpula	Serpula_lacrymans	Serpula_lacrymans_S7.9_v2.0	jgi|SerlaS7_9_2|1192005|estExt_Genewise1Plus.C_11_t10312	884	PF00150	GH5	281	7e-10	27	133	87	272	GH5
Basidiomycota	Agaricomycotina	Agaricomycetes	Agaricomycetidae	Boletales	Coniophorineae	Serpulaceae	Serpula	Serpula_lacrymans	Serpula_lacrymans_S7.9_v2.0	jgi|SerlaS7_9_2|1201536|gm1.4613_g	245	PF01670	GH12	214	3.5e-41	2	213	32	241	GH12
Basidiomycota	Agaricomycotina	Agaricomycetes	Agaricomycetidae	Boletales	Coniophorineae	Serpulaceae	Serpula	Serpula_lacrymans	Serpula_lacrymans_S7.9_v2.0	jgi|SerlaS7_9_2|1216887|estExt_Genemark1.C_150292	323	PF03443	GH61	205	1.7e-50	1	198	21	229	GH61
Basidiomycota	Agaricomycotina	Agaricomycetes	Agaricomycetidae	Boletales	Coniophorineae	Serpulaceae	Serpula	Serpula_lacrymans	Serpula_lacrymans_S7.9_v2.0	jgi|SerlaS7_9_2|335267|Serla_S7_9.gw1.2.392.1	263	PF03443	GH61	205	4.7e-64	1	200	16	220	GH61
Basidiomycota	Agaricomycotina	Agaricomycetes	Agaricomycetidae	Boletales	Coniophorineae	Serpulaceae	Serpula	Serpula_lacrymans	Serpula_lacrymans_S7.9_v2.0	jgi|SerlaS7_9_2|348580|Serla_S7_9.e_gw1.6.203.1	417	PF00704	GH18	294	2.6e-57	5	294	36	401	GH18
Basidiomycota	Agaricomycotina	Agaricomycetes	Agaricomycetidae	Boletales	Coniophorineae	Serpulaceae	Serpula	Serpula_lacrymans	Serpula_lacrymans_S7.9_v2.0	jgi|SerlaS7_9_2|349170|Serla_S7_9.e_gw1.7.251.1	353	PF00331	GH10	316	1.7e-100	6	314	41	347	GH10
Ascomycota	Pezizomycotina	Eurotiomycetes	Eurotiomycetidae	Eurotiales	NA	Aspergillaceae	Aspergillus	Aspergillus_kawachii	Aspergillus_kawachii_IFO_4308	jgi|Aspka1_1|11646|AKAW_00174	1033	PF00704	GH18	294	3.4e-26	146	294	188	365	Chitin_bind_1:GH18
Basidiomycota	Agaricomycotina	Agaricomycetes	Agaricomycetidae	Boletales	Coniophorineae	Serpulaceae	Serpula	Serpula_lacrymans	Serpula_lacrymans_S7.9_v2.0	jgi|SerlaS7_9_2|355683|Serla_S7_9.estExt_Genewise2.C_60205	440	PF00150	GH5	281	3.6e-31	6	279	110	404	CBM1:GH5
Basidiomycota	Agaricomycotina	Agaricomycetes	Agaricomycetidae	Boletales	Coniophorineae	Serpulaceae	Serpula	Serpula_lacrymans	Serpula_lacrymans_S7.9_v2.0	jgi|SerlaS7_9_2|355683|Serla_S7_9.estExt_Genewise2.C_60205	440	PF00734	CBM1	29	4e-13	1	29	23	51	CBM1:GH5
Basidiomycota	Agaricomycotina	Agaricomycetes	Agaricomycetidae	Boletales	Coniophorineae	Serpulaceae	Serpula	Serpula_lacrymans	Serpula_lacrymans_S7.9_v2.0	jgi|SerlaS7_9_2|355683|Serla_S7_9.estExt_Genewise2.C_60205	440	PF00734	CBM1	29	4e-13	1	29	23	51	CBM1:GH5
Basidiomycota	Agaricomycotina	Agaricomycetes	Agaricomycetidae	Boletales	Coniophorineae	Serpulaceae	Serpula	Serpula_lacrymans	Serpula_lacrymans_S7.9_v2.0	jgi|SerlaS7_9_2|358300|Serla_S7_9.estExt_Genewise2.C_150100	540	PF00704	GH18	294	1.1e-73	3	294	68	408	GH18:CBM5_12
Basidiomycota	Agaricomycotina	Agaricomycetes	Agaricomycetidae	Boletales	Coniophorineae	Serpulaceae	Serpula	Serpula_lacrymans	Serpula_lacrymans_S7.9_v2.0	jgi|SerlaS7_9_2|358300|Serla_S7_9.estExt_Genewise2.C_150100	540	PF02839	CBM5_12	42	6.9e-11	2	42	483	522	GH18:CBM5_12
Basidiomycota	Agaricomycotina	Agaricomycetes	Agaricomycetidae	Boletales	Coniophorineae	Serpulaceae	Serpula	Serpula_lacrymans	Serpula_lacrymans_S7.9_v2.0	jgi|SerlaS7_9_2|359988|Serla_S7_9.estExt_Genewise2Plus.C_40015	737	PF03644	GH85	291	1.4e-82	11	291	65	395	GH85
Basidiomycota	Agaricomycotina	Agaricomycetes	Agaricomycetidae	Boletales	Coniophorineae	Serpulaceae	Serpula	Serpula_lacrymans	Serpula_lacrymans_S7.9_v2.0	jgi|SerlaS7_9_2|360197|Serla_S7_9.estExt_Genewise2Plus.C_40291	580	PF00759	GH9	411	2.1e-115	2	410	49	497	GH9
Basidiomycota	Agaricomycotina	Agaricomycetes	Agaricomycetidae	Boletales	Coniophorineae	Serpulaceae	Serpula	Serpula_lacrymans	Serpula_lacrymans_S7.9_v2.0	jgi|SerlaS7_9_2|361086|Serla_S7_9.estExt_Genewise2Plus.C_60173	385	PF00150	GH5	281	1.1e-22	11	279	56	347	GH5
Basidiomycota	Agaricomycotina	Agaricomycetes	Agaricomycetidae	Boletales	Coniophorineae	Serpulaceae	Serpula	Serpula_lacrymans	Serpula_lacrymans_S7.9_v2.0	jgi|SerlaS7_9_2|362078|Serla_S7_9.estExt_Genewise2Plus.C_80403	365	PF00150	GH5	281	6.6e-17	21	279	39	321	GH5
Basidiomycota	Agaricomycotina	Agaricomycetes	Agaricomycetidae	Boletales	Coniophorineae	Serpulaceae	Serpula	Serpula_lacrymans	Serpula_lacrymans_S7.9_v2.0	jgi|SerlaS7_9_2|362272|Serla_S7_9.estExt_Genewise2Plus.C_90142	475	PF00150	GH5	281	5.6e-33	27	277	76	338	GH5
Ascomycota	Pezizomycotina	Eurotiomycetes	Eurotiomycetidae	Eurotiales	NA	Aspergillaceae	Aspergillus	Aspergillus_kawachii	Aspergillus_kawachii_IFO_4308	jgi|Aspka1_1|12479|AKAW_01007	517	PF01476	LysM	44	2.5e-14	1	44	4	48	LysM:GH18
Basidiomycota	Agaricomycotina	Agaricomycetes	Agaricomycetidae	Boletales	Coniophorineae	Serpulaceae	Serpula	Serpula_lacrymans	Serpula_lacrymans_S7.9_v2.0	jgi|SerlaS7_9_2|362327|Serla_S7_9.estExt_Genewise2Plus.C_90210	424	PF00734	CBM1	29	1.4e-12	1	29	25	53	CBM1:GH5
Basidiomycota	Agaricomycotina	Agaricomycetes	Agaricomycetidae	Boletales	Coniophorineae	Serpulaceae	Serpula	Serpula_lacrymans	Serpula_lacrymans_S7.9_v2.0	jgi|SerlaS7_9_2|362327|Serla_S7_9.estExt_Genewise2Plus.C_90210	424	PF00150	GH5	281	7.6e-50	22	278	132	385	CBM1:GH5
Basidiomycota	Agaricomycotina	Agaricomycetes	Agaricomycetidae	Boletales	Coniophorineae	Serpulaceae	Serpula	Serpula_lacrymans	Serpula_lacrymans_S7.9_v2.0	jgi|SerlaS7_9_2|362327|Serla_S7_9.estExt_Genewise2Plus.C_90210	424	PF00734	CBM1	29	1.4e-12	1	29	25	53	CBM1:GH5
Basidiomycota	Agaricomycotina	Agaricomycetes	Agaricomycetidae	Boletales	Coniophorineae	Serpulaceae	Serpula	Serpula_lacrymans	Serpula_lacrymans_S7.9_v2.0	jgi|SerlaS7_9_2|362454|Serla_S7_9.estExt_Genewise2Plus.C_90379	500	PF02055	GH30	348	9.8e-21	1	262	69	322	GH30
Basidiomycota	Agaricomycotina	Agaricomycetes	Agaricomycetidae	Boletales	Coniophorineae	Serpulaceae	Serpula	Serpula_lacrymans	Serpula_lacrymans_S7.9_v2.0	jgi|SerlaS7_9_2|364151|Serla_S7_9.estExt_Genewise2Plus.C_180068	405	PF00704	GH18	294	1.5e-74	3	294	29	369	GH18
Basidiomycota	Agaricomycotina	Agaricomycetes	Agaricomycetidae	Boletales	Coniophorineae	Serpulaceae	Serpula	Serpula_lacrymans	Serpula_lacrymans_S7.9_v2.0	jgi|SerlaS7_9_2|417953|Serla_S7_9.estExt_fgenesh2_pg.C_140044	494	PF02055	GH30	348	3e-21	2	239	67	298	GH30
Basidiomycota	Agaricomycotina	Agaricomycetes	Agaricomycetidae	Boletales	Coniophorineae	Serpulaceae	Serpula	Serpula_lacrymans	Serpula_lacrymans_S7.9_v2.0	jgi|SerlaS7_9_2|433208|Serla_S7_9.Genemark.1643_g	405	PF00150	GH5	281	1e-45	23	278	114	366	GH5
Basidiomycota	Agaricomycotina	Agaricomycetes	Agaricomycetidae	Boletales	Coniophorineae	Serpulaceae	Serpula	Serpula_lacrymans	Serpula_lacrymans_S7.9_v2.0	jgi|SerlaS7_9_2|433209|Serla_S7_9.Genemark.1644_g	422	PF00734	CBM1	29	6.2e-12	2	29	26	53	CBM1:GH5
Basidiomycota	Agaricomycotina	Agaricomycetes	Agaricomycetidae	Boletales	Coniophorineae	Serpulaceae	Serpula	Serpula_lacrymans	Serpula_lacrymans_S7.9_v2.0	jgi|SerlaS7_9_2|433209|Serla_S7_9.Genemark.1644_g	422	PF00150	GH5	281	3.3e-46	22	278	130	383	CBM1:GH5
Basidiomycota	Agaricomycotina	Agaricomycetes	Agaricomycetidae	Boletales	Coniophorineae	Serpulaceae	Serpula	Serpula_lacrymans	Serpula_lacrymans_S7.9_v2.0	jgi|SerlaS7_9_2|433209|Serla_S7_9.Genemark.1644_g	422	PF00734	CBM1	29	6.2e-12	2	29	26	53	CBM1:GH5
Ascomycota	Pezizomycotina	Eurotiomycetes	Eurotiomycetidae	Eurotiales	NA	Aspergillaceae	Aspergillus	Aspergillus_kawachii	Aspergillus_kawachii_IFO_4308	jgi|Aspka1_1|12479|AKAW_01007	517	PF00704	GH18	294	3.9e-78	1	294	127	471	LysM:GH18
Basidiomycota	Agaricomycotina	Agaricomycetes	Agaricomycetidae	Boletales	Coniophorineae	Serpulaceae	Serpula	Serpula_lacrymans	Serpula_lacrymans_S7.9_v2.0	jgi|SerlaS7_9_2|436644|Serla_S7_9.Genemark.5079_g	356	PF00150	GH5	281	4.1e-08	22	276	41	312	GH5
Basidiomycota	Agaricomycotina	Agaricomycetes	Agaricomycetidae	Boletales	Coniophorineae	Serpulaceae	Serpula	Serpula_lacrymans	Serpula_lacrymans_S7.9_v2.0	jgi|SerlaS7_9_2|456693|Serla_S7_9.estExt_fgenesh2_kg.C_20565	444	PF00704	GH18	294	4.2e-54	3	294	65	421	GH18
Basidiomycota	Agaricomycotina	Agaricomycetes	Agaricomycetidae	Boletales	Coniophorineae	Serpulaceae	Serpula	Serpula_lacrymans	Serpula_lacrymans_S7.9_v2.0	jgi|SerlaS7_9_2|458573|Serla_S7_9.estExt_fgenesh2_kg.C_22569	571	PF00150	GH5	281	4e-13	14	279	90	387	GH5
Basidiomycota	Agaricomycotina	Agaricomycetes	Agaricomycetidae	Boletales	Coniophorineae	Serpulaceae	Serpula	Serpula_lacrymans	Serpula_lacrymans_S7.9_v2.0	jgi|SerlaS7_9_2|461931|Serla_S7_9.estExt_fgenesh2_kg.C_42227	363	PF00704	GH18	294	3.3e-51	21	294	9	345	GH18
Basidiomycota	Agaricomycotina	Agaricomycetes	Agaricomycetidae	Boletales	Coniophorineae	Serpulaceae	Serpula	Serpula_lacrymans	Serpula_lacrymans_S7.9_v2.0	jgi|SerlaS7_9_2|465536|Serla_S7_9.estExt_fgenesh2_kg.C_60842	386	PF00150	GH5	281	3.3e-25	7	279	52	349	GH5
Basidiomycota	Agaricomycotina	Agaricomycetes	Agaricomycetidae	Boletales	Coniophorineae	Serpulaceae	Serpula	Serpula_lacrymans	Serpula_lacrymans_S7.9_v2.0	jgi|SerlaS7_9_2|465649|Serla_S7_9.estExt_fgenesh2_kg.C_60961	249	PF03443	GH61	205	2.6e-57	9	205	31	237	GH61
Basidiomycota	Agaricomycotina	Agaricomycetes	Agaricomycetidae	Boletales	Coniophorineae	Serpulaceae	Serpula	Serpula_lacrymans	Serpula_lacrymans_S7.9_v2.0	jgi|SerlaS7_9_2|465929|Serla_S7_9.estExt_fgenesh2_kg.C_61263	445	PF00150	GH5	281	3.5e-30	25	277	45	308	GH5
Basidiomycota	Agaricomycotina	Agaricomycetes	Agaricomycetidae	Boletales	Coniophorineae	Serpulaceae	Serpula	Serpula_lacrymans	Serpula_lacrymans_S7.9_v2.0	jgi|SerlaS7_9_2|469259|Serla_S7_9.estExt_fgenesh2_kg.C_80111	476	PF02839	CBM5_12	42	1.7e-12	2	42	415	454	GH18:CBM5_12
Basidiomycota	Agaricomycotina	Agaricomycetes	Agaricomycetidae	Boletales	Coniophorineae	Serpulaceae	Serpula	Serpula_lacrymans	Serpula_lacrymans_S7.9_v2.0	jgi|SerlaS7_9_2|469259|Serla_S7_9.estExt_fgenesh2_kg.C_80111	476	PF00704	GH18	294	4.1e-24	2	240	28	345	GH18:CBM5_12
Basidiomycota	Agaricomycotina	Agaricomycetes	Agaricomycetidae	Boletales	Coniophorineae	Serpulaceae	Serpula	Serpula_lacrymans	Serpula_lacrymans_S7.9_v2.0	jgi|SerlaS7_9_2|472240|Serla_S7_9.estExt_fgenesh2_kg.C_91361	328	PF00704	GH18	294	6.9e-15	2	224	48	282	GH18
Ascomycota	Pezizomycotina	Eurotiomycetes	Eurotiomycetidae	Eurotiales	NA	Aspergillaceae	Aspergillus	Aspergillus_kawachii	Aspergillus_kawachii_IFO_4308	jgi|Aspka1_1|12728|AKAW_01256	446	PF00704	GH18	294	1.2e-80	2	294	59	402	GH18
Basidiomycota	Agaricomycotina	Agaricomycetes	Agaricomycetidae	Boletales	Coniophorineae	Serpulaceae	Serpula	Serpula_lacrymans	Serpula_lacrymans_S7.9_v2.0	jgi|SerlaS7_9_2|478045|Serla_S7_9.estExt_fgenesh2_kg.C_150062	314	PF03443	GH61	205	3.8e-55	1	197	25	232	GH61
Basidiomycota	Agaricomycotina	Agaricomycetes	Agaricomycetidae	Boletales	Coniophorineae	Serpulaceae	Serpula	Serpula_lacrymans	Serpula_lacrymans_S7.9_v2.0	jgi|SerlaS7_9_2|480589|Serla_S7_9.estExt_fgenesh2_kg.C_190236	459	PF00150	GH5	281	2.2e-14	3	279	77	390	GH5
Basidiomycota	Agaricomycotina	Agaricomycetes	Agaricomycetidae	Boletales	Coniophorineae	Serpulaceae	Serpula	Serpula_lacrymans	Serpula_lacrymans_S7.9_v2.0	jgi|SerlaS7_9_2|480672|Serla_S7_9.estExt_fgenesh2_kg.C_200087	541	PF00150	GH5	281	3.9e-16	4	174	3	242	GH5
Basidiomycota	Agaricomycotina	Agaricomycetes	Agaricomycetidae	Boletales	Coniophorineae	Serpulaceae	Serpula	Serpula_lacrymans	Serpula_lacrymans_S7.9_v2.0	jgi|SerlaS7_9_2|491407|Serla_S7_9.dfl_estExt_fgenesh2_pm.C_170125	232	PF03443	GH61	205	5.1e-52	1	199	20	216	GH61
Ascomycota	Pezizomycotina	Dothideomycetes	Pleosporomycetidae	Pleosporales	Pleosporineae	Pleosporaceae	Setosphaeria	Setosphaeria_turcica	Setosphaeria_turcica_Et28A	jgi|Settu1|103883|e_gw1.12.637.1	340	PF00734	CBM1	29	3.5e-13	1	29	307	335	GH61:CBM1
Ascomycota	Pezizomycotina	Dothideomycetes	Pleosporomycetidae	Pleosporales	Pleosporineae	Pleosporaceae	Setosphaeria	Setosphaeria_turcica	Setosphaeria_turcica_Et28A	jgi|Settu1|103883|e_gw1.12.637.1	340	PF00734	CBM1	29	3.5e-13	1	29	307	335	GH61:CBM1
Ascomycota	Pezizomycotina	Dothideomycetes	Pleosporomycetidae	Pleosporales	Pleosporineae	Pleosporaceae	Setosphaeria	Setosphaeria_turcica	Setosphaeria_turcica_Et28A	jgi|Settu1|103883|e_gw1.12.637.1	340	PF03443	GH61	205	7.2e-47	1	199	17	218	GH61:CBM1
Ascomycota	Pezizomycotina	Dothideomycetes	Pleosporomycetidae	Pleosporales	Pleosporineae	Pleosporaceae	Setosphaeria	Setosphaeria_turcica	Setosphaeria_turcica_Et28A	jgi|Settu1|104286|e_gw1.12.1204.1	218	PF00457	GH11	178	1.6e-49	1	178	42	213	GH11
Ascomycota	Pezizomycotina	Dothideomycetes	Pleosporomycetidae	Pleosporales	Pleosporineae	Pleosporaceae	Setosphaeria	Setosphaeria_turcica	Setosphaeria_turcica_Et28A	jgi|Settu1|107003|e_gw1.15.13.1	400	PF01341	GH6	304	2.3e-108	14	303	69	363	GH6
Ascomycota	Pezizomycotina	Dothideomycetes	Pleosporomycetidae	Pleosporales	Pleosporineae	Pleosporaceae	Setosphaeria	Setosphaeria_turcica	Setosphaeria_turcica_Et28A	jgi|Settu1|109047|e_gw1.18.461.1	419	PF00840	GH7	434	2.6e-137	4	434	22	406	GH7
Ascomycota	Pezizomycotina	Eurotiomycetes	Eurotiomycetidae	Eurotiales	NA	Aspergillaceae	Aspergillus	Aspergillus_kawachii	Aspergillus_kawachii_IFO_4308	jgi|Aspka1_1|13000|AKAW_01528	417	PF00150	GH5	281	5.5e-20	12	251	87	316	GH5
Ascomycota	Pezizomycotina	Dothideomycetes	Pleosporomycetidae	Pleosporales	Pleosporineae	Pleosporaceae	Setosphaeria	Setosphaeria_turcica	Setosphaeria_turcica_Et28A	jgi|Settu1|109868|e_gw1.20.100.1	377	PF00704	GH18	294	3.3e-71	3	294	26	354	GH18
Ascomycota	Pezizomycotina	Dothideomycetes	Pleosporomycetidae	Pleosporales	Pleosporineae	Pleosporaceae	Setosphaeria	Setosphaeria_turcica	Setosphaeria_turcica_Et28A	jgi|Settu1|112999|estExt_Genewise1.C_1_t10351	422	PF00150	GH5	281	1.2e-15	7	279	80	352	GH5
Ascomycota	Pezizomycotina	Dothideomycetes	Pleosporomycetidae	Pleosporales	Pleosporineae	Pleosporaceae	Setosphaeria	Setosphaeria_turcica	Setosphaeria_turcica_Et28A	jgi|Settu1|116954|estExt_Genewise1.C_3_t20056	247	PF03443	GH61	205	3.1e-64	1	199	17	233	GH61
Ascomycota	Pezizomycotina	Dothideomycetes	Pleosporomycetidae	Pleosporales	Pleosporineae	Pleosporaceae	Setosphaeria	Setosphaeria_turcica	Setosphaeria_turcica_Et28A	jgi|Settu1|134809|estExt_Genewise1Plus.C_2_t10258	330	PF03443	GH61	205	8.9e-63	1	199	21	235	GH61
Ascomycota	Pezizomycotina	Dothideomycetes	Pleosporomycetidae	Pleosporales	Pleosporineae	Pleosporaceae	Setosphaeria	Setosphaeria_turcica	Setosphaeria_turcica_Et28A	jgi|Settu1|135655|estExt_Genewise1Plus.C_2_t30381	306	PF03067	LPMO_10	192	6e-10	1	192	20	185	LPMO_10
Ascomycota	Pezizomycotina	Dothideomycetes	Pleosporomycetidae	Pleosporales	Pleosporineae	Pleosporaceae	Setosphaeria	Setosphaeria_turcica	Setosphaeria_turcica_Et28A	jgi|Settu1|144891|estExt_Genewise1Plus.C_10_t20013	331	PF00734	CBM1	29	4.7e-14	1	29	297	325	GH61:CBM1
Ascomycota	Pezizomycotina	Dothideomycetes	Pleosporomycetidae	Pleosporales	Pleosporineae	Pleosporaceae	Setosphaeria	Setosphaeria_turcica	Setosphaeria_turcica_Et28A	jgi|Settu1|144891|estExt_Genewise1Plus.C_10_t20013	331	PF00734	CBM1	29	4.7e-14	1	29	297	325	GH61:CBM1
Ascomycota	Pezizomycotina	Dothideomycetes	Pleosporomycetidae	Pleosporales	Pleosporineae	Pleosporaceae	Setosphaeria	Setosphaeria_turcica	Setosphaeria_turcica_Et28A	jgi|Settu1|144891|estExt_Genewise1Plus.C_10_t20013	331	PF03443	GH61	205	5.7e-49	1	200	18	213	GH61:CBM1
Ascomycota	Pezizomycotina	Dothideomycetes	Pleosporomycetidae	Pleosporales	Pleosporineae	Pleosporaceae	Setosphaeria	Setosphaeria_turcica	Setosphaeria_turcica_Et28A	jgi|Settu1|146665|estExt_Genewise1Plus.C_12_t10232	244	PF03443	GH61	205	8.3e-58	1	200	18	224	GH61
Ascomycota	Pezizomycotina	Dothideomycetes	Pleosporomycetidae	Pleosporales	Pleosporineae	Pleosporaceae	Setosphaeria	Setosphaeria_turcica	Setosphaeria_turcica_Et28A	jgi|Settu1|152014|estExt_Genewise1Plus.C_260009	432	PF00704	GH18	294	1.4e-76	2	294	43	386	GH18
Ascomycota	Pezizomycotina	Dothideomycetes	NA	NA	NA	NA	Acidomyces	Acidomyces_richmondensis	Acidomyces_richmondensis_BFW	jgi|Aciri1_meta|151496|e_gw1.03837.35.1	429	PF00734	CBM1	29	1.3e-11	1	29	21	49	CBM1:GH5
Ascomycota	Pezizomycotina	Eurotiomycetes	Eurotiomycetidae	Eurotiales	NA	Aspergillaceae	Aspergillus	Aspergillus_kawachii	Aspergillus_kawachii_IFO_4308	jgi|Aspka1_1|13068|AKAW_01596	381	PF00704	GH18	294	3.6e-69	3	294	32	362	GH18
Ascomycota	Pezizomycotina	Dothideomycetes	Pleosporomycetidae	Pleosporales	Pleosporineae	Pleosporaceae	Setosphaeria	Setosphaeria_turcica	Setosphaeria_turcica_Et28A	jgi|Settu1|171954|estExt_fgenesh1_pm.C_3_t10385	446	PF00150	GH5	281	2.7e-06	20	261	24	343	GH5
Ascomycota	Pezizomycotina	Dothideomycetes	Pleosporomycetidae	Pleosporales	Pleosporineae	Pleosporaceae	Setosphaeria	Setosphaeria_turcica	Setosphaeria_turcica_Et28A	jgi|Settu1|174004|estExt_fgenesh1_pm.C_70476	280	PF00734	CBM1	29	1.5e-09	2	29	249	275	GH61:CBM1
Ascomycota	Pezizomycotina	Dothideomycetes	Pleosporomycetidae	Pleosporales	Pleosporineae	Pleosporaceae	Setosphaeria	Setosphaeria_turcica	Setosphaeria_turcica_Et28A	jgi|Settu1|174004|estExt_fgenesh1_pm.C_70476	280	PF00734	CBM1	29	1.5e-09	2	29	249	275	GH61:CBM1
Ascomycota	Pezizomycotina	Dothideomycetes	Pleosporomycetidae	Pleosporales	Pleosporineae	Pleosporaceae	Setosphaeria	Setosphaeria_turcica	Setosphaeria_turcica_Et28A	jgi|Settu1|174004|estExt_fgenesh1_pm.C_70476	280	PF03443	GH61	205	1.2e-15	1	155	18	169	GH61:CBM1
Ascomycota	Pezizomycotina	Dothideomycetes	Pleosporomycetidae	Pleosporales	Pleosporineae	Pleosporaceae	Setosphaeria	Setosphaeria_turcica	Setosphaeria_turcica_Et28A	jgi|Settu1|174368|estExt_fgenesh1_pm.C_80439	471	PF00150	GH5	281	9.6e-11	1	277	60	420	GH5
Ascomycota	Pezizomycotina	Dothideomycetes	Pleosporomycetidae	Pleosporales	Pleosporineae	Pleosporaceae	Setosphaeria	Setosphaeria_turcica	Setosphaeria_turcica_Et28A	jgi|Settu1|174636|estExt_fgenesh1_pm.C_90278	331	PF00331	GH10	316	4.8e-76	2	238	30	269	GH10
Ascomycota	Pezizomycotina	Dothideomycetes	Pleosporomycetidae	Pleosporales	Pleosporineae	Pleosporaceae	Setosphaeria	Setosphaeria_turcica	Setosphaeria_turcica_Et28A	jgi|Settu1|177090|estExt_fgenesh1_pm.C_180120	387	PF03067	LPMO_10	192	2.1e-07	1	192	18	245	LPMO_10:CBM20
Ascomycota	Pezizomycotina	Dothideomycetes	Pleosporomycetidae	Pleosporales	Pleosporineae	Pleosporaceae	Setosphaeria	Setosphaeria_turcica	Setosphaeria_turcica_Et28A	jgi|Settu1|177090|estExt_fgenesh1_pm.C_180120	387	PF00686	CBM20	97	9.8e-35	1	96	285	380	LPMO_10:CBM20
Ascomycota	Pezizomycotina	Dothideomycetes	Pleosporomycetidae	Pleosporales	Pleosporineae	Pleosporaceae	Setosphaeria	Setosphaeria_turcica	Setosphaeria_turcica_Et28A	jgi|Settu1|177551|estExt_fgenesh1_pm.C_230006	234	PF03443	GH61	205	1.2e-56	21	201	34	221	GH61
Ascomycota	Pezizomycotina	Dothideomycetes	Pleosporomycetidae	Pleosporales	Pleosporineae	Pleosporaceae	Setosphaeria	Setosphaeria_turcica	Setosphaeria_turcica_Et28A	jgi|Settu1|17984|gm1.110_g	228	PF02015	GH45	210	8e-84	2	209	25	224	GH45
Ascomycota	Pezizomycotina	Eurotiomycetes	Eurotiomycetidae	Eurotiales	NA	Aspergillaceae	Aspergillus	Aspergillus_kawachii	Aspergillus_kawachii_IFO_4308	jgi|Aspka1_1|13306|AKAW_01834	1463	PF00704	GH18	294	9.7e-46	3	290	502	844	GH18:Hce2
Ascomycota	Pezizomycotina	Dothideomycetes	Pleosporomycetidae	Pleosporales	Pleosporineae	Pleosporaceae	Setosphaeria	Setosphaeria_turcica	Setosphaeria_turcica_Et28A	jgi|Settu1|19432|gm1.1558_g	228	PF00457	GH11	178	3.7e-81	1	178	46	223	GH11
Ascomycota	Pezizomycotina	Dothideomycetes	Pleosporomycetidae	Pleosporales	Pleosporineae	Pleosporaceae	Setosphaeria	Setosphaeria_turcica	Setosphaeria_turcica_Et28A	jgi|Settu1|19810|gm1.1936_g	249	PF03443	GH61	205	9.7e-55	1	201	21	234	GH61
Ascomycota	Pezizomycotina	Dothideomycetes	Pleosporomycetidae	Pleosporales	Pleosporineae	Pleosporaceae	Setosphaeria	Setosphaeria_turcica	Setosphaeria_turcica_Et28A	jgi|Settu1|19913|gm1.2039_g	224	PF03443	GH61	205	3.4e-51	18	205	30	213	GH61
Ascomycota	Pezizomycotina	Dothideomycetes	Pleosporomycetidae	Pleosporales	Pleosporineae	Pleosporaceae	Setosphaeria	Setosphaeria_turcica	Setosphaeria_turcica_Et28A	jgi|Settu1|20746|gm1.2872_g	242	PF01670	GH12	214	1.3e-42	2	211	40	238	GH12
Ascomycota	Pezizomycotina	Dothideomycetes	Pleosporomycetidae	Pleosporales	Pleosporineae	Pleosporaceae	Setosphaeria	Setosphaeria_turcica	Setosphaeria_turcica_Et28A	jgi|Settu1|23800|gm1.5926_g	577	PF03442	CBMX2	83	1.2e-24	1	83	374	462	GH5:CBMX2
Ascomycota	Pezizomycotina	Dothideomycetes	Pleosporomycetidae	Pleosporales	Pleosporineae	Pleosporaceae	Setosphaeria	Setosphaeria_turcica	Setosphaeria_turcica_Et28A	jgi|Settu1|23800|gm1.5926_g	577	PF00150	GH5	281	2.1e-36	13	279	60	332	GH5:CBMX2
Ascomycota	Pezizomycotina	Dothideomycetes	Pleosporomycetidae	Pleosporales	Pleosporineae	Pleosporaceae	Setosphaeria	Setosphaeria_turcica	Setosphaeria_turcica_Et28A	jgi|Settu1|24572|gm1.6698_g	454	PF00840	GH7	434	9.5e-203	1	434	20	452	GH7
Ascomycota	Pezizomycotina	Dothideomycetes	Pleosporomycetidae	Pleosporales	Pleosporineae	Pleosporaceae	Setosphaeria	Setosphaeria_turcica	Setosphaeria_turcica_Et28A	jgi|Settu1|24645|gm1.6771_g	335	PF03443	GH61	205	2.6e-48	1	200	19	239	GH61
Ascomycota	Pezizomycotina	Dothideomycetes	Pleosporomycetidae	Pleosporales	Pleosporineae	Pleosporaceae	Setosphaeria	Setosphaeria_turcica	Setosphaeria_turcica_Et28A	jgi|Settu1|25278|gm1.7404_g	661	PF00704	GH18	294	6.6e-57	17	294	285	619	IDO:GH18
Ascomycota	Pezizomycotina	Dothideomycetes	Pleosporomycetidae	Pleosporales	Pleosporineae	Pleosporaceae	Setosphaeria	Setosphaeria_turcica	Setosphaeria_turcica_Et28A	jgi|Settu1|25278|gm1.7404_g	661	PF01231	IDO	408	1.2e-81	11	280	3	271	IDO:GH18
Ascomycota	Pezizomycotina	Eurotiomycetes	Eurotiomycetidae	Eurotiales	NA	Aspergillaceae	Aspergillus	Aspergillus_kawachii	Aspergillus_kawachii_IFO_4308	jgi|Aspka1_1|13306|AKAW_01834	1463	PF14856	Hce2	102	1.8e-29	1	102	1348	1448	GH18:Hce2
Ascomycota	Pezizomycotina	Dothideomycetes	Pleosporomycetidae	Pleosporales	Pleosporineae	Pleosporaceae	Setosphaeria	Setosphaeria_turcica	Setosphaeria_turcica_Et28A	jgi|Settu1|25296|gm1.7422_g	267	PF03443	GH61	205	1.5e-51	1	197	20	241	GH61
Ascomycota	Pezizomycotina	Dothideomycetes	Pleosporomycetidae	Pleosporales	Pleosporineae	Pleosporaceae	Setosphaeria	Setosphaeria_turcica	Setosphaeria_turcica_Et28A	jgi|Settu1|27206|gm1.9332_g	259	PF03443	GH61	205	2.2e-62	1	198	21	228	GH61
Ascomycota	Pezizomycotina	Dothideomycetes	Pleosporomycetidae	Pleosporales	Pleosporineae	Pleosporaceae	Setosphaeria	Setosphaeria_turcica	Setosphaeria_turcica_Et28A	jgi|Settu1|27223|gm1.9349_g	230	PF03443	GH61	205	4.1e-51	1	198	17	214	GH61
Ascomycota	Pezizomycotina	Dothideomycetes	Pleosporomycetidae	Pleosporales	Pleosporineae	Pleosporaceae	Setosphaeria	Setosphaeria_turcica	Setosphaeria_turcica_Et28A	jgi|Settu1|27861|gm1.9987_g	345	PF03443	GH61	205	3e-52	1	201	18	220	GH61
Ascomycota	Pezizomycotina	Dothideomycetes	Pleosporomycetidae	Pleosporales	Pleosporineae	Pleosporaceae	Setosphaeria	Setosphaeria_turcica	Setosphaeria_turcica_Et28A	jgi|Settu1|28054|gm1.10180_g	222	PF03443	GH61	205	1e-54	9	200	24	206	GH61
Ascomycota	Pezizomycotina	Dothideomycetes	Pleosporomycetidae	Pleosporales	Pleosporineae	Pleosporaceae	Setosphaeria	Setosphaeria_turcica	Setosphaeria_turcica_Et28A	jgi|Settu1|45371|estExt_Genemark1.C_11_t10088	495	PF00734	CBM1	29	1.6e-10	1	29	363	391	GH61:CBM1
Ascomycota	Pezizomycotina	Dothideomycetes	Pleosporomycetidae	Pleosporales	Pleosporineae	Pleosporaceae	Setosphaeria	Setosphaeria_turcica	Setosphaeria_turcica_Et28A	jgi|Settu1|45371|estExt_Genemark1.C_11_t10088	495	PF00734	CBM1	29	1.6e-10	1	29	363	391	GH61:CBM1
Ascomycota	Pezizomycotina	Dothideomycetes	Pleosporomycetidae	Pleosporales	Pleosporineae	Pleosporaceae	Setosphaeria	Setosphaeria_turcica	Setosphaeria_turcica_Et28A	jgi|Settu1|45371|estExt_Genemark1.C_11_t10088	495	PF03443	GH61	205	9.5e-54	1	199	17	225	GH61:CBM1
Ascomycota	Pezizomycotina	Dothideomycetes	Pleosporomycetidae	Pleosporales	Pleosporineae	Pleosporaceae	Setosphaeria	Setosphaeria_turcica	Setosphaeria_turcica_Et28A	jgi|Settu1|45450|estExt_Genemark1.C_11_t10189	471	PF00704	GH18	294	9.1e-66	4	294	59	419	GH18
Ascomycota	Pezizomycotina	Dothideomycetes	Pleosporomycetidae	Pleosporales	Pleosporineae	Pleosporaceae	Setosphaeria	Setosphaeria_turcica	Setosphaeria_turcica_Et28A	jgi|Settu1|46256|estExt_Genemark1.C_130343	397	PF00704	GH18	294	2.4e-66	2	294	31	370	GH18
Ascomycota	Pezizomycotina	Eurotiomycetes	Eurotiomycetidae	Eurotiales	NA	Aspergillaceae	Aspergillus	Aspergillus_kawachii	Aspergillus_kawachii_IFO_4308	jgi|Aspka1_1|13527|AKAW_02055	968	PF00187	Chitin_bind_1	38	5e-10	5	33	89	117	Chitin_bind_1:GH18
Ascomycota	Pezizomycotina	Dothideomycetes	Pleosporomycetidae	Pleosporales	Pleosporineae	Pleosporaceae	Setosphaeria	Setosphaeria_turcica	Setosphaeria_turcica_Et28A	jgi|Settu1|47026|estExt_Genemark1.C_160288	739	PF00069	Pkinase	264	1.1e-68	1	264	4	308	Pkinase:GH18
Ascomycota	Pezizomycotina	Dothideomycetes	Pleosporomycetidae	Pleosporales	Pleosporineae	Pleosporaceae	Setosphaeria	Setosphaeria_turcica	Setosphaeria_turcica_Et28A	jgi|Settu1|47026|estExt_Genemark1.C_160288	739	PF00704	GH18	294	2.4e-11	2	146	340	490	Pkinase:GH18
Ascomycota	Pezizomycotina	Dothideomycetes	Pleosporomycetidae	Pleosporales	Pleosporineae	Pleosporaceae	Setosphaeria	Setosphaeria_turcica	Setosphaeria_turcica_Et28A	jgi|Settu1|85548|e_gw1.1.2718.1	422	PF00150	GH5	281	5.5e-19	21	277	58	369	GH5
Ascomycota	Pezizomycotina	Dothideomycetes	Pleosporomycetidae	Pleosporales	Pleosporineae	Pleosporaceae	Setosphaeria	Setosphaeria_turcica	Setosphaeria_turcica_Et28A	jgi|Settu1|86411|e_gw1.1.3059.1	357	PF00150	GH5	281	4.1e-52	22	280	66	319	GH5
Ascomycota	Pezizomycotina	Dothideomycetes	Pleosporomycetidae	Pleosporales	Pleosporineae	Pleosporaceae	Setosphaeria	Setosphaeria_turcica	Setosphaeria_turcica_Et28A	jgi|Settu1|86616|e_gw1.1.873.1	415	PF00734	CBM1	29	8.5e-09	2	29	27	54	CBM1:GH10
Ascomycota	Pezizomycotina	Dothideomycetes	Pleosporomycetidae	Pleosporales	Pleosporineae	Pleosporaceae	Setosphaeria	Setosphaeria_turcica	Setosphaeria_turcica_Et28A	jgi|Settu1|86616|e_gw1.1.873.1	415	PF00734	CBM1	29	8.5e-09	2	29	27	54	CBM1:GH10
Ascomycota	Pezizomycotina	Dothideomycetes	Pleosporomycetidae	Pleosporales	Pleosporineae	Pleosporaceae	Setosphaeria	Setosphaeria_turcica	Setosphaeria_turcica_Et28A	jgi|Settu1|86616|e_gw1.1.873.1	415	PF00331	GH10	316	1.7e-100	3	314	118	410	CBM1:GH10
Ascomycota	Pezizomycotina	Dothideomycetes	Pleosporomycetidae	Pleosporales	Pleosporineae	Pleosporaceae	Setosphaeria	Setosphaeria_turcica	Setosphaeria_turcica_Et28A	jgi|Settu1|87091|e_gw1.1.2613.1	336	PF00150	GH5	281	1.3e-45	17	280	52	304	GH5
Ascomycota	Pezizomycotina	Dothideomycetes	Pleosporomycetidae	Pleosporales	Pleosporineae	Pleosporaceae	Setosphaeria	Setosphaeria_turcica	Setosphaeria_turcica_Et28A	jgi|Settu1|87823|e_gw1.2.2076.1	457	PF00840	GH7	434	1.4e-202	1	434	21	452	GH7
Ascomycota	Pezizomycotina	Dothideomycetes	Pleosporomycetidae	Pleosporales	Pleosporineae	Pleosporaceae	Setosphaeria	Setosphaeria_turcica	Setosphaeria_turcica_Et28A	jgi|Settu1|90053|e_gw1.3.2384.1	1272	PF00704	GH18	294	9.6e-46	18	293	14	326	GH18
Ascomycota	Pezizomycotina	Eurotiomycetes	Eurotiomycetidae	Eurotiales	NA	Aspergillaceae	Aspergillus	Aspergillus_kawachii	Aspergillus_kawachii_IFO_4308	jgi|Aspka1_1|13527|AKAW_02055	968	PF00704	GH18	294	6.1e-64	2	294	133	456	Chitin_bind_1:GH18
Ascomycota	Pezizomycotina	Dothideomycetes	Pleosporomycetidae	Pleosporales	Pleosporineae	Pleosporaceae	Setosphaeria	Setosphaeria_turcica	Setosphaeria_turcica_Et28A	jgi|Settu1|90451|e_gw1.3.1724.1	251	PF03443	GH61	205	6.8e-60	1	199	15	226	GH61
Ascomycota	Pezizomycotina	Dothideomycetes	Pleosporomycetidae	Pleosporales	Pleosporineae	Pleosporaceae	Setosphaeria	Setosphaeria_turcica	Setosphaeria_turcica_Et28A	jgi|Settu1|91125|e_gw1.3.1940.1	223	PF00457	GH11	178	1e-60	3	176	42	215	GH11
Ascomycota	Pezizomycotina	Dothideomycetes	Pleosporomycetidae	Pleosporales	Pleosporineae	Pleosporaceae	Setosphaeria	Setosphaeria_turcica	Setosphaeria_turcica_Et28A	jgi|Settu1|91569|e_gw1.3.2768.1	232	PF00457	GH11	178	1.7e-78	1	177	50	226	GH11
Ascomycota	Pezizomycotina	Dothideomycetes	Pleosporomycetidae	Pleosporales	Pleosporineae	Pleosporaceae	Setosphaeria	Setosphaeria_turcica	Setosphaeria_turcica_Et28A	jgi|Settu1|93800|e_gw1.5.1692.1	1606	PF00704	GH18	294	1.8e-59	55	294	2	282	GH18
Ascomycota	Pezizomycotina	Dothideomycetes	Pleosporomycetidae	Pleosporales	Pleosporineae	Pleosporaceae	Setosphaeria	Setosphaeria_turcica	Setosphaeria_turcica_Et28A	jgi|Settu1|94076|e_gw1.5.628.1	232	PF00457	GH11	178	1.2e-79	1	178	49	227	GH11
Ascomycota	Pezizomycotina	Dothideomycetes	Pleosporomycetidae	Pleosporales	Pleosporineae	Pleosporaceae	Setosphaeria	Setosphaeria_turcica	Setosphaeria_turcica_Et28A	jgi|Settu1|99421|e_gw1.8.1261.1	955	PF00704	GH18	294	1.5e-13	2	291	32	326	GH18
Basidiomycota	Agaricomycotina	Agaricomycetes	NA	Trechisporales	NA	Hydnodontaceae	Sistotremastrum	Sistotremastrum_niveocremeum	Sistotremastrum_niveocremeum_HHB9708_ss-1_1.0	jgi|Sisni1|129800|CE129799_1758	338	PF00331	GH10	316	6.1e-91	11	314	36	332	GH10
Basidiomycota	Agaricomycotina	Agaricomycetes	NA	Trechisporales	NA	Hydnodontaceae	Sistotremastrum	Sistotremastrum_niveocremeum	Sistotremastrum_niveocremeum_HHB9708_ss-1_1.0	jgi|Sisni1|172947|CE172946_640	237	PF03443	GH61	205	5.2e-53	1	205	19	214	GH61
Basidiomycota	Agaricomycotina	Agaricomycetes	NA	Trechisporales	NA	Hydnodontaceae	Sistotremastrum	Sistotremastrum_niveocremeum	Sistotremastrum_niveocremeum_HHB9708_ss-1_1.0	jgi|Sisni1|254436|CE254435_848	230	PF03443	GH61	205	3.6e-52	1	200	18	214	GH61
Basidiomycota	Agaricomycotina	Agaricomycetes	NA	Trechisporales	NA	Hydnodontaceae	Sistotremastrum	Sistotremastrum_niveocremeum	Sistotremastrum_niveocremeum_HHB9708_ss-1_1.0	jgi|Sisni1|267655|CE267654_3639	410	PF00150	GH5	281	5.2e-17	4	277	36	368	GH5
Ascomycota	Pezizomycotina	Eurotiomycetes	Eurotiomycetidae	Eurotiales	NA	Aspergillaceae	Aspergillus	Aspergillus_kawachii	Aspergillus_kawachii_IFO_4308	jgi|Aspka1_1|13871|AKAW_02399	431	PF00704	GH18	294	1.3e-79	1	294	18	413	GH18
Basidiomycota	Agaricomycotina	Agaricomycetes	NA	Trechisporales	NA	Hydnodontaceae	Sistotremastrum	Sistotremastrum_niveocremeum	Sistotremastrum_niveocremeum_HHB9708_ss-1_1.0	jgi|Sisni1|290249|CE290248_488	359	PF03443	GH61	205	5e-62	1	201	18	223	GH61:CBM1
Basidiomycota	Agaricomycotina	Agaricomycetes	NA	Trechisporales	NA	Hydnodontaceae	Sistotremastrum	Sistotremastrum_niveocremeum	Sistotremastrum_niveocremeum_HHB9708_ss-1_1.0	jgi|Sisni1|290249|CE290248_488	359	PF00734	CBM1	29	2.2e-12	1	29	326	354	GH61:CBM1
Basidiomycota	Agaricomycotina	Agaricomycetes	NA	Trechisporales	NA	Hydnodontaceae	Sistotremastrum	Sistotremastrum_niveocremeum	Sistotremastrum_niveocremeum_HHB9708_ss-1_1.0	jgi|Sisni1|290249|CE290248_488	359	PF00734	CBM1	29	2.2e-12	1	29	326	354	GH61:CBM1
Basidiomycota	Agaricomycotina	Agaricomycetes	NA	Trechisporales	NA	Hydnodontaceae	Sistotremastrum	Sistotremastrum_niveocremeum	Sistotremastrum_niveocremeum_HHB9708_ss-1_1.0	jgi|Sisni1|406491|e_gw1.4.189.1	757	PF12891	GH44	234	2.7e-60	2	233	314	531	GH44
Basidiomycota	Agaricomycotina	Agaricomycetes	NA	Trechisporales	NA	Hydnodontaceae	Sistotremastrum	Sistotremastrum_niveocremeum	Sistotremastrum_niveocremeum_HHB9708_ss-1_1.0	jgi|Sisni1|407033|e_gw1.5.67.1	371	PF00734	CBM1	29	8.8e-13	1	29	338	366	GH61:CBM1
Basidiomycota	Agaricomycotina	Agaricomycetes	NA	Trechisporales	NA	Hydnodontaceae	Sistotremastrum	Sistotremastrum_niveocremeum	Sistotremastrum_niveocremeum_HHB9708_ss-1_1.0	jgi|Sisni1|407033|e_gw1.5.67.1	371	PF03443	GH61	205	8.6e-64	1	201	18	223	GH61:CBM1
Basidiomycota	Agaricomycotina	Agaricomycetes	NA	Trechisporales	NA	Hydnodontaceae	Sistotremastrum	Sistotremastrum_niveocremeum	Sistotremastrum_niveocremeum_HHB9708_ss-1_1.0	jgi|Sisni1|407033|e_gw1.5.67.1	371	PF00734	CBM1	29	8.8e-13	1	29	338	366	GH61:CBM1
Basidiomycota	Agaricomycotina	Agaricomycetes	NA	Trechisporales	NA	Hydnodontaceae	Sistotremastrum	Sistotremastrum_niveocremeum	Sistotremastrum_niveocremeum_HHB9708_ss-1_1.0	jgi|Sisni1|412221|e_gw1.16.20.1	384	PF00150	GH5	281	5.6e-41	11	278	42	326	GH5
Basidiomycota	Agaricomycotina	Agaricomycetes	NA	Trechisporales	NA	Hydnodontaceae	Sistotremastrum	Sistotremastrum_niveocremeum	Sistotremastrum_niveocremeum_HHB9708_ss-1_1.0	jgi|Sisni1|417565|e_gw1.39.25.1	266	PF00704	GH18	294	1.9e-13	21	223	7	220	GH18
Basidiomycota	Agaricomycotina	Agaricomycetes	NA	Trechisporales	NA	Hydnodontaceae	Sistotremastrum	Sistotremastrum_niveocremeum	Sistotremastrum_niveocremeum_HHB9708_ss-1_1.0	jgi|Sisni1|418697|e_gw1.47.44.1	412	PF00150	GH5	281	1e-21	8	268	74	364	GH5
Ascomycota	Pezizomycotina	Eurotiomycetes	Eurotiomycetidae	Eurotiales	NA	Aspergillaceae	Aspergillus	Aspergillus_kawachii	Aspergillus_kawachii_IFO_4308	jgi|Aspka1_1|14416|AKAW_02943	763	PF00150	GH5	281	1.2e-08	22	133	65	250	GH5
Basidiomycota	Agaricomycotina	Agaricomycetes	NA	Trechisporales	NA	Hydnodontaceae	Sistotremastrum	Sistotremastrum_niveocremeum	Sistotremastrum_niveocremeum_HHB9708_ss-1_1.0	jgi|Sisni1|418714|e_gw1.47.75.1	462	PF00150	GH5	281	3.2e-11	66	250	175	358	GH5
Basidiomycota	Agaricomycotina	Agaricomycetes	NA	Trechisporales	NA	Hydnodontaceae	Sistotremastrum	Sistotremastrum_niveocremeum	Sistotremastrum_niveocremeum_HHB9708_ss-1_1.0	jgi|Sisni1|420428|e_gw1.71.10.1	367	PF00150	GH5	281	9.8e-13	21	279	42	323	GH5
Basidiomycota	Agaricomycotina	Agaricomycetes	NA	Trechisporales	NA	Hydnodontaceae	Sistotremastrum	Sistotremastrum_niveocremeum	Sistotremastrum_niveocremeum_HHB9708_ss-1_1.0	jgi|Sisni1|424768|estExt_Genewise1.C_6_t10137	316	PF00734	CBM1	29	3.8e-13	1	29	284	312	GH61:CBM1
Basidiomycota	Agaricomycotina	Agaricomycetes	NA	Trechisporales	NA	Hydnodontaceae	Sistotremastrum	Sistotremastrum_niveocremeum	Sistotremastrum_niveocremeum_HHB9708_ss-1_1.0	jgi|Sisni1|424768|estExt_Genewise1.C_6_t10137	316	PF00734	CBM1	29	3.8e-13	1	29	284	312	GH61:CBM1
Basidiomycota	Agaricomycotina	Agaricomycetes	NA	Trechisporales	NA	Hydnodontaceae	Sistotremastrum	Sistotremastrum_niveocremeum	Sistotremastrum_niveocremeum_HHB9708_ss-1_1.0	jgi|Sisni1|424768|estExt_Genewise1.C_6_t10137	316	PF03443	GH61	205	6e-48	1	201	20	228	GH61:CBM1
Basidiomycota	Agaricomycotina	Agaricomycetes	NA	Trechisporales	NA	Hydnodontaceae	Sistotremastrum	Sistotremastrum_niveocremeum	Sistotremastrum_niveocremeum_HHB9708_ss-1_1.0	jgi|Sisni1|443743|estExt_Genewise1Plus.C_260088	487	PF00734	CBM1	29	8.9e-13	1	29	454	482	GH10:CBM1
Basidiomycota	Agaricomycotina	Agaricomycetes	NA	Trechisporales	NA	Hydnodontaceae	Sistotremastrum	Sistotremastrum_niveocremeum	Sistotremastrum_niveocremeum_HHB9708_ss-1_1.0	jgi|Sisni1|443743|estExt_Genewise1Plus.C_260088	487	PF00331	GH10	316	1.4e-53	9	314	54	374	GH10:CBM1
Basidiomycota	Agaricomycotina	Agaricomycetes	NA	Trechisporales	NA	Hydnodontaceae	Sistotremastrum	Sistotremastrum_niveocremeum	Sistotremastrum_niveocremeum_HHB9708_ss-1_1.0	jgi|Sisni1|443743|estExt_Genewise1Plus.C_260088	487	PF00734	CBM1	29	8.9e-13	1	29	454	482	GH10:CBM1
Basidiomycota	Agaricomycotina	Agaricomycetes	NA	Trechisporales	NA	Hydnodontaceae	Sistotremastrum	Sistotremastrum_niveocremeum	Sistotremastrum_niveocremeum_HHB9708_ss-1_1.0	jgi|Sisni1|443850|estExt_Genewise1Plus.C_270155	316	PF01670	GH12	214	8.1e-44	2	212	33	240	GH12
Basidiomycota	Agaricomycotina	Agaricomycetes	NA	Trechisporales	NA	Hydnodontaceae	Sistotremastrum	Sistotremastrum_niveocremeum	Sistotremastrum_niveocremeum_HHB9708_ss-1_1.0	jgi|Sisni1|443895|estExt_Genewise1Plus.C_280030	418	PF00734	CBM1	29	6.4e-10	1	29	21	51	CBM1:GH10
Ascomycota	Pezizomycotina	Eurotiomycetes	Eurotiomycetidae	Eurotiales	NA	Aspergillaceae	Aspergillus	Aspergillus_kawachii	Aspergillus_kawachii_IFO_4308	jgi|Aspka1_1|14756|AKAW_03283	522	PF00150	GH5	281	8.2e-54	12	280	46	301	GH5:CBM1
Basidiomycota	Agaricomycotina	Agaricomycetes	NA	Trechisporales	NA	Hydnodontaceae	Sistotremastrum	Sistotremastrum_niveocremeum	Sistotremastrum_niveocremeum_HHB9708_ss-1_1.0	jgi|Sisni1|443895|estExt_Genewise1Plus.C_280030	418	PF00331	GH10	316	2.7e-97	5	315	107	415	CBM1:GH10
Basidiomycota	Agaricomycotina	Agaricomycetes	NA	Trechisporales	NA	Hydnodontaceae	Sistotremastrum	Sistotremastrum_niveocremeum	Sistotremastrum_niveocremeum_HHB9708_ss-1_1.0	jgi|Sisni1|443895|estExt_Genewise1Plus.C_280030	418	PF00734	CBM1	29	6.4e-10	1	29	21	51	CBM1:GH10
Basidiomycota	Agaricomycotina	Agaricomycetes	NA	Trechisporales	NA	Hydnodontaceae	Sistotremastrum	Sistotremastrum_niveocremeum	Sistotremastrum_niveocremeum_HHB9708_ss-1_1.0	jgi|Sisni1|447232|estExt_Genewise1Plus.C_690021	386	PF00150	GH5	281	5.1e-16	12	280	67	346	GH5
Basidiomycota	Agaricomycotina	Agaricomycetes	NA	Trechisporales	NA	Hydnodontaceae	Sistotremastrum	Sistotremastrum_niveocremeum	Sistotremastrum_niveocremeum_HHB9708_ss-1_1.0	jgi|Sisni1|480287|estExt_fgenesh1_pm.C_720001	790	PF00150	GH5	281	1.2e-09	17	133	104	297	GH5
Basidiomycota	Agaricomycotina	Agaricomycetes	NA	Trechisporales	NA	Hydnodontaceae	Sistotremastrum	Sistotremastrum_niveocremeum	Sistotremastrum_niveocremeum_HHB9708_ss-1_1.0	jgi|Sisni1|480332|gm1.8_g	452	PF00734	CBM1	29	1.2e-13	1	29	74	102	CBM1:GH5
Basidiomycota	Agaricomycotina	Agaricomycetes	NA	Trechisporales	NA	Hydnodontaceae	Sistotremastrum	Sistotremastrum_niveocremeum	Sistotremastrum_niveocremeum_HHB9708_ss-1_1.0	jgi|Sisni1|480332|gm1.8_g	452	PF00150	GH5	281	3.4e-48	21	280	165	419	CBM1:GH5
Basidiomycota	Agaricomycotina	Agaricomycetes	NA	Trechisporales	NA	Hydnodontaceae	Sistotremastrum	Sistotremastrum_niveocremeum	Sistotremastrum_niveocremeum_HHB9708_ss-1_1.0	jgi|Sisni1|480332|gm1.8_g	452	PF00734	CBM1	29	1.2e-13	1	29	74	102	CBM1:GH5
Basidiomycota	Agaricomycotina	Agaricomycetes	NA	Trechisporales	NA	Hydnodontaceae	Sistotremastrum	Sistotremastrum_niveocremeum	Sistotremastrum_niveocremeum_HHB9708_ss-1_1.0	jgi|Sisni1|482613|gm1.2289_g	329	PF03443	GH61	205	1.3e-53	1	201	19	224	GH61:CBM1
Basidiomycota	Agaricomycotina	Agaricomycetes	NA	Trechisporales	NA	Hydnodontaceae	Sistotremastrum	Sistotremastrum_niveocremeum	Sistotremastrum_niveocremeum_HHB9708_ss-1_1.0	jgi|Sisni1|482613|gm1.2289_g	329	PF00734	CBM1	29	6.8e-13	1	29	296	324	GH61:CBM1
Basidiomycota	Agaricomycotina	Agaricomycetes	NA	Trechisporales	NA	Hydnodontaceae	Sistotremastrum	Sistotremastrum_niveocremeum	Sistotremastrum_niveocremeum_HHB9708_ss-1_1.0	jgi|Sisni1|482613|gm1.2289_g	329	PF00734	CBM1	29	6.8e-13	1	29	296	324	GH61:CBM1
Ascomycota	Pezizomycotina	Eurotiomycetes	Eurotiomycetidae	Eurotiales	NA	Aspergillaceae	Aspergillus	Aspergillus_kawachii	Aspergillus_kawachii_IFO_4308	jgi|Aspka1_1|14756|AKAW_03283	522	PF00734	CBM1	29	1.1e-13	1	29	487	515	GH5:CBM1
Basidiomycota	Agaricomycotina	Agaricomycetes	NA	Trechisporales	NA	Hydnodontaceae	Sistotremastrum	Sistotremastrum_niveocremeum	Sistotremastrum_niveocremeum_HHB9708_ss-1_1.0	jgi|Sisni1|484142|gm1.3818_g	229	PF03443	GH61	205	1.1e-50	3	200	13	212	GH61
Basidiomycota	Agaricomycotina	Agaricomycetes	NA	Trechisporales	NA	Hydnodontaceae	Sistotremastrum	Sistotremastrum_niveocremeum	Sistotremastrum_niveocremeum_HHB9708_ss-1_1.0	jgi|Sisni1|484442|gm1.4118_g	881	PF00734	CBM1	29	2.3e-11	1	29	22	50	CBM1:GH5:GH5
Basidiomycota	Agaricomycotina	Agaricomycetes	NA	Trechisporales	NA	Hydnodontaceae	Sistotremastrum	Sistotremastrum_niveocremeum	Sistotremastrum_niveocremeum_HHB9708_ss-1_1.0	jgi|Sisni1|484442|gm1.4118_g	881	PF00150	GH5	281	1.7e-24	7	278	140	443	CBM1:GH5:GH5
Basidiomycota	Agaricomycotina	Agaricomycetes	NA	Trechisporales	NA	Hydnodontaceae	Sistotremastrum	Sistotremastrum_niveocremeum	Sistotremastrum_niveocremeum_HHB9708_ss-1_1.0	jgi|Sisni1|484442|gm1.4118_g	881	PF00150	GH5	281	1.5e-25	12	278	546	844	CBM1:GH5:GH5
Basidiomycota	Agaricomycotina	Agaricomycetes	NA	Trechisporales	NA	Hydnodontaceae	Sistotremastrum	Sistotremastrum_niveocremeum	Sistotremastrum_niveocremeum_HHB9708_ss-1_1.0	jgi|Sisni1|484442|gm1.4118_g	881	PF00734	CBM1	29	2.3e-11	1	29	22	50	CBM1:GH5:GH5
Basidiomycota	Agaricomycotina	Agaricomycetes	NA	Trechisporales	NA	Hydnodontaceae	Sistotremastrum	Sistotremastrum_niveocremeum	Sistotremastrum_niveocremeum_HHB9708_ss-1_1.0	jgi|Sisni1|484953|gm1.4629_g	247	PF03443	GH61	205	3.2e-40	24	205	46	227	GH61
Basidiomycota	Agaricomycotina	Agaricomycetes	NA	Trechisporales	NA	Hydnodontaceae	Sistotremastrum	Sistotremastrum_niveocremeum	Sistotremastrum_niveocremeum_HHB9708_ss-1_1.0	jgi|Sisni1|485627|gm1.5303_g	863	PF00734	CBM1	29	6e-13	1	29	22	50	CBM1:GH5:GH6
Basidiomycota	Agaricomycotina	Agaricomycetes	NA	Trechisporales	NA	Hydnodontaceae	Sistotremastrum	Sistotremastrum_niveocremeum	Sistotremastrum_niveocremeum_HHB9708_ss-1_1.0	jgi|Sisni1|485627|gm1.5303_g	863	PF00150	GH5	281	6.4e-50	17	279	155	411	CBM1:GH5:GH6
Basidiomycota	Agaricomycotina	Agaricomycetes	NA	Trechisporales	NA	Hydnodontaceae	Sistotremastrum	Sistotremastrum_niveocremeum	Sistotremastrum_niveocremeum_HHB9708_ss-1_1.0	jgi|Sisni1|485627|gm1.5303_g	863	PF01341	GH6	304	2.8e-101	13	304	536	827	CBM1:GH5:GH6
Basidiomycota	Agaricomycotina	Agaricomycetes	NA	Trechisporales	NA	Hydnodontaceae	Sistotremastrum	Sistotremastrum_niveocremeum	Sistotremastrum_niveocremeum_HHB9708_ss-1_1.0	jgi|Sisni1|485627|gm1.5303_g	863	PF00734	CBM1	29	6e-13	1	29	22	50	CBM1:GH5:GH6
Ascomycota	Pezizomycotina	Eurotiomycetes	Eurotiomycetidae	Eurotiales	NA	Aspergillaceae	Aspergillus	Aspergillus_kawachii	Aspergillus_kawachii_IFO_4308	jgi|Aspka1_1|14756|AKAW_03283	522	PF00734	CBM1	29	1.1e-13	1	29	487	515	GH5:CBM1
Basidiomycota	Agaricomycotina	Agaricomycetes	NA	Trechisporales	NA	Hydnodontaceae	Sistotremastrum	Sistotremastrum_niveocremeum	Sistotremastrum_niveocremeum_HHB9708_ss-1_1.0	jgi|Sisni1|486005|gm1.5681_g	516	PF00704	GH18	294	4.2e-26	2	227	32	304	GH18:CBM5_12
Basidiomycota	Agaricomycotina	Agaricomycetes	NA	Trechisporales	NA	Hydnodontaceae	Sistotremastrum	Sistotremastrum_niveocremeum	Sistotremastrum_niveocremeum_HHB9708_ss-1_1.0	jgi|Sisni1|486005|gm1.5681_g	516	PF02839	CBM5_12	42	4.5e-08	2	39	457	494	GH18:CBM5_12
Basidiomycota	Agaricomycotina	Agaricomycetes	NA	Trechisporales	NA	Hydnodontaceae	Sistotremastrum	Sistotremastrum_niveocremeum	Sistotremastrum_niveocremeum_HHB9708_ss-1_1.0	jgi|Sisni1|486182|gm1.5858_g	305	PF03443	GH61	205	2.4e-60	1	205	17	230	GH61
Basidiomycota	Agaricomycotina	Agaricomycetes	NA	Trechisporales	NA	Hydnodontaceae	Sistotremastrum	Sistotremastrum_niveocremeum	Sistotremastrum_niveocremeum_HHB9708_ss-1_1.0	jgi|Sisni1|486183|gm1.5859_g	345	PF00734	CBM1	29	2.1e-11	1	29	312	340	GH61:CBM1
Basidiomycota	Agaricomycotina	Agaricomycetes	NA	Trechisporales	NA	Hydnodontaceae	Sistotremastrum	Sistotremastrum_niveocremeum	Sistotremastrum_niveocremeum_HHB9708_ss-1_1.0	jgi|Sisni1|486183|gm1.5859_g	345	PF00734	CBM1	29	2.1e-11	1	29	312	340	GH61:CBM1
Basidiomycota	Agaricomycotina	Agaricomycetes	NA	Trechisporales	NA	Hydnodontaceae	Sistotremastrum	Sistotremastrum_niveocremeum	Sistotremastrum_niveocremeum_HHB9708_ss-1_1.0	jgi|Sisni1|486183|gm1.5859_g	345	PF03443	GH61	205	5.6e-60	1	205	17	230	GH61:CBM1
Basidiomycota	Agaricomycotina	Agaricomycetes	NA	Trechisporales	NA	Hydnodontaceae	Sistotremastrum	Sistotremastrum_niveocremeum	Sistotremastrum_niveocremeum_HHB9708_ss-1_1.0	jgi|Sisni1|487909|gm1.7585_g	806	PF03644	GH85	291	2.9e-68	9	291	72	383	GH85
Basidiomycota	Agaricomycotina	Agaricomycetes	NA	Trechisporales	NA	Hydnodontaceae	Sistotremastrum	Sistotremastrum_niveocremeum	Sistotremastrum_niveocremeum_HHB9708_ss-1_1.0	jgi|Sisni1|487925|gm1.7601_g	240	PF03443	GH61	205	6.1e-30	24	198	36	211	GH61
Basidiomycota	Agaricomycotina	Agaricomycetes	NA	Trechisporales	NA	Hydnodontaceae	Sistotremastrum	Sistotremastrum_niveocremeum	Sistotremastrum_niveocremeum_HHB9708_ss-1_1.0	jgi|Sisni1|489074|gm1.8750_g	1611	PF00704	GH18	294	3.1e-66	2	294	152	509	Chitin_bind_1:GH18
Basidiomycota	Agaricomycotina	Agaricomycetes	NA	Trechisporales	NA	Hydnodontaceae	Sistotremastrum	Sistotremastrum_niveocremeum	Sistotremastrum_niveocremeum_HHB9708_ss-1_1.0	jgi|Sisni1|489074|gm1.8750_g	1611	PF00187	Chitin_bind_1	38	3e-12	1	38	94	133	Chitin_bind_1:GH18
Ascomycota	Pezizomycotina	Dothideomycetes	NA	NA	NA	NA	Acidomyces	Acidomyces_richmondensis	Acidomyces_richmondensis_BFW	jgi|Aciri1_meta|152164|e_gw1.03983.5.1	424	PF00734	CBM1	29	1.8e-10	2	29	389	416	GH18:CBM1
Ascomycota	Pezizomycotina	Eurotiomycetes	Eurotiomycetidae	Eurotiales	NA	Aspergillaceae	Aspergillus	Aspergillus_kawachii	Aspergillus_kawachii_IFO_4308	jgi|Aspka1_1|15086|AKAW_03613	333	PF00150	GH5	281	9.5e-57	4	280	40	302	GH5
Basidiomycota	Agaricomycotina	Agaricomycetes	NA	Trechisporales	NA	Hydnodontaceae	Sistotremastrum	Sistotremastrum_niveocremeum	Sistotremastrum_niveocremeum_HHB9708_ss-1_1.0	jgi|Sisni1|489162|gm1.8838_g	254	PF03443	GH61	205	3.7e-45	1	199	19	220	GH61
Basidiomycota	Agaricomycotina	Agaricomycetes	NA	Trechisporales	NA	Hydnodontaceae	Sistotremastrum	Sistotremastrum_niveocremeum	Sistotremastrum_niveocremeum_HHB9708_ss-1_1.0	jgi|Sisni1|489283|gm1.8959_g	460	PF00734	CBM1	29	1.8e-13	1	29	24	52	CBM1:GH6
Basidiomycota	Agaricomycotina	Agaricomycetes	NA	Trechisporales	NA	Hydnodontaceae	Sistotremastrum	Sistotremastrum_niveocremeum	Sistotremastrum_niveocremeum_HHB9708_ss-1_1.0	jgi|Sisni1|489283|gm1.8959_g	460	PF00734	CBM1	29	1.8e-13	1	29	24	52	CBM1:GH6
Basidiomycota	Agaricomycotina	Agaricomycetes	NA	Trechisporales	NA	Hydnodontaceae	Sistotremastrum	Sistotremastrum_niveocremeum	Sistotremastrum_niveocremeum_HHB9708_ss-1_1.0	jgi|Sisni1|489283|gm1.8959_g	460	PF01341	GH6	304	1.2e-101	13	304	133	424	CBM1:GH6
Basidiomycota	Agaricomycotina	Agaricomycetes	NA	Trechisporales	NA	Hydnodontaceae	Sistotremastrum	Sistotremastrum_niveocremeum	Sistotremastrum_niveocremeum_HHB9708_ss-1_1.0	jgi|Sisni1|491265|gm1.10941_g	414	PF00734	CBM1	29	1.2e-07	1	22	21	41	CBM1:GH5
Basidiomycota	Agaricomycotina	Agaricomycetes	NA	Trechisporales	NA	Hydnodontaceae	Sistotremastrum	Sistotremastrum_niveocremeum	Sistotremastrum_niveocremeum_HHB9708_ss-1_1.0	jgi|Sisni1|491265|gm1.10941_g	414	PF00734	CBM1	29	1.2e-07	1	22	21	41	CBM1:GH5
Basidiomycota	Agaricomycotina	Agaricomycetes	NA	Trechisporales	NA	Hydnodontaceae	Sistotremastrum	Sistotremastrum_niveocremeum	Sistotremastrum_niveocremeum_HHB9708_ss-1_1.0	jgi|Sisni1|491265|gm1.10941_g	414	PF00150	GH5	281	1.7e-47	28	279	137	380	CBM1:GH5
Basidiomycota	Agaricomycotina	Agaricomycetes	NA	Trechisporales	NA	Hydnodontaceae	Sistotremastrum	Sistotremastrum_niveocremeum	Sistotremastrum_niveocremeum_HHB9708_ss-1_1.0	jgi|Sisni1|491280|gm1.10956_g	296	PF00457	GH11	178	9.6e-81	2	178	43	220	GH11:CBM1
Basidiomycota	Agaricomycotina	Agaricomycetes	NA	Trechisporales	NA	Hydnodontaceae	Sistotremastrum	Sistotremastrum_niveocremeum	Sistotremastrum_niveocremeum_HHB9708_ss-1_1.0	jgi|Sisni1|491280|gm1.10956_g	296	PF00734	CBM1	29	8.6e-14	1	29	263	291	GH11:CBM1
Basidiomycota	Agaricomycotina	Agaricomycetes	NA	Trechisporales	NA	Hydnodontaceae	Sistotremastrum	Sistotremastrum_niveocremeum	Sistotremastrum_niveocremeum_HHB9708_ss-1_1.0	jgi|Sisni1|491280|gm1.10956_g	296	PF00734	CBM1	29	8.6e-14	1	29	263	291	GH11:CBM1
Ascomycota	Pezizomycotina	Eurotiomycetes	Eurotiomycetidae	Eurotiales	NA	Aspergillaceae	Aspergillus	Aspergillus_kawachii	Aspergillus_kawachii_IFO_4308	jgi|Aspka1_1|15118|AKAW_03645	453	PF00840	GH7	434	4.7e-201	2	434	21	448	GH7
Basidiomycota	Agaricomycotina	Agaricomycetes	NA	Trechisporales	NA	Hydnodontaceae	Sistotremastrum	Sistotremastrum_niveocremeum	Sistotremastrum_niveocremeum_HHB9708_ss-1_1.0	jgi|Sisni1|492991|estExt_fgenesh1_pg.C_30106	517	PF00704	GH18	294	1.5e-52	2	294	147	499	GH18
Basidiomycota	Agaricomycotina	Agaricomycetes	NA	Trechisporales	NA	Hydnodontaceae	Sistotremastrum	Sistotremastrum_niveocremeum	Sistotremastrum_niveocremeum_HHB9708_ss-1_1.0	jgi|Sisni1|494703|estExt_fgenesh1_pg.C_100058	399	PF01341	GH6	304	8.7e-96	6	303	53	358	GH6
Basidiomycota	Agaricomycotina	Agaricomycetes	NA	Trechisporales	NA	Hydnodontaceae	Sistotremastrum	Sistotremastrum_niveocremeum	Sistotremastrum_niveocremeum_HHB9708_ss-1_1.0	jgi|Sisni1|498210|estExt_fgenesh1_pg.C_490016	339	PF00734	CBM1	29	3.1e-12	1	29	306	334	GH61:CBM1
Basidiomycota	Agaricomycotina	Agaricomycetes	NA	Trechisporales	NA	Hydnodontaceae	Sistotremastrum	Sistotremastrum_niveocremeum	Sistotremastrum_niveocremeum_HHB9708_ss-1_1.0	jgi|Sisni1|498210|estExt_fgenesh1_pg.C_490016	339	PF00734	CBM1	29	3.1e-12	1	29	306	334	GH61:CBM1
Basidiomycota	Agaricomycotina	Agaricomycetes	NA	Trechisporales	NA	Hydnodontaceae	Sistotremastrum	Sistotremastrum_niveocremeum	Sistotremastrum_niveocremeum_HHB9708_ss-1_1.0	jgi|Sisni1|498210|estExt_fgenesh1_pg.C_490016	339	PF03443	GH61	205	1e-50	1	203	24	232	GH61:CBM1
Basidiomycota	Agaricomycotina	Agaricomycetes	NA	Trechisporales	NA	Hydnodontaceae	Sistotremastrum	Sistotremastrum_niveocremeum	Sistotremastrum_niveocremeum_HHB9708_ss-1_1.0	jgi|Sisni1|525944|MIX27139_2107_30	474	PF00150	GH5	281	8.6e-09	15	279	83	432	GH5
Basidiomycota	Agaricomycotina	Agaricomycetes	NA	Trechisporales	NA	Hydnodontaceae	Sistotremastrum	Sistotremastrum_niveocremeum	Sistotremastrum_niveocremeum_HHB9708_ss-1_1.0	jgi|Sisni1|526064|MIX27259_47_44	362	PF00150	GH5	281	6.2e-13	22	279	45	318	GH5
Basidiomycota	Agaricomycotina	Agaricomycetes	NA	Trechisporales	NA	Hydnodontaceae	Sistotremastrum	Sistotremastrum_niveocremeum	Sistotremastrum_niveocremeum_HHB9708_ss-1_1.0	jgi|Sisni1|547238|estExt_Genemark1.C_40154	493	PF00704	GH18	294	1.2e-57	6	294	41	407	GH18
Basidiomycota	Agaricomycotina	Agaricomycetes	NA	Trechisporales	NA	Hydnodontaceae	Sistotremastrum	Sistotremastrum_niveocremeum	Sistotremastrum_niveocremeum_HHB9708_ss-1_1.0	jgi|Sisni1|547410|estExt_Genemark1.C_50028	1579	PF00704	GH18	294	1.5e-53	1	294	56	393	GH18
Basidiomycota	Agaricomycotina	Agaricomycetes	NA	Trechisporales	NA	Hydnodontaceae	Sistotremastrum	Sistotremastrum_niveocremeum	Sistotremastrum_niveocremeum_HHB9708_ss-1_1.0	jgi|Sisni1|547739|estExt_Genemark1.C_60067	342	PF00734	CBM1	29	1.1e-11	1	29	309	337	GH61:CBM1
Ascomycota	Pezizomycotina	Eurotiomycetes	Eurotiomycetidae	Eurotiales	NA	Aspergillaceae	Aspergillus	Aspergillus_kawachii	Aspergillus_kawachii_IFO_4308	jgi|Aspka1_1|15507|AKAW_04034	830	PF00150	GH5	281	1.6e-11	20	251	472	709	GH5
Basidiomycota	Agaricomycotina	Agaricomycetes	NA	Trechisporales	NA	Hydnodontaceae	Sistotremastrum	Sistotremastrum_niveocremeum	Sistotremastrum_niveocremeum_HHB9708_ss-1_1.0	jgi|Sisni1|547739|estExt_Genemark1.C_60067	342	PF03443	GH61	205	1.1e-54	1	205	20	236	GH61:CBM1
Basidiomycota	Agaricomycotina	Agaricomycetes	NA	Trechisporales	NA	Hydnodontaceae	Sistotremastrum	Sistotremastrum_niveocremeum	Sistotremastrum_niveocremeum_HHB9708_ss-1_1.0	jgi|Sisni1|547739|estExt_Genemark1.C_60067	342	PF00734	CBM1	29	1.1e-11	1	29	309	337	GH61:CBM1
Basidiomycota	Agaricomycotina	Agaricomycetes	NA	Trechisporales	NA	Hydnodontaceae	Sistotremastrum	Sistotremastrum_niveocremeum	Sistotremastrum_niveocremeum_HHB9708_ss-1_1.0	jgi|Sisni1|547882|estExt_Genemark1.C_60255	1588	PF00704	GH18	294	6.3e-57	1	294	39	376	GH18
Basidiomycota	Agaricomycotina	Agaricomycetes	NA	Trechisporales	NA	Hydnodontaceae	Sistotremastrum	Sistotremastrum_niveocremeum	Sistotremastrum_niveocremeum_HHB9708_ss-1_1.0	jgi|Sisni1|550613|estExt_Genemark1.C_180087	423	PF00734	CBM1	29	2.2e-11	1	29	22	52	CBM1:GH10
Basidiomycota	Agaricomycotina	Agaricomycetes	NA	Trechisporales	NA	Hydnodontaceae	Sistotremastrum	Sistotremastrum_niveocremeum	Sistotremastrum_niveocremeum_HHB9708_ss-1_1.0	jgi|Sisni1|550613|estExt_Genemark1.C_180087	423	PF00331	GH10	316	1.9e-101	5	315	112	420	CBM1:GH10
Basidiomycota	Agaricomycotina	Agaricomycetes	NA	Trechisporales	NA	Hydnodontaceae	Sistotremastrum	Sistotremastrum_niveocremeum	Sistotremastrum_niveocremeum_HHB9708_ss-1_1.0	jgi|Sisni1|550613|estExt_Genemark1.C_180087	423	PF00734	CBM1	29	2.2e-11	1	29	22	52	CBM1:GH10
Basidiomycota	Agaricomycotina	Agaricomycetes	NA	Trechisporales	NA	Hydnodontaceae	Sistotremastrum	Sistotremastrum_niveocremeum	Sistotremastrum_niveocremeum_HHB9708_ss-1_1.0	jgi|Sisni1|551264|estExt_Genemark1.C_250049	810	PF03644	GH85	291	7.4e-81	10	291	71	413	GH85
Basidiomycota	Agaricomycotina	Agaricomycetes	NA	Trechisporales	NA	Hydnodontaceae	Sistotremastrum	Sistotremastrum_niveocremeum	Sistotremastrum_niveocremeum_HHB9708_ss-1_1.0	jgi|Sisni1|552428|estExt_Genemark1.C_400072	230	PF03443	GH61	205	2.3e-52	1	200	18	214	GH61
Basidiomycota	Agaricomycotina	Agaricomycetes	NA	Trechisporales	NA	Hydnodontaceae	Sistotremastrum	Sistotremastrum_niveocremeum	Sistotremastrum_niveocremeum_HHB9708_ss-1_1.0	jgi|Sisni1|552987|estExt_Genemark1.C_510036	343	PF00704	GH18	294	3.9e-17	1	224	61	298	GH18
Basidiomycota	Agaricomycotina	Agaricomycetes	NA	Trechisporales	NA	Hydnodontaceae	Sistotremastrum	Sistotremastrum_suecicum	Sistotremastrum_suecicum	jgi|Sissu1|1000386|estExt_Genewise1.C_160129	397	PF01341	GH6	304	8.6e-96	6	303	53	358	GH6
Ascomycota	Pezizomycotina	Eurotiomycetes	Eurotiomycetidae	Eurotiales	NA	Aspergillaceae	Aspergillus	Aspergillus_kawachii	Aspergillus_kawachii_IFO_4308	jgi|Aspka1_1|15879|AKAW_04406	544	PF00187	Chitin_bind_1	38	6.7e-10	7	33	109	135	Chitin_bind_1:GH18
Basidiomycota	Agaricomycotina	Agaricomycetes	NA	Trechisporales	NA	Hydnodontaceae	Sistotremastrum	Sistotremastrum_suecicum	Sistotremastrum_suecicum	jgi|Sissu1|1003805|estExt_Genewise1.C_460141	465	PF00150	GH5	281	1.3e-09	15	279	83	423	GH5
Basidiomycota	Agaricomycotina	Agaricomycetes	NA	Trechisporales	NA	Hydnodontaceae	Sistotremastrum	Sistotremastrum_suecicum	Sistotremastrum_suecicum	jgi|Sissu1|1008983|estExt_Genewise1.C_1440014	789	PF03644	GH85	291	3e-81	10	291	71	413	GH85
Basidiomycota	Agaricomycotina	Agaricomycetes	NA	Trechisporales	NA	Hydnodontaceae	Sistotremastrum	Sistotremastrum_suecicum	Sistotremastrum_suecicum	jgi|Sissu1|1009097|estExt_Genewise1.C_1490001	423	PF00331	GH10	316	1.9e-101	5	315	112	420	CBM1:GH10
Basidiomycota	Agaricomycotina	Agaricomycetes	NA	Trechisporales	NA	Hydnodontaceae	Sistotremastrum	Sistotremastrum_suecicum	Sistotremastrum_suecicum	jgi|Sissu1|1009097|estExt_Genewise1.C_1490001	423	PF00734	CBM1	29	2.2e-11	1	29	22	52	CBM1:GH10
Basidiomycota	Agaricomycotina	Agaricomycetes	NA	Trechisporales	NA	Hydnodontaceae	Sistotremastrum	Sistotremastrum_suecicum	Sistotremastrum_suecicum	jgi|Sissu1|1009097|estExt_Genewise1.C_1490001	423	PF00734	CBM1	29	2.2e-11	1	29	22	52	CBM1:GH10
Basidiomycota	Agaricomycotina	Agaricomycetes	NA	Trechisporales	NA	Hydnodontaceae	Sistotremastrum	Sistotremastrum_suecicum	Sistotremastrum_suecicum	jgi|Sissu1|1009259|estExt_Genewise1.C_1550025	235	PF03443	GH61	205	9.5e-52	1	198	19	217	GH61
Basidiomycota	Agaricomycotina	Agaricomycetes	NA	Trechisporales	NA	Hydnodontaceae	Sistotremastrum	Sistotremastrum_suecicum	Sistotremastrum_suecicum	jgi|Sissu1|1012138|estExt_Genewise1.C_3950004	428	PF00331	GH10	316	2.9e-97	5	315	117	425	CBM1:GH10
Basidiomycota	Agaricomycotina	Agaricomycetes	NA	Trechisporales	NA	Hydnodontaceae	Sistotremastrum	Sistotremastrum_suecicum	Sistotremastrum_suecicum	jgi|Sissu1|1012138|estExt_Genewise1.C_3950004	428	PF00734	CBM1	29	6.6e-10	1	29	21	51	CBM1:GH10
Basidiomycota	Agaricomycotina	Agaricomycetes	NA	Trechisporales	NA	Hydnodontaceae	Sistotremastrum	Sistotremastrum_suecicum	Sistotremastrum_suecicum	jgi|Sissu1|1012138|estExt_Genewise1.C_3950004	428	PF00734	CBM1	29	6.6e-10	1	29	21	51	CBM1:GH10
Basidiomycota	Agaricomycotina	Agaricomycetes	NA	Trechisporales	NA	Hydnodontaceae	Sistotremastrum	Sistotremastrum_suecicum	Sistotremastrum_suecicum	jgi|Sissu1|1016925|estExt_Genewise1Plus.C_150075	327	PF03443	GH61	205	8.5e-58	1	205	17	230	GH61:CBM1
Ascomycota	Pezizomycotina	Eurotiomycetes	Eurotiomycetidae	Eurotiales	NA	Aspergillaceae	Aspergillus	Aspergillus_kawachii	Aspergillus_kawachii_IFO_4308	jgi|Aspka1_1|15879|AKAW_04406	544	PF00704	GH18	294	3.2e-64	1	294	150	491	Chitin_bind_1:GH18
Basidiomycota	Agaricomycotina	Agaricomycetes	NA	Trechisporales	NA	Hydnodontaceae	Sistotremastrum	Sistotremastrum_suecicum	Sistotremastrum_suecicum	jgi|Sissu1|1016925|estExt_Genewise1Plus.C_150075	327	PF00734	CBM1	29	3e-11	1	29	293	321	GH61:CBM1
Basidiomycota	Agaricomycotina	Agaricomycetes	NA	Trechisporales	NA	Hydnodontaceae	Sistotremastrum	Sistotremastrum_suecicum	Sistotremastrum_suecicum	jgi|Sissu1|1016925|estExt_Genewise1Plus.C_150075	327	PF00734	CBM1	29	3e-11	1	29	293	321	GH61:CBM1
Basidiomycota	Agaricomycotina	Agaricomycetes	NA	Trechisporales	NA	Hydnodontaceae	Sistotremastrum	Sistotremastrum_suecicum	Sistotremastrum_suecicum	jgi|Sissu1|1019034|estExt_Genewise1Plus.C_310066	797	PF00150	GH5	281	2.7e-09	17	133	113	306	GH5
Basidiomycota	Agaricomycotina	Agaricomycetes	NA	Trechisporales	NA	Hydnodontaceae	Sistotremastrum	Sistotremastrum_suecicum	Sistotremastrum_suecicum	jgi|Sissu1|1020013|estExt_Genewise1Plus.C_400150	517	PF00704	GH18	294	1.5e-52	2	294	147	499	GH18
Basidiomycota	Agaricomycotina	Agaricomycetes	NA	Trechisporales	NA	Hydnodontaceae	Sistotremastrum	Sistotremastrum_suecicum	Sistotremastrum_suecicum	jgi|Sissu1|1021929|estExt_Genewise1Plus.C_670013	487	PF00331	GH10	316	1.4e-53	9	314	54	374	GH10:CBM1
Basidiomycota	Agaricomycotina	Agaricomycetes	NA	Trechisporales	NA	Hydnodontaceae	Sistotremastrum	Sistotremastrum_suecicum	Sistotremastrum_suecicum	jgi|Sissu1|1021929|estExt_Genewise1Plus.C_670013	487	PF00734	CBM1	29	8.9e-13	1	29	454	482	GH10:CBM1
Basidiomycota	Agaricomycotina	Agaricomycetes	NA	Trechisporales	NA	Hydnodontaceae	Sistotremastrum	Sistotremastrum_suecicum	Sistotremastrum_suecicum	jgi|Sissu1|1021929|estExt_Genewise1Plus.C_670013	487	PF00734	CBM1	29	8.9e-13	1	29	454	482	GH10:CBM1
Basidiomycota	Agaricomycotina	Agaricomycetes	NA	Trechisporales	NA	Hydnodontaceae	Sistotremastrum	Sistotremastrum_suecicum	Sistotremastrum_suecicum	jgi|Sissu1|1057361|gm1.719_g	863	PF01341	GH6	304	2.8e-101	13	304	536	827	CBM1:GH5:GH6
Basidiomycota	Agaricomycotina	Agaricomycetes	NA	Trechisporales	NA	Hydnodontaceae	Sistotremastrum	Sistotremastrum_suecicum	Sistotremastrum_suecicum	jgi|Sissu1|1057361|gm1.719_g	863	PF00734	CBM1	29	6e-13	1	29	22	50	CBM1:GH5:GH6
Basidiomycota	Agaricomycotina	Agaricomycetes	NA	Trechisporales	NA	Hydnodontaceae	Sistotremastrum	Sistotremastrum_suecicum	Sistotremastrum_suecicum	jgi|Sissu1|1057361|gm1.719_g	863	PF00734	CBM1	29	6e-13	1	29	22	50	CBM1:GH5:GH6
Ascomycota	Pezizomycotina	Eurotiomycetes	Eurotiomycetidae	Eurotiales	NA	Aspergillaceae	Aspergillus	Aspergillus_kawachii	Aspergillus_kawachii_IFO_4308	jgi|Aspka1_1|16060|AKAW_04587	278	PF03443	GH61	205	2.2e-67	1	201	23	238	GH61
Basidiomycota	Agaricomycotina	Agaricomycetes	NA	Trechisporales	NA	Hydnodontaceae	Sistotremastrum	Sistotremastrum_suecicum	Sistotremastrum_suecicum	jgi|Sissu1|1057361|gm1.719_g	863	PF00150	GH5	281	6.4e-50	17	279	155	411	CBM1:GH5:GH6
Basidiomycota	Agaricomycotina	Agaricomycetes	NA	Trechisporales	NA	Hydnodontaceae	Sistotremastrum	Sistotremastrum_suecicum	Sistotremastrum_suecicum	jgi|Sissu1|1057764|gm1.1122_g	359	PF03443	GH61	205	5e-62	1	201	18	223	GH61:CBM1
Basidiomycota	Agaricomycotina	Agaricomycetes	NA	Trechisporales	NA	Hydnodontaceae	Sistotremastrum	Sistotremastrum_suecicum	Sistotremastrum_suecicum	jgi|Sissu1|1057764|gm1.1122_g	359	PF00734	CBM1	29	2.2e-12	1	29	326	354	GH61:CBM1
Basidiomycota	Agaricomycotina	Agaricomycetes	NA	Trechisporales	NA	Hydnodontaceae	Sistotremastrum	Sistotremastrum_suecicum	Sistotremastrum_suecicum	jgi|Sissu1|1057764|gm1.1122_g	359	PF00734	CBM1	29	2.2e-12	1	29	326	354	GH61:CBM1
Basidiomycota	Agaricomycotina	Agaricomycetes	NA	Trechisporales	NA	Hydnodontaceae	Sistotremastrum	Sistotremastrum_suecicum	Sistotremastrum_suecicum	jgi|Sissu1|1057768|gm1.1126_g	371	PF00734	CBM1	29	8.8e-13	1	29	338	366	GH61:CBM1
Basidiomycota	Agaricomycotina	Agaricomycetes	NA	Trechisporales	NA	Hydnodontaceae	Sistotremastrum	Sistotremastrum_suecicum	Sistotremastrum_suecicum	jgi|Sissu1|1057768|gm1.1126_g	371	PF03443	GH61	205	1.1e-63	1	201	18	223	GH61:CBM1
Basidiomycota	Agaricomycotina	Agaricomycetes	NA	Trechisporales	NA	Hydnodontaceae	Sistotremastrum	Sistotremastrum_suecicum	Sistotremastrum_suecicum	jgi|Sissu1|1057768|gm1.1126_g	371	PF00734	CBM1	29	8.8e-13	1	29	338	366	GH61:CBM1
Basidiomycota	Agaricomycotina	Agaricomycetes	NA	Trechisporales	NA	Hydnodontaceae	Sistotremastrum	Sistotremastrum_suecicum	Sistotremastrum_suecicum	jgi|Sissu1|1058666|gm1.2024_g	1577	PF00704	GH18	294	3.3e-53	1	294	56	393	GH18
Basidiomycota	Agaricomycotina	Agaricomycetes	NA	Trechisporales	NA	Hydnodontaceae	Sistotremastrum	Sistotremastrum_suecicum	Sistotremastrum_suecicum	jgi|Sissu1|1059133|gm1.2491_g	345	PF00734	CBM1	29	2.1e-11	1	29	312	340	GH61:CBM1
Basidiomycota	Agaricomycotina	Agaricomycetes	NA	Trechisporales	NA	Hydnodontaceae	Sistotremastrum	Sistotremastrum_suecicum	Sistotremastrum_suecicum	jgi|Sissu1|1059133|gm1.2491_g	345	PF03443	GH61	205	5.6e-60	1	205	17	230	GH61:CBM1
Ascomycota	Pezizomycotina	Eurotiomycetes	Eurotiomycetidae	Eurotiales	NA	Aspergillaceae	Aspergillus	Aspergillus_kawachii	Aspergillus_kawachii_IFO_4308	jgi|Aspka1_1|16277|AKAW_04804	300	PF03067	LPMO_10	192	3.3e-13	1	192	20	189	LPMO_10
Basidiomycota	Agaricomycotina	Agaricomycetes	NA	Trechisporales	NA	Hydnodontaceae	Sistotremastrum	Sistotremastrum_suecicum	Sistotremastrum_suecicum	jgi|Sissu1|1059133|gm1.2491_g	345	PF00734	CBM1	29	2.1e-11	1	29	312	340	GH61:CBM1
Basidiomycota	Agaricomycotina	Agaricomycetes	NA	Trechisporales	NA	Hydnodontaceae	Sistotremastrum	Sistotremastrum_suecicum	Sistotremastrum_suecicum	jgi|Sissu1|1061495|gm1.4853_g	888	PF00734	CBM1	29	2.3e-11	1	29	22	50	CBM1:GH5:GH5
Basidiomycota	Agaricomycotina	Agaricomycetes	NA	Trechisporales	NA	Hydnodontaceae	Sistotremastrum	Sistotremastrum_suecicum	Sistotremastrum_suecicum	jgi|Sissu1|1061495|gm1.4853_g	888	PF00150	GH5	281	1.6e-24	7	278	147	450	CBM1:GH5:GH5
Basidiomycota	Agaricomycotina	Agaricomycetes	NA	Trechisporales	NA	Hydnodontaceae	Sistotremastrum	Sistotremastrum_suecicum	Sistotremastrum_suecicum	jgi|Sissu1|1061495|gm1.4853_g	888	PF00734	CBM1	29	2.3e-11	1	29	22	50	CBM1:GH5:GH5
Basidiomycota	Agaricomycotina	Agaricomycetes	NA	Trechisporales	NA	Hydnodontaceae	Sistotremastrum	Sistotremastrum_suecicum	Sistotremastrum_suecicum	jgi|Sissu1|1061495|gm1.4853_g	888	PF00150	GH5	281	1.7e-25	12	278	553	851	CBM1:GH5:GH5
Basidiomycota	Agaricomycotina	Agaricomycetes	NA	Trechisporales	NA	Hydnodontaceae	Sistotremastrum	Sistotremastrum_suecicum	Sistotremastrum_suecicum	jgi|Sissu1|1061765|gm1.5123_g	237	PF03443	GH61	205	1.8e-52	1	205	19	214	GH61
Basidiomycota	Agaricomycotina	Agaricomycetes	NA	Trechisporales	NA	Hydnodontaceae	Sistotremastrum	Sistotremastrum_suecicum	Sistotremastrum_suecicum	jgi|Sissu1|1061768|gm1.5126_g	240	PF03443	GH61	205	6.5e-30	24	198	36	211	GH61
Basidiomycota	Agaricomycotina	Agaricomycetes	NA	Trechisporales	NA	Hydnodontaceae	Sistotremastrum	Sistotremastrum_suecicum	Sistotremastrum_suecicum	jgi|Sissu1|1061879|gm1.5237_g	368	PF00150	GH5	281	1e-12	21	279	42	324	GH5
Basidiomycota	Agaricomycotina	Agaricomycetes	NA	Trechisporales	NA	Hydnodontaceae	Sistotremastrum	Sistotremastrum_suecicum	Sistotremastrum_suecicum	jgi|Sissu1|1063702|gm1.7060_g	297	PF00457	GH11	178	9.7e-81	2	178	43	220	GH11:CBM1
Basidiomycota	Agaricomycotina	Agaricomycetes	NA	Trechisporales	NA	Hydnodontaceae	Sistotremastrum	Sistotremastrum_suecicum	Sistotremastrum_suecicum	jgi|Sissu1|1063702|gm1.7060_g	297	PF00734	CBM1	29	8.6e-14	1	29	264	292	GH11:CBM1
Ascomycota	Pezizomycotina	Eurotiomycetes	Eurotiomycetidae	Eurotiales	NA	Aspergillaceae	Aspergillus	Aspergillus_kawachii	Aspergillus_kawachii_IFO_4308	jgi|Aspka1_1|16436|AKAW_04963	232	PF00457	GH11	178	2.5e-74	2	178	43	219	GH11
Basidiomycota	Agaricomycotina	Agaricomycetes	NA	Trechisporales	NA	Hydnodontaceae	Sistotremastrum	Sistotremastrum_suecicum	Sistotremastrum_suecicum	jgi|Sissu1|1063702|gm1.7060_g	297	PF00734	CBM1	29	8.6e-14	1	29	264	292	GH11:CBM1
Basidiomycota	Agaricomycotina	Agaricomycetes	NA	Trechisporales	NA	Hydnodontaceae	Sistotremastrum	Sistotremastrum_suecicum	Sistotremastrum_suecicum	jgi|Sissu1|1063714|gm1.7072_g	412	PF00150	GH5	281	5.5e-45	29	280	135	379	CBM1:GH5
Basidiomycota	Agaricomycotina	Agaricomycetes	NA	Trechisporales	NA	Hydnodontaceae	Sistotremastrum	Sistotremastrum_suecicum	Sistotremastrum_suecicum	jgi|Sissu1|1063714|gm1.7072_g	412	PF00734	CBM1	29	1.5e-13	1	29	21	49	CBM1:GH5
Basidiomycota	Agaricomycotina	Agaricomycetes	NA	Trechisporales	NA	Hydnodontaceae	Sistotremastrum	Sistotremastrum_suecicum	Sistotremastrum_suecicum	jgi|Sissu1|1063714|gm1.7072_g	412	PF00734	CBM1	29	1.5e-13	1	29	21	49	CBM1:GH5
Basidiomycota	Agaricomycotina	Agaricomycetes	NA	Trechisporales	NA	Hydnodontaceae	Sistotremastrum	Sistotremastrum_suecicum	Sistotremastrum_suecicum	jgi|Sissu1|1064182|gm1.7540_g	230	PF03443	GH61	205	3.6e-52	1	200	18	214	GH61
Basidiomycota	Agaricomycotina	Agaricomycetes	NA	Trechisporales	NA	Hydnodontaceae	Sistotremastrum	Sistotremastrum_suecicum	Sistotremastrum_suecicum	jgi|Sissu1|1064445|gm1.7803_g	593	PF00150	GH5	281	1.9e-11	5	174	52	289	GH5
Basidiomycota	Agaricomycotina	Agaricomycetes	NA	Trechisporales	NA	Hydnodontaceae	Sistotremastrum	Sistotremastrum_suecicum	Sistotremastrum_suecicum	jgi|Sissu1|1064852|gm1.8210_g	1712	PF00704	GH18	294	1.4e-70	2	294	152	488	Chitin_bind_1:GH18
Basidiomycota	Agaricomycotina	Agaricomycetes	NA	Trechisporales	NA	Hydnodontaceae	Sistotremastrum	Sistotremastrum_suecicum	Sistotremastrum_suecicum	jgi|Sissu1|1064852|gm1.8210_g	1712	PF00187	Chitin_bind_1	38	3.2e-12	1	38	94	133	Chitin_bind_1:GH18
Basidiomycota	Agaricomycotina	Agaricomycetes	NA	Trechisporales	NA	Hydnodontaceae	Sistotremastrum	Sistotremastrum_suecicum	Sistotremastrum_suecicum	jgi|Sissu1|1065899|gm1.9257_g	555	PF00840	GH7	434	1e-205	1	434	21	450	GH7:CBM1
Basidiomycota	Agaricomycotina	Agaricomycetes	NA	Trechisporales	NA	Hydnodontaceae	Sistotremastrum	Sistotremastrum_suecicum	Sistotremastrum_suecicum	jgi|Sissu1|1065899|gm1.9257_g	555	PF00734	CBM1	29	8.1e-11	1	29	523	550	GH7:CBM1
Ascomycota	Pezizomycotina	Eurotiomycetes	Eurotiomycetidae	Eurotiales	NA	Aspergillaceae	Aspergillus	Aspergillus_kawachii	Aspergillus_kawachii_IFO_4308	jgi|Aspka1_1|16620|AKAW_05147	240	PF01670	GH12	214	6.2e-94	1	214	29	239	GH12
Basidiomycota	Agaricomycotina	Agaricomycetes	NA	Trechisporales	NA	Hydnodontaceae	Sistotremastrum	Sistotremastrum_suecicum	Sistotremastrum_suecicum	jgi|Sissu1|1065899|gm1.9257_g	555	PF00734	CBM1	29	8.1e-11	1	29	523	550	GH7:CBM1
Basidiomycota	Agaricomycotina	Agaricomycetes	NA	Trechisporales	NA	Hydnodontaceae	Sistotremastrum	Sistotremastrum_suecicum	Sistotremastrum_suecicum	jgi|Sissu1|1066137|gm1.9495_g	295	PF00457	GH11	178	2.9e-79	2	178	43	220	GH11:CBM1
Basidiomycota	Agaricomycotina	Agaricomycetes	NA	Trechisporales	NA	Hydnodontaceae	Sistotremastrum	Sistotremastrum_suecicum	Sistotremastrum_suecicum	jgi|Sissu1|1066137|gm1.9495_g	295	PF00734	CBM1	29	1.2e-12	1	29	262	290	GH11:CBM1
Basidiomycota	Agaricomycotina	Agaricomycetes	NA	Trechisporales	NA	Hydnodontaceae	Sistotremastrum	Sistotremastrum_suecicum	Sistotremastrum_suecicum	jgi|Sissu1|1066137|gm1.9495_g	295	PF00734	CBM1	29	1.2e-12	1	29	262	290	GH11:CBM1
Basidiomycota	Agaricomycotina	Agaricomycetes	NA	Trechisporales	NA	Hydnodontaceae	Sistotremastrum	Sistotremastrum_suecicum	Sistotremastrum_suecicum	jgi|Sissu1|1066434|gm1.9792_g	254	PF03443	GH61	205	3.7e-45	1	199	19	220	GH61
Basidiomycota	Agaricomycotina	Agaricomycetes	NA	Trechisporales	NA	Hydnodontaceae	Sistotremastrum	Sistotremastrum_suecicum	Sistotremastrum_suecicum	jgi|Sissu1|1110064|MIX37423_365_95	266	PF00704	GH18	294	2.2e-13	21	223	7	220	GH18
Basidiomycota	Agaricomycotina	Agaricomycetes	NA	Trechisporales	NA	Hydnodontaceae	Sistotremastrum	Sistotremastrum_suecicum	Sistotremastrum_suecicum	jgi|Sissu1|1113214|estExt_fgenesh1_pm.C_240007	471	PF00150	GH5	281	1.7e-12	15	261	58	311	GH5
Basidiomycota	Agaricomycotina	Agaricomycetes	NA	Trechisporales	NA	Hydnodontaceae	Sistotremastrum	Sistotremastrum_suecicum	Sistotremastrum_suecicum	jgi|Sissu1|1120964|estExt_fgenesh1_pg.C_1050003	1585	PF00704	GH18	294	5.1e-57	1	294	19	356	GH18
Basidiomycota	Agaricomycotina	Agaricomycetes	NA	Trechisporales	NA	Hydnodontaceae	Sistotremastrum	Sistotremastrum_suecicum	Sistotremastrum_suecicum	jgi|Sissu1|1126182|estExt_Genemark1.C_150053	338	PF00734	CBM1	29	6.3e-12	1	29	305	333	GH61:CBM1
Basidiomycota	Agaricomycotina	Agaricomycetes	NA	Trechisporales	NA	Hydnodontaceae	Sistotremastrum	Sistotremastrum_suecicum	Sistotremastrum_suecicum	jgi|Sissu1|1126182|estExt_Genemark1.C_150053	338	PF03443	GH61	205	8e-57	1	205	17	230	GH61:CBM1
Ascomycota	Pezizomycotina	Eurotiomycetes	Eurotiomycetidae	Eurotiales	NA	Aspergillaceae	Aspergillus	Aspergillus_kawachii	Aspergillus_kawachii_IFO_4308	jgi|Aspka1_1|16627|AKAW_05154	412	PF03443	GH61	205	2.9e-66	1	200	22	236	GH61:CBM1
Basidiomycota	Agaricomycotina	Agaricomycetes	NA	Trechisporales	NA	Hydnodontaceae	Sistotremastrum	Sistotremastrum_suecicum	Sistotremastrum_suecicum	jgi|Sissu1|1126182|estExt_Genemark1.C_150053	338	PF00734	CBM1	29	6.3e-12	1	29	305	333	GH61:CBM1
Basidiomycota	Agaricomycotina	Agaricomycetes	NA	Trechisporales	NA	Hydnodontaceae	Sistotremastrum	Sistotremastrum_suecicum	Sistotremastrum_suecicum	jgi|Sissu1|1129783|estExt_Genemark1.C_850012	1174	PF00150	GH5	281	2.4e-11	27	140	87	277	GH5
Basidiomycota	Agaricomycotina	Agaricomycetes	NA	Trechisporales	NA	Hydnodontaceae	Sistotremastrum	Sistotremastrum_suecicum	Sistotremastrum_suecicum	jgi|Sissu1|1130830|estExt_Genemark1.C_1240006	230	PF03443	GH61	205	2.3e-52	1	200	18	214	GH61
Basidiomycota	Agaricomycotina	Agaricomycetes	NA	Trechisporales	NA	Hydnodontaceae	Sistotremastrum	Sistotremastrum_suecicum	Sistotremastrum_suecicum	jgi|Sissu1|1132880|estExt_Genemark1.C_2820007	341	PF00734	CBM1	29	3.1e-12	1	29	308	336	GH61:CBM1
Basidiomycota	Agaricomycotina	Agaricomycetes	NA	Trechisporales	NA	Hydnodontaceae	Sistotremastrum	Sistotremastrum_suecicum	Sistotremastrum_suecicum	jgi|Sissu1|1132880|estExt_Genemark1.C_2820007	341	PF00734	CBM1	29	3.1e-12	1	29	308	336	GH61:CBM1
Basidiomycota	Agaricomycotina	Agaricomycetes	NA	Trechisporales	NA	Hydnodontaceae	Sistotremastrum	Sistotremastrum_suecicum	Sistotremastrum_suecicum	jgi|Sissu1|1132880|estExt_Genemark1.C_2820007	341	PF03443	GH61	205	4.2e-52	1	203	24	234	GH61:CBM1
Basidiomycota	Agaricomycotina	Agaricomycetes	NA	Trechisporales	NA	Hydnodontaceae	Sistotremastrum	Sistotremastrum_suecicum	Sistotremastrum_suecicum	jgi|Sissu1|1133167|estExt_Genemark1.C_3320005	342	PF00734	CBM1	29	1.1e-11	1	29	309	337	GH61:CBM1
Basidiomycota	Agaricomycotina	Agaricomycetes	NA	Trechisporales	NA	Hydnodontaceae	Sistotremastrum	Sistotremastrum_suecicum	Sistotremastrum_suecicum	jgi|Sissu1|1133167|estExt_Genemark1.C_3320005	342	PF03443	GH61	205	1.1e-54	1	205	20	236	GH61:CBM1
Basidiomycota	Agaricomycotina	Agaricomycetes	NA	Trechisporales	NA	Hydnodontaceae	Sistotremastrum	Sistotremastrum_suecicum	Sistotremastrum_suecicum	jgi|Sissu1|1133167|estExt_Genemark1.C_3320005	342	PF00734	CBM1	29	1.1e-11	1	29	309	337	GH61:CBM1
Basidiomycota	Agaricomycotina	Agaricomycetes	NA	Trechisporales	NA	Hydnodontaceae	Sistotremastrum	Sistotremastrum_suecicum	Sistotremastrum_suecicum	jgi|Sissu1|1133168|estExt_Genemark1.C_3320006	346	PF00734	CBM1	29	4.3e-13	1	29	313	341	GH61:CBM1
Ascomycota	Pezizomycotina	Dothideomycetes	NA	NA	NA	NA	Acidomyces	Acidomyces_richmondensis	Acidomyces_richmondensis_BFW	jgi|Aciri1_meta|152164|e_gw1.03983.5.1	424	PF00734	CBM1	29	1.8e-10	2	29	389	416	GH18:CBM1
Ascomycota	Pezizomycotina	Eurotiomycetes	Eurotiomycetidae	Eurotiales	NA	Aspergillaceae	Aspergillus	Aspergillus_kawachii	Aspergillus_kawachii_IFO_4308	jgi|Aspka1_1|16627|AKAW_05154	412	PF00734	CBM1	29	2.2e-13	1	29	376	404	GH61:CBM1
Basidiomycota	Agaricomycotina	Agaricomycetes	NA	Trechisporales	NA	Hydnodontaceae	Sistotremastrum	Sistotremastrum_suecicum	Sistotremastrum_suecicum	jgi|Sissu1|1133168|estExt_Genemark1.C_3320006	346	PF00734	CBM1	29	4.3e-13	1	29	313	341	GH61:CBM1
Basidiomycota	Agaricomycotina	Agaricomycetes	NA	Trechisporales	NA	Hydnodontaceae	Sistotremastrum	Sistotremastrum_suecicum	Sistotremastrum_suecicum	jgi|Sissu1|1133168|estExt_Genemark1.C_3320006	346	PF03443	GH61	205	1.1e-50	1	201	20	234	GH61:CBM1
Basidiomycota	Agaricomycotina	Agaricomycetes	NA	Trechisporales	NA	Hydnodontaceae	Sistotremastrum	Sistotremastrum_suecicum	Sistotremastrum_suecicum	jgi|Sissu1|190533|CE190532_1535	805	PF03644	GH85	291	4.9e-68	9	291	72	383	GH85
Basidiomycota	Agaricomycotina	Agaricomycetes	NA	Trechisporales	NA	Hydnodontaceae	Sistotremastrum	Sistotremastrum_suecicum	Sistotremastrum_suecicum	jgi|Sissu1|205837|CE205836_847	329	PF03443	GH61	205	3.1e-60	1	205	17	230	GH61:CBM1
Basidiomycota	Agaricomycotina	Agaricomycetes	NA	Trechisporales	NA	Hydnodontaceae	Sistotremastrum	Sistotremastrum_suecicum	Sistotremastrum_suecicum	jgi|Sissu1|205837|CE205836_847	329	PF00734	CBM1	29	5.9e-12	1	29	296	324	GH61:CBM1
Basidiomycota	Agaricomycotina	Agaricomycetes	NA	Trechisporales	NA	Hydnodontaceae	Sistotremastrum	Sistotremastrum_suecicum	Sistotremastrum_suecicum	jgi|Sissu1|205837|CE205836_847	329	PF00734	CBM1	29	5.9e-12	1	29	296	324	GH61:CBM1
Basidiomycota	Agaricomycotina	Agaricomycetes	NA	Trechisporales	NA	Hydnodontaceae	Sistotremastrum	Sistotremastrum_suecicum	Sistotremastrum_suecicum	jgi|Sissu1|364473|CE364472_1462	329	PF03443	GH61	205	3.7e-54	1	201	19	224	GH61:CBM1
Basidiomycota	Agaricomycotina	Agaricomycetes	NA	Trechisporales	NA	Hydnodontaceae	Sistotremastrum	Sistotremastrum_suecicum	Sistotremastrum_suecicum	jgi|Sissu1|364473|CE364472_1462	329	PF00734	CBM1	29	1.8e-12	1	29	296	324	GH61:CBM1
Basidiomycota	Agaricomycotina	Agaricomycetes	NA	Trechisporales	NA	Hydnodontaceae	Sistotremastrum	Sistotremastrum_suecicum	Sistotremastrum_suecicum	jgi|Sissu1|364473|CE364472_1462	329	PF00734	CBM1	29	1.8e-12	1	29	296	324	GH61:CBM1
Basidiomycota	Agaricomycotina	Agaricomycetes	NA	Trechisporales	NA	Hydnodontaceae	Sistotremastrum	Sistotremastrum_suecicum	Sistotremastrum_suecicum	jgi|Sissu1|549674|CE549673_1653	516	PF02839	CBM5_12	42	4.5e-08	2	39	457	494	GH18:CBM5_12
Ascomycota	Pezizomycotina	Eurotiomycetes	Eurotiomycetidae	Eurotiales	NA	Aspergillaceae	Aspergillus	Aspergillus_kawachii	Aspergillus_kawachii_IFO_4308	jgi|Aspka1_1|16627|AKAW_05154	412	PF00734	CBM1	29	2.2e-13	1	29	376	404	GH61:CBM1
Basidiomycota	Agaricomycotina	Agaricomycetes	NA	Trechisporales	NA	Hydnodontaceae	Sistotremastrum	Sistotremastrum_suecicum	Sistotremastrum_suecicum	jgi|Sissu1|549674|CE549673_1653	516	PF00704	GH18	294	4.2e-26	2	227	32	304	GH18:CBM5_12
Basidiomycota	Agaricomycotina	Agaricomycetes	NA	Trechisporales	NA	Hydnodontaceae	Sistotremastrum	Sistotremastrum_suecicum	Sistotremastrum_suecicum	jgi|Sissu1|59239|CE59238_3636	410	PF00150	GH5	281	5.2e-17	4	277	36	368	GH5
Basidiomycota	Agaricomycotina	Agaricomycetes	NA	Trechisporales	NA	Hydnodontaceae	Sistotremastrum	Sistotremastrum_suecicum	Sistotremastrum_suecicum	jgi|Sissu1|70744|CE70743_959	425	PF00150	GH5	281	3.2e-48	28	279	148	391	CBM1:GH5
Basidiomycota	Agaricomycotina	Agaricomycetes	NA	Trechisporales	NA	Hydnodontaceae	Sistotremastrum	Sistotremastrum_suecicum	Sistotremastrum_suecicum	jgi|Sissu1|70744|CE70743_959	425	PF00734	CBM1	29	8.1e-14	1	29	21	49	CBM1:GH5
Basidiomycota	Agaricomycotina	Agaricomycetes	NA	Trechisporales	NA	Hydnodontaceae	Sistotremastrum	Sistotremastrum_suecicum	Sistotremastrum_suecicum	jgi|Sissu1|70744|CE70743_959	425	PF00734	CBM1	29	8.1e-14	1	29	21	49	CBM1:GH5
Basidiomycota	Agaricomycotina	Agaricomycetes	NA	Trechisporales	NA	Hydnodontaceae	Sistotremastrum	Sistotremastrum_suecicum	Sistotremastrum_suecicum	jgi|Sissu1|711761|CE711760_1759	338	PF00331	GH10	316	6.1e-91	11	314	36	332	GH10
Basidiomycota	Agaricomycotina	Agaricomycetes	NA	Trechisporales	NA	Hydnodontaceae	Sistotremastrum	Sistotremastrum_suecicum	Sistotremastrum_suecicum	jgi|Sissu1|922732|CE922731_627	250	PF03443	GH61	205	1.3e-45	23	205	45	230	GH61
Basidiomycota	Agaricomycotina	Agaricomycetes	NA	Trechisporales	NA	Hydnodontaceae	Sistotremastrum	Sistotremastrum_suecicum	Sistotremastrum_suecicum	jgi|Sissu1|968025|gw1.14.88.1	284	PF00704	GH18	294	2.6e-17	1	232	3	241	GH18
Basidiomycota	Agaricomycotina	Agaricomycetes	NA	Trechisporales	NA	Hydnodontaceae	Sistotremastrum	Sistotremastrum_suecicum	Sistotremastrum_suecicum	jgi|Sissu1|981498|e_gw1.17.88.1	465	PF00704	GH18	294	5.6e-58	6	294	13	379	GH18
Basidiomycota	Agaricomycotina	Agaricomycetes	NA	Trechisporales	NA	Hydnodontaceae	Sistotremastrum	Sistotremastrum_suecicum	Sistotremastrum_suecicum	jgi|Sissu1|985826|e_gw1.54.46.1	370	PF00150	GH5	281	2.2e-13	22	279	45	326	GH5
Ascomycota	Pezizomycotina	Eurotiomycetes	Eurotiomycetidae	Eurotiales	NA	Aspergillaceae	Aspergillus	Aspergillus_kawachii	Aspergillus_kawachii_IFO_4308	jgi|Aspka1_1|16893|AKAW_05420	412	PF00734	CBM1	29	1.9e-11	2	29	380	407	GH5:CBM1
Basidiomycota	Agaricomycotina	Agaricomycetes	NA	Trechisporales	NA	Hydnodontaceae	Sistotremastrum	Sistotremastrum_suecicum	Sistotremastrum_suecicum	jgi|Sissu1|986696|e_gw1.66.57.1	514	PF00734	CBM1	29	6.1e-10	1	29	482	509	GH7:CBM1
Basidiomycota	Agaricomycotina	Agaricomycetes	NA	Trechisporales	NA	Hydnodontaceae	Sistotremastrum	Sistotremastrum_suecicum	Sistotremastrum_suecicum	jgi|Sissu1|986696|e_gw1.66.57.1	514	PF00840	GH7	434	5.3e-204	1	434	21	449	GH7:CBM1
Basidiomycota	Agaricomycotina	Agaricomycetes	NA	Trechisporales	NA	Hydnodontaceae	Sistotremastrum	Sistotremastrum_suecicum	Sistotremastrum_suecicum	jgi|Sissu1|986696|e_gw1.66.57.1	514	PF00734	CBM1	29	6.1e-10	1	29	482	509	GH7:CBM1
Basidiomycota	Agaricomycotina	Agaricomycetes	NA	Trechisporales	NA	Hydnodontaceae	Sistotremastrum	Sistotremastrum_suecicum	Sistotremastrum_suecicum	jgi|Sissu1|987331|e_gw1.75.21.1	461	PF00734	CBM1	29	1.8e-13	1	29	24	52	CBM1:GH6
Basidiomycota	Agaricomycotina	Agaricomycetes	NA	Trechisporales	NA	Hydnodontaceae	Sistotremastrum	Sistotremastrum_suecicum	Sistotremastrum_suecicum	jgi|Sissu1|987331|e_gw1.75.21.1	461	PF00734	CBM1	29	1.8e-13	1	29	24	52	CBM1:GH6
Basidiomycota	Agaricomycotina	Agaricomycetes	NA	Trechisporales	NA	Hydnodontaceae	Sistotremastrum	Sistotremastrum_suecicum	Sistotremastrum_suecicum	jgi|Sissu1|987331|e_gw1.75.21.1	461	PF01341	GH6	304	1.6e-101	13	304	134	425	CBM1:GH6
Basidiomycota	Agaricomycotina	Agaricomycetes	NA	Trechisporales	NA	Hydnodontaceae	Sistotremastrum	Sistotremastrum_suecicum	Sistotremastrum_suecicum	jgi|Sissu1|988048|e_gw1.85.45.1	397	PF00734	CBM1	29	1e-13	1	29	21	49	CBM1:GH5
Basidiomycota	Agaricomycotina	Agaricomycetes	NA	Trechisporales	NA	Hydnodontaceae	Sistotremastrum	Sistotremastrum_suecicum	Sistotremastrum_suecicum	jgi|Sissu1|988048|e_gw1.85.45.1	397	PF00734	CBM1	29	1e-13	1	29	21	49	CBM1:GH5
Basidiomycota	Agaricomycotina	Agaricomycetes	NA	Trechisporales	NA	Hydnodontaceae	Sistotremastrum	Sistotremastrum_suecicum	Sistotremastrum_suecicum	jgi|Sissu1|988048|e_gw1.85.45.1	397	PF00150	GH5	281	2.3e-48	21	280	110	364	CBM1:GH5
Basidiomycota	Agaricomycotina	Agaricomycetes	NA	Trechisporales	NA	Hydnodontaceae	Sistotremastrum	Sistotremastrum_suecicum	Sistotremastrum_suecicum	jgi|Sissu1|988938|e_gw1.99.25.1	365	PF00150	GH5	281	9.5e-17	11	280	66	346	GH5
Ascomycota	Pezizomycotina	Eurotiomycetes	Eurotiomycetidae	Eurotiales	NA	Aspergillaceae	Aspergillus	Aspergillus_kawachii	Aspergillus_kawachii_IFO_4308	jgi|Aspka1_1|16893|AKAW_05420	412	PF00150	GH5	281	2.7e-56	2	279	35	299	GH5:CBM1
Basidiomycota	Agaricomycotina	Agaricomycetes	NA	Trechisporales	NA	Hydnodontaceae	Sistotremastrum	Sistotremastrum_suecicum	Sistotremastrum_suecicum	jgi|Sissu1|989189|e_gw1.104.26.1	258	PF01670	GH12	214	1.9e-32	3	214	43	256	GH12
Basidiomycota	Agaricomycotina	Agaricomycetes	NA	Trechisporales	NA	Hydnodontaceae	Sistotremastrum	Sistotremastrum_suecicum	Sistotremastrum_suecicum	jgi|Sissu1|989916|e_gw1.121.38.1	223	PF03443	GH61	205	1e-50	3	200	7	206	GH61
Basidiomycota	Agaricomycotina	Agaricomycetes	NA	Trechisporales	NA	Hydnodontaceae	Sistotremastrum	Sistotremastrum_suecicum	Sistotremastrum_suecicum	jgi|Sissu1|990707|e_gw1.141.14.1	757	PF12891	GH44	234	2.7e-60	2	233	314	531	GH44
Basidiomycota	Agaricomycotina	Agaricomycetes	NA	Trechisporales	NA	Hydnodontaceae	Sistotremastrum	Sistotremastrum_suecicum	Sistotremastrum_suecicum	jgi|Sissu1|990876|e_gw1.146.24.1	316	PF01670	GH12	214	3e-43	2	212	33	240	GH12
Basidiomycota	Agaricomycotina	Agaricomycetes	NA	Trechisporales	NA	Hydnodontaceae	Sistotremastrum	Sistotremastrum_suecicum	Sistotremastrum_suecicum	jgi|Sissu1|992443|e_gw1.204.10.1	378	PF00704	GH18	294	2.7e-17	2	240	41	313	GH18
Ascomycota	Saccharomycotina	Saccharomycetes	NA	Saccharomycetales	NA	Debaryomycetaceae	Spathaspora	Spathaspora_passalidarum	Spathaspora_passalidarum_NRRL_Y-27907_v2.0	jgi|Spapa3|157529|estExt_genewise1plus.C_70536	607	PF00704	GH18	294	9.2e-38	17	293	303	601	Chitin_bind_1:GH18
Ascomycota	Saccharomycotina	Saccharomycetes	NA	Saccharomycetales	NA	Debaryomycetaceae	Spathaspora	Spathaspora_passalidarum	Spathaspora_passalidarum_NRRL_Y-27907_v2.0	jgi|Spapa3|157529|estExt_genewise1plus.C_70536	607	PF00187	Chitin_bind_1	38	5.6e-08	1	38	229	272	Chitin_bind_1:GH18
Ascomycota	Saccharomycotina	Saccharomycetes	NA	Saccharomycetales	NA	Debaryomycetaceae	Spathaspora	Spathaspora_passalidarum	Spathaspora_passalidarum_NRRL_Y-27907_v2.0	jgi|Spapa3|72018|estExt_fgenesh1_pm.C_40568	501	PF00150	GH5	281	5.8e-14	1	278	75	371	GH5
Ascomycota	Saccharomycotina	Saccharomycetes	NA	Saccharomycetales	NA	Debaryomycetaceae	Spathaspora	Spathaspora_passalidarum	Spathaspora_passalidarum_NRRL_Y-27907_v2.0	jgi|Spapa3|73009|estExt_fgenesh1_pm.C_60429	831	PF00150	GH5	281	2.7e-10	21	132	105	299	GH5
Basidiomycota	Agaricomycotina	Agaricomycetes	Phallomycetidae	Geastrales	NA	Sphaerobolaceae	Sphaerobolus	Sphaerobolus_stellatus	Sphaerobolus_stellatus	jgi|Sphst1|100577|gw1.1.952.1	118	PF03443	GH61	205	1.2e-14	80	198	1	107	GH61
Ascomycota	Pezizomycotina	Eurotiomycetes	Eurotiomycetidae	Eurotiales	NA	Aspergillaceae	Aspergillus	Aspergillus_kawachii	Aspergillus_kawachii_IFO_4308	jgi|Aspka1_1|16893|AKAW_05420	412	PF00734	CBM1	29	1.9e-11	2	29	380	407	GH5:CBM1
Basidiomycota	Agaricomycotina	Agaricomycetes	Phallomycetidae	Geastrales	NA	Sphaerobolaceae	Sphaerobolus	Sphaerobolus_stellatus	Sphaerobolus_stellatus	jgi|Sphst1|111352|gw1.2.649.1	224	PF00457	GH11	178	1.4e-73	2	177	47	222	GH11
Basidiomycota	Agaricomycotina	Agaricomycetes	Phallomycetidae	Geastrales	NA	Sphaerobolaceae	Sphaerobolus	Sphaerobolus_stellatus	Sphaerobolus_stellatus	jgi|Sphst1|151566|e_gw1.3.518.1	255	PF01670	GH12	214	1.9e-34	2	213	43	253	GH12
Basidiomycota	Agaricomycotina	Agaricomycetes	Phallomycetidae	Geastrales	NA	Sphaerobolaceae	Sphaerobolus	Sphaerobolus_stellatus	Sphaerobolus_stellatus	jgi|Sphst1|153456|e_gw1.4.715.1	408	PF00734	CBM1	29	1.4e-13	1	29	24	52	CBM1:GH5
Basidiomycota	Agaricomycotina	Agaricomycetes	Phallomycetidae	Geastrales	NA	Sphaerobolaceae	Sphaerobolus	Sphaerobolus_stellatus	Sphaerobolus_stellatus	jgi|Sphst1|153456|e_gw1.4.715.1	408	PF00150	GH5	281	1.2e-55	21	280	118	371	CBM1:GH5
Basidiomycota	Agaricomycotina	Agaricomycetes	Phallomycetidae	Geastrales	NA	Sphaerobolaceae	Sphaerobolus	Sphaerobolus_stellatus	Sphaerobolus_stellatus	jgi|Sphst1|153456|e_gw1.4.715.1	408	PF00734	CBM1	29	1.4e-13	1	29	24	52	CBM1:GH5
Basidiomycota	Agaricomycotina	Agaricomycetes	Phallomycetidae	Geastrales	NA	Sphaerobolaceae	Sphaerobolus	Sphaerobolus_stellatus	Sphaerobolus_stellatus	jgi|Sphst1|154715|e_gw1.6.510.1	334	PF00704	GH18	294	5.7e-18	1	252	58	327	GH18
Basidiomycota	Agaricomycotina	Agaricomycetes	Phallomycetidae	Geastrales	NA	Sphaerobolaceae	Sphaerobolus	Sphaerobolus_stellatus	Sphaerobolus_stellatus	jgi|Sphst1|156006|e_gw1.8.151.1	502	PF00150	GH5	281	8.9e-17	22	279	92	360	GH5
Basidiomycota	Agaricomycotina	Agaricomycetes	Phallomycetidae	Geastrales	NA	Sphaerobolaceae	Sphaerobolus	Sphaerobolus_stellatus	Sphaerobolus_stellatus	jgi|Sphst1|157738|e_gw1.11.698.1	319	PF00704	GH18	294	1.5e-16	45	240	82	286	GH18
Basidiomycota	Agaricomycotina	Agaricomycetes	Phallomycetidae	Geastrales	NA	Sphaerobolaceae	Sphaerobolus	Sphaerobolus_stellatus	Sphaerobolus_stellatus	jgi|Sphst1|158904|e_gw1.13.629.1	434	PF00734	CBM1	29	4.1e-11	1	28	294	321	GH61:CBM1
Basidiomycota	Agaricomycotina	Agaricomycetes	Phallomycetidae	Geastrales	NA	Sphaerobolaceae	Sphaerobolus	Sphaerobolus_stellatus	Sphaerobolus_stellatus	jgi|Sphst1|158904|e_gw1.13.629.1	434	PF00734	CBM1	29	4.1e-11	1	28	294	321	GH61:CBM1
Ascomycota	Pezizomycotina	Eurotiomycetes	Eurotiomycetidae	Eurotiales	NA	Aspergillaceae	Aspergillus	Aspergillus_kawachii	Aspergillus_kawachii_IFO_4308	jgi|Aspka1_1|16894|AKAW_05421	537	PF00734	CBM1	29	4.3e-13	1	29	504	532	GH7:CBM1
Basidiomycota	Agaricomycotina	Agaricomycetes	Phallomycetidae	Geastrales	NA	Sphaerobolaceae	Sphaerobolus	Sphaerobolus_stellatus	Sphaerobolus_stellatus	jgi|Sphst1|158904|e_gw1.13.629.1	434	PF03443	GH61	205	1.9e-44	1	201	22	230	GH61:CBM1
Basidiomycota	Agaricomycotina	Agaricomycetes	Phallomycetidae	Geastrales	NA	Sphaerobolaceae	Sphaerobolus	Sphaerobolus_stellatus	Sphaerobolus_stellatus	jgi|Sphst1|162817|e_gw1.23.305.1	229	PF00457	GH11	178	6.8e-79	2	178	44	226	GH11
Basidiomycota	Agaricomycotina	Agaricomycetes	Phallomycetidae	Geastrales	NA	Sphaerobolaceae	Sphaerobolus	Sphaerobolus_stellatus	Sphaerobolus_stellatus	jgi|Sphst1|163456|e_gw1.25.185.1	529	PF00734	CBM1	29	2.9e-12	1	29	496	524	GH7:CBM1
Basidiomycota	Agaricomycotina	Agaricomycetes	Phallomycetidae	Geastrales	NA	Sphaerobolaceae	Sphaerobolus	Sphaerobolus_stellatus	Sphaerobolus_stellatus	jgi|Sphst1|163456|e_gw1.25.185.1	529	PF00840	GH7	434	9.5e-212	1	434	21	453	GH7:CBM1
Basidiomycota	Agaricomycotina	Agaricomycetes	Phallomycetidae	Geastrales	NA	Sphaerobolaceae	Sphaerobolus	Sphaerobolus_stellatus	Sphaerobolus_stellatus	jgi|Sphst1|163456|e_gw1.25.185.1	529	PF00734	CBM1	29	2.9e-12	1	29	496	524	GH7:CBM1
Basidiomycota	Agaricomycotina	Agaricomycetes	Phallomycetidae	Geastrales	NA	Sphaerobolaceae	Sphaerobolus	Sphaerobolus_stellatus	Sphaerobolus_stellatus	jgi|Sphst1|164008|e_gw1.27.60.1	324	PF03443	GH61	205	4.5e-65	1	200	18	222	GH61
Basidiomycota	Agaricomycotina	Agaricomycetes	Phallomycetidae	Geastrales	NA	Sphaerobolaceae	Sphaerobolus	Sphaerobolus_stellatus	Sphaerobolus_stellatus	jgi|Sphst1|174853|e_gw1.75.82.1	210	PF00704	GH18	294	3e-27	82	289	3	209	GH18
Basidiomycota	Agaricomycotina	Agaricomycetes	Phallomycetidae	Geastrales	NA	Sphaerobolaceae	Sphaerobolus	Sphaerobolus_stellatus	Sphaerobolus_stellatus	jgi|Sphst1|178233|e_gw1.95.18.1	438	PF00704	GH18	294	6.3e-61	6	294	50	411	GH18
Basidiomycota	Agaricomycotina	Agaricomycetes	Phallomycetidae	Geastrales	NA	Sphaerobolaceae	Sphaerobolus	Sphaerobolus_stellatus	Sphaerobolus_stellatus	jgi|Sphst1|179308|e_gw1.102.24.1	304	PF00704	GH18	294	1.7e-40	73	293	2	286	GH18
Basidiomycota	Agaricomycotina	Agaricomycetes	Phallomycetidae	Geastrales	NA	Sphaerobolaceae	Sphaerobolus	Sphaerobolus_stellatus	Sphaerobolus_stellatus	jgi|Sphst1|182270|e_gw1.126.13.1	506	PF00840	GH7	434	5.2e-210	1	434	21	453	GH7
Ascomycota	Pezizomycotina	Eurotiomycetes	Eurotiomycetidae	Eurotiales	NA	Aspergillaceae	Aspergillus	Aspergillus_kawachii	Aspergillus_kawachii_IFO_4308	jgi|Aspka1_1|16894|AKAW_05421	537	PF00734	CBM1	29	4.3e-13	1	29	504	532	GH7:CBM1
Basidiomycota	Agaricomycotina	Agaricomycetes	Phallomycetidae	Geastrales	NA	Sphaerobolaceae	Sphaerobolus	Sphaerobolus_stellatus	Sphaerobolus_stellatus	jgi|Sphst1|188771|e_gw1.212.54.1	243	PF00704	GH18	294	1.5e-11	20	188	53	220	GH18
Basidiomycota	Agaricomycotina	Agaricomycetes	Phallomycetidae	Geastrales	NA	Sphaerobolaceae	Sphaerobolus	Sphaerobolus_stellatus	Sphaerobolus_stellatus	jgi|Sphst1|189736|e_gw1.231.93.1	487	PF00840	GH7	434	9.4e-206	1	434	21	453	GH7
Basidiomycota	Agaricomycotina	Agaricomycetes	Phallomycetidae	Geastrales	NA	Sphaerobolaceae	Sphaerobolus	Sphaerobolus_stellatus	Sphaerobolus_stellatus	jgi|Sphst1|189745|e_gw1.231.86.1	753	PF12891	GH44	234	7.3e-64	2	233	312	529	GH44
Basidiomycota	Agaricomycotina	Agaricomycetes	Phallomycetidae	Geastrales	NA	Sphaerobolaceae	Sphaerobolus	Sphaerobolus_stellatus	Sphaerobolus_stellatus	jgi|Sphst1|191514|e_gw1.274.26.1	490	PF00704	GH18	294	5.5e-74	1	294	121	458	Chitin_bind_1:GH18
Basidiomycota	Agaricomycotina	Agaricomycetes	Phallomycetidae	Geastrales	NA	Sphaerobolaceae	Sphaerobolus	Sphaerobolus_stellatus	Sphaerobolus_stellatus	jgi|Sphst1|191514|e_gw1.274.26.1	490	PF00187	Chitin_bind_1	38	2e-07	1	34	71	104	Chitin_bind_1:GH18
Basidiomycota	Agaricomycotina	Agaricomycetes	Phallomycetidae	Geastrales	NA	Sphaerobolaceae	Sphaerobolus	Sphaerobolus_stellatus	Sphaerobolus_stellatus	jgi|Sphst1|200129|estExt_Genewise1.C_3_t30246	428	PF00150	GH5	281	1.3e-23	5	278	41	372	GH5
Basidiomycota	Agaricomycotina	Agaricomycetes	Phallomycetidae	Geastrales	NA	Sphaerobolaceae	Sphaerobolus	Sphaerobolus_stellatus	Sphaerobolus_stellatus	jgi|Sphst1|203029|estExt_Genewise1.C_11_t10266	356	PF00704	GH18	294	2.1e-09	2	239	75	321	GH18
Basidiomycota	Agaricomycotina	Agaricomycetes	Phallomycetidae	Geastrales	NA	Sphaerobolaceae	Sphaerobolus	Sphaerobolus_stellatus	Sphaerobolus_stellatus	jgi|Sphst1|203517|estExt_Genewise1.C_12_t10462	537	PF00704	GH18	294	1.1e-53	3	294	148	521	PX:GH18
Basidiomycota	Agaricomycotina	Agaricomycetes	Phallomycetidae	Geastrales	NA	Sphaerobolaceae	Sphaerobolus	Sphaerobolus_stellatus	Sphaerobolus_stellatus	jgi|Sphst1|203517|estExt_Genewise1.C_12_t10462	537	PF00787	PX	113	1.2e-10	4	111	5	111	PX:GH18
Basidiomycota	Agaricomycotina	Agaricomycetes	Phallomycetidae	Geastrales	NA	Sphaerobolaceae	Sphaerobolus	Sphaerobolus_stellatus	Sphaerobolus_stellatus	jgi|Sphst1|205747|estExt_Genewise1.C_250066	330	PF00840	GH7	434	2.1e-155	1	312	21	330	GH7
Ascomycota	Pezizomycotina	Eurotiomycetes	Eurotiomycetidae	Eurotiales	NA	Aspergillaceae	Aspergillus	Aspergillus_kawachii	Aspergillus_kawachii_IFO_4308	jgi|Aspka1_1|16894|AKAW_05421	537	PF00840	GH7	434	6.2e-209	1	434	24	460	GH7:CBM1
Basidiomycota	Agaricomycotina	Agaricomycetes	Phallomycetidae	Geastrales	NA	Sphaerobolaceae	Sphaerobolus	Sphaerobolus_stellatus	Sphaerobolus_stellatus	jgi|Sphst1|205833|estExt_Genewise1.C_250256	453	PF00734	CBM1	29	5.2e-12	2	29	25	52	CBM1:GH6
Basidiomycota	Agaricomycotina	Agaricomycetes	Phallomycetidae	Geastrales	NA	Sphaerobolaceae	Sphaerobolus	Sphaerobolus_stellatus	Sphaerobolus_stellatus	jgi|Sphst1|205833|estExt_Genewise1.C_250256	453	PF01341	GH6	304	3.7e-105	8	304	123	418	CBM1:GH6
Basidiomycota	Agaricomycotina	Agaricomycetes	Phallomycetidae	Geastrales	NA	Sphaerobolaceae	Sphaerobolus	Sphaerobolus_stellatus	Sphaerobolus_stellatus	jgi|Sphst1|205833|estExt_Genewise1.C_250256	453	PF00734	CBM1	29	5.2e-12	2	29	25	52	CBM1:GH6
Basidiomycota	Agaricomycotina	Agaricomycetes	Phallomycetidae	Geastrales	NA	Sphaerobolaceae	Sphaerobolus	Sphaerobolus_stellatus	Sphaerobolus_stellatus	jgi|Sphst1|209542|estExt_Genewise1.C_640104	351	PF00331	GH10	316	4.1e-90	11	315	47	344	GH10
Basidiomycota	Agaricomycotina	Agaricomycetes	Phallomycetidae	Geastrales	NA	Sphaerobolaceae	Sphaerobolus	Sphaerobolus_stellatus	Sphaerobolus_stellatus	jgi|Sphst1|213331|estExt_Genewise1.C_1320059	232	PF03443	GH61	205	3e-54	1	200	20	216	GH61
Basidiomycota	Agaricomycotina	Agaricomycetes	Phallomycetidae	Geastrales	NA	Sphaerobolaceae	Sphaerobolus	Sphaerobolus_stellatus	Sphaerobolus_stellatus	jgi|Sphst1|215572|estExt_Genewise1.C_2460001	255	PF01670	GH12	214	1.5e-31	2	213	43	253	GH12
Basidiomycota	Agaricomycotina	Agaricomycetes	Phallomycetidae	Geastrales	NA	Sphaerobolaceae	Sphaerobolus	Sphaerobolus_stellatus	Sphaerobolus_stellatus	jgi|Sphst1|224400|estExt_Genewise1Plus.C_13_t10233	494	PF00840	GH7	434	1.1e-211	1	434	21	452	GH7
Basidiomycota	Agaricomycotina	Agaricomycetes	Phallomycetidae	Geastrales	NA	Sphaerobolaceae	Sphaerobolus	Sphaerobolus_stellatus	Sphaerobolus_stellatus	jgi|Sphst1|225942|estExt_Genewise1Plus.C_200170	246	PF03443	GH61	205	3.6e-53	1	205	24	221	GH61
Basidiomycota	Agaricomycotina	Agaricomycetes	Phallomycetidae	Geastrales	NA	Sphaerobolaceae	Sphaerobolus	Sphaerobolus_stellatus	Sphaerobolus_stellatus	jgi|Sphst1|226664|estExt_Genewise1Plus.C_320068	333	PF03443	GH61	205	1.2e-47	1	199	21	234	GH61
Basidiomycota	Agaricomycotina	Agaricomycetes	Phallomycetidae	Geastrales	NA	Sphaerobolaceae	Sphaerobolus	Sphaerobolus_stellatus	Sphaerobolus_stellatus	jgi|Sphst1|231346|estExt_Genewise1Plus.C_870063	255	PF01670	GH12	214	1.5e-31	2	213	43	253	GH12
Ascomycota	Pezizomycotina	Eurotiomycetes	Eurotiomycetidae	Eurotiales	NA	Aspergillaceae	Aspergillus	Aspergillus_kawachii	Aspergillus_kawachii_IFO_4308	jgi|Aspka1_1|17098|AKAW_05625	387	PF00150	GH5	281	2.9e-15	22	278	91	357	GH5
Basidiomycota	Agaricomycotina	Agaricomycetes	Phallomycetidae	Geastrales	NA	Sphaerobolaceae	Sphaerobolus	Sphaerobolus_stellatus	Sphaerobolus_stellatus	jgi|Sphst1|231955|estExt_Genewise1Plus.C_950089	317	PF00704	GH18	294	7.4e-51	57	294	6	300	GH18
Basidiomycota	Agaricomycotina	Agaricomycetes	Phallomycetidae	Geastrales	NA	Sphaerobolaceae	Sphaerobolus	Sphaerobolus_stellatus	Sphaerobolus_stellatus	jgi|Sphst1|233614|estExt_Genewise1Plus.C_1330032	232	PF03443	GH61	205	3e-54	1	200	20	216	GH61
Basidiomycota	Agaricomycotina	Agaricomycetes	Phallomycetidae	Geastrales	NA	Sphaerobolaceae	Sphaerobolus	Sphaerobolus_stellatus	Sphaerobolus_stellatus	jgi|Sphst1|234560|estExt_Genewise1Plus.C_1670048	254	PF03443	GH61	205	6.6e-64	1	204	22	241	GH61
Basidiomycota	Agaricomycotina	Agaricomycetes	Phallomycetidae	Geastrales	NA	Sphaerobolaceae	Sphaerobolus	Sphaerobolus_stellatus	Sphaerobolus_stellatus	jgi|Sphst1|234735|estExt_Genewise1Plus.C_1800025	481	PF00150	GH5	281	1.3e-09	14	279	86	441	GH5
Basidiomycota	Agaricomycotina	Agaricomycetes	Phallomycetidae	Geastrales	NA	Sphaerobolaceae	Sphaerobolus	Sphaerobolus_stellatus	Sphaerobolus_stellatus	jgi|Sphst1|236607|estExt_Genewise1Plus.C_2990010	246	PF03443	GH61	205	4.1e-53	1	205	24	221	GH61
Basidiomycota	Agaricomycotina	Agaricomycetes	Phallomycetidae	Geastrales	NA	Sphaerobolaceae	Sphaerobolus	Sphaerobolus_stellatus	Sphaerobolus_stellatus	jgi|Sphst1|239384|gm1.1274_g	239	PF03443	GH61	205	1.5e-53	1	202	21	224	GH61
Basidiomycota	Agaricomycotina	Agaricomycetes	Phallomycetidae	Geastrales	NA	Sphaerobolaceae	Sphaerobolus	Sphaerobolus_stellatus	Sphaerobolus_stellatus	jgi|Sphst1|241335|gm1.3225_g	244	PF03443	GH61	205	5.1e-57	1	205	18	232	GH61
Basidiomycota	Agaricomycotina	Agaricomycetes	Phallomycetidae	Geastrales	NA	Sphaerobolaceae	Sphaerobolus	Sphaerobolus_stellatus	Sphaerobolus_stellatus	jgi|Sphst1|242090|gm1.3980_g	339	PF00331	GH10	316	5.5e-105	2	314	24	333	GH10
Basidiomycota	Agaricomycotina	Agaricomycetes	Phallomycetidae	Geastrales	NA	Sphaerobolaceae	Sphaerobolus	Sphaerobolus_stellatus	Sphaerobolus_stellatus	jgi|Sphst1|242091|gm1.3981_g	318	PF00331	GH10	316	3.6e-96	46	315	50	313	GH10
Basidiomycota	Agaricomycotina	Agaricomycetes	Phallomycetidae	Geastrales	NA	Sphaerobolaceae	Sphaerobolus	Sphaerobolus_stellatus	Sphaerobolus_stellatus	jgi|Sphst1|242880|gm1.4770_g	234	PF03443	GH61	205	1.5e-51	1	198	20	216	GH61
Ascomycota	Pezizomycotina	Eurotiomycetes	Eurotiomycetidae	Eurotiales	NA	Aspergillaceae	Aspergillus	Aspergillus_kawachii	Aspergillus_kawachii_IFO_4308	jgi|Aspka1_1|17775|AKAW_06302	1202	PF00704	GH18	294	3.9e-18	2	217	30	279	GH18
Basidiomycota	Agaricomycotina	Agaricomycetes	Phallomycetidae	Geastrales	NA	Sphaerobolaceae	Sphaerobolus	Sphaerobolus_stellatus	Sphaerobolus_stellatus	jgi|Sphst1|244941|gm1.6831_g	399	PF00150	GH5	281	2e-15	11	247	59	294	GH5
Basidiomycota	Agaricomycotina	Agaricomycetes	Phallomycetidae	Geastrales	NA	Sphaerobolaceae	Sphaerobolus	Sphaerobolus_stellatus	Sphaerobolus_stellatus	jgi|Sphst1|249366|gm1.11256_g	191	PF03443	GH61	205	1.1e-36	1	167	19	186	GH61
Basidiomycota	Agaricomycotina	Agaricomycetes	Phallomycetidae	Geastrales	NA	Sphaerobolaceae	Sphaerobolus	Sphaerobolus_stellatus	Sphaerobolus_stellatus	jgi|Sphst1|249581|gm1.11471_g	188	PF00457	GH11	178	1.3e-52	23	178	5	150	GH11
Basidiomycota	Agaricomycotina	Agaricomycetes	Phallomycetidae	Geastrales	NA	Sphaerobolaceae	Sphaerobolus	Sphaerobolus_stellatus	Sphaerobolus_stellatus	jgi|Sphst1|249993|gm1.11883_g	396	PF00734	CBM1	29	3.8e-12	2	29	22	49	CBM1:GH5
Basidiomycota	Agaricomycotina	Agaricomycetes	Phallomycetidae	Geastrales	NA	Sphaerobolaceae	Sphaerobolus	Sphaerobolus_stellatus	Sphaerobolus_stellatus	jgi|Sphst1|249993|gm1.11883_g	396	PF00734	CBM1	29	3.8e-12	2	29	22	49	CBM1:GH5
Basidiomycota	Agaricomycotina	Agaricomycetes	Phallomycetidae	Geastrales	NA	Sphaerobolaceae	Sphaerobolus	Sphaerobolus_stellatus	Sphaerobolus_stellatus	jgi|Sphst1|249993|gm1.11883_g	396	PF00150	GH5	281	6e-49	29	280	119	363	CBM1:GH5
Basidiomycota	Agaricomycotina	Agaricomycetes	Phallomycetidae	Geastrales	NA	Sphaerobolaceae	Sphaerobolus	Sphaerobolus_stellatus	Sphaerobolus_stellatus	jgi|Sphst1|250819|gm1.12709_g	472	PF00150	GH5	281	1.4e-35	23	278	72	338	GH5
Basidiomycota	Agaricomycotina	Agaricomycetes	Phallomycetidae	Geastrales	NA	Sphaerobolaceae	Sphaerobolus	Sphaerobolus_stellatus	Sphaerobolus_stellatus	jgi|Sphst1|252358|gm1.14248_g	422	PF00150	GH5	281	1.1e-06	89	250	10	271	GH5
Basidiomycota	Agaricomycotina	Agaricomycetes	Phallomycetidae	Geastrales	NA	Sphaerobolaceae	Sphaerobolus	Sphaerobolus_stellatus	Sphaerobolus_stellatus	jgi|Sphst1|254135|gm1.16025_g	239	PF03443	GH61	205	1.2e-39	1	205	19	214	GH61
Basidiomycota	Agaricomycotina	Agaricomycetes	Phallomycetidae	Geastrales	NA	Sphaerobolaceae	Sphaerobolus	Sphaerobolus_stellatus	Sphaerobolus_stellatus	jgi|Sphst1|261426|gm1.23316_g	234	PF03443	GH61	205	3.2e-53	1	198	19	216	GH61
Ascomycota	Pezizomycotina	Dothideomycetes	NA	NA	NA	NA	Acidomyces	Acidomyces_richmondensis	Acidomyces_richmondensis_BFW	jgi|Aciri1_meta|152164|e_gw1.03983.5.1	424	PF00704	GH18	294	8.8e-22	2	292	34	318	GH18:CBM1
Ascomycota	Pezizomycotina	Eurotiomycetes	Eurotiomycetidae	Eurotiales	NA	Aspergillaceae	Aspergillus	Aspergillus_kawachii	Aspergillus_kawachii_IFO_4308	jgi|Aspka1_1|17781|AKAW_06308	318	PF00704	GH18	294	1e-11	2	212	13	224	GH18
Basidiomycota	Agaricomycotina	Agaricomycetes	Phallomycetidae	Geastrales	NA	Sphaerobolaceae	Sphaerobolus	Sphaerobolus_stellatus	Sphaerobolus_stellatus	jgi|Sphst1|264054|gm1.25944_g	234	PF03443	GH61	205	1.5e-51	1	198	20	216	GH61
Basidiomycota	Agaricomycotina	Agaricomycetes	Phallomycetidae	Geastrales	NA	Sphaerobolaceae	Sphaerobolus	Sphaerobolus_stellatus	Sphaerobolus_stellatus	jgi|Sphst1|264306|gm1.26196_g	367	PF00150	GH5	281	7.8e-11	24	280	44	324	GH5
Basidiomycota	Agaricomycotina	Agaricomycetes	Phallomycetidae	Geastrales	NA	Sphaerobolaceae	Sphaerobolus	Sphaerobolus_stellatus	Sphaerobolus_stellatus	jgi|Sphst1|265472|gm1.27362_g	319	PF03443	GH61	205	2.3e-25	1	188	20	216	GH61
Basidiomycota	Agaricomycotina	Agaricomycetes	Phallomycetidae	Geastrales	NA	Sphaerobolaceae	Sphaerobolus	Sphaerobolus_stellatus	Sphaerobolus_stellatus	jgi|Sphst1|266615|gm1.28505_g	466	PF03443	GH61	205	8.2e-33	2	205	20	254	GH61:CBM1:CBM1
Basidiomycota	Agaricomycotina	Agaricomycetes	Phallomycetidae	Geastrales	NA	Sphaerobolaceae	Sphaerobolus	Sphaerobolus_stellatus	Sphaerobolus_stellatus	jgi|Sphst1|266615|gm1.28505_g	466	PF00734	CBM1	29	1.7e-11	2	29	434	461	GH61:CBM1:CBM1
Basidiomycota	Agaricomycotina	Agaricomycetes	Phallomycetidae	Geastrales	NA	Sphaerobolaceae	Sphaerobolus	Sphaerobolus_stellatus	Sphaerobolus_stellatus	jgi|Sphst1|266615|gm1.28505_g	466	PF00734	CBM1	29	1.7e-11	2	29	434	461	GH61:CBM1:CBM1
Basidiomycota	Agaricomycotina	Agaricomycetes	Phallomycetidae	Geastrales	NA	Sphaerobolaceae	Sphaerobolus	Sphaerobolus_stellatus	Sphaerobolus_stellatus	jgi|Sphst1|266615|gm1.28505_g	466	PF00734	CBM1	29	6.9e-09	1	29	372	400	GH61:CBM1:CBM1
Basidiomycota	Agaricomycotina	Agaricomycetes	Phallomycetidae	Geastrales	NA	Sphaerobolaceae	Sphaerobolus	Sphaerobolus_stellatus	Sphaerobolus_stellatus	jgi|Sphst1|266615|gm1.28505_g	466	PF00734	CBM1	29	6.9e-09	1	29	372	400	GH61:CBM1:CBM1
Basidiomycota	Agaricomycotina	Agaricomycetes	Phallomycetidae	Geastrales	NA	Sphaerobolaceae	Sphaerobolus	Sphaerobolus_stellatus	Sphaerobolus_stellatus	jgi|Sphst1|267841|gm1.29731_g	268	PF01670	GH12	214	5.4e-33	2	213	56	266	GH12
Basidiomycota	Agaricomycotina	Agaricomycetes	Phallomycetidae	Geastrales	NA	Sphaerobolaceae	Sphaerobolus	Sphaerobolus_stellatus	Sphaerobolus_stellatus	jgi|Sphst1|268797|gm1.30687_g	319	PF03443	GH61	205	2.9e-25	1	188	20	216	GH61
Ascomycota	Pezizomycotina	Eurotiomycetes	Eurotiomycetidae	Eurotiales	NA	Aspergillaceae	Aspergillus	Aspergillus_kawachii	Aspergillus_kawachii_IFO_4308	jgi|Aspka1_1|17819|AKAW_06346	361	PF00704	GH18	294	4.3e-21	1	293	31	316	GH18
Basidiomycota	Agaricomycotina	Agaricomycetes	Phallomycetidae	Geastrales	NA	Sphaerobolaceae	Sphaerobolus	Sphaerobolus_stellatus	Sphaerobolus_stellatus	jgi|Sphst1|270543|gm1.32433_g	502	PF00150	GH5	281	2.8e-17	22	279	92	360	GH5
Basidiomycota	Agaricomycotina	Agaricomycetes	Phallomycetidae	Geastrales	NA	Sphaerobolaceae	Sphaerobolus	Sphaerobolus_stellatus	Sphaerobolus_stellatus	jgi|Sphst1|271456|gm1.33346_g	868	PF03644	GH85	291	4.9e-52	58	291	147	509	GH85
Basidiomycota	Agaricomycotina	Agaricomycetes	Phallomycetidae	Geastrales	NA	Sphaerobolaceae	Sphaerobolus	Sphaerobolus_stellatus	Sphaerobolus_stellatus	jgi|Sphst1|275430|gm1.37320_g	396	PF00150	GH5	281	7.5e-49	29	280	119	363	CBM1:GH5
Basidiomycota	Agaricomycotina	Agaricomycetes	Phallomycetidae	Geastrales	NA	Sphaerobolaceae	Sphaerobolus	Sphaerobolus_stellatus	Sphaerobolus_stellatus	jgi|Sphst1|275430|gm1.37320_g	396	PF00734	CBM1	29	4.4e-12	2	29	22	49	CBM1:GH5
Basidiomycota	Agaricomycotina	Agaricomycetes	Phallomycetidae	Geastrales	NA	Sphaerobolaceae	Sphaerobolus	Sphaerobolus_stellatus	Sphaerobolus_stellatus	jgi|Sphst1|275430|gm1.37320_g	396	PF00734	CBM1	29	4.4e-12	2	29	22	49	CBM1:GH5
Basidiomycota	Agaricomycotina	Agaricomycetes	Phallomycetidae	Geastrales	NA	Sphaerobolaceae	Sphaerobolus	Sphaerobolus_stellatus	Sphaerobolus_stellatus	jgi|Sphst1|65466|estExt_fgenesh1_pg.C_120301	409	PF00734	CBM1	29	3.6e-14	1	29	24	52	CBM1:GH10
Basidiomycota	Agaricomycotina	Agaricomycetes	Phallomycetidae	Geastrales	NA	Sphaerobolaceae	Sphaerobolus	Sphaerobolus_stellatus	Sphaerobolus_stellatus	jgi|Sphst1|65466|estExt_fgenesh1_pg.C_120301	409	PF00331	GH10	316	3.1e-104	2	314	99	405	CBM1:GH10
Basidiomycota	Agaricomycotina	Agaricomycetes	Phallomycetidae	Geastrales	NA	Sphaerobolaceae	Sphaerobolus	Sphaerobolus_stellatus	Sphaerobolus_stellatus	jgi|Sphst1|65466|estExt_fgenesh1_pg.C_120301	409	PF00734	CBM1	29	3.6e-14	1	29	24	52	CBM1:GH10
Basidiomycota	Agaricomycotina	Agaricomycetes	Phallomycetidae	Geastrales	NA	Sphaerobolaceae	Sphaerobolus	Sphaerobolus_stellatus	Sphaerobolus_stellatus	jgi|Sphst1|66307|estExt_fgenesh1_pg.C_210022	1320	PF00734	CBM1	29	6e-13	1	29	21	49	CBM1:GH10:GH10
Basidiomycota	Agaricomycotina	Agaricomycetes	Phallomycetidae	Geastrales	NA	Sphaerobolaceae	Sphaerobolus	Sphaerobolus_stellatus	Sphaerobolus_stellatus	jgi|Sphst1|66307|estExt_fgenesh1_pg.C_210022	1320	PF00331	GH10	316	3.9e-102	6	315	135	422	CBM1:GH10:GH10
Ascomycota	Pezizomycotina	Eurotiomycetes	Eurotiomycetidae	Eurotiales	NA	Aspergillaceae	Aspergillus	Aspergillus_kawachii	Aspergillus_kawachii_IFO_4308	jgi|Aspka1_1|18074|AKAW_06601	401	PF03443	GH61	205	4.5e-69	1	201	20	235	GH61
Basidiomycota	Agaricomycotina	Agaricomycetes	Phallomycetidae	Geastrales	NA	Sphaerobolaceae	Sphaerobolus	Sphaerobolus_stellatus	Sphaerobolus_stellatus	jgi|Sphst1|66307|estExt_fgenesh1_pg.C_210022	1320	PF00734	CBM1	29	6e-13	1	29	21	49	CBM1:GH10:GH10
Basidiomycota	Agaricomycotina	Agaricomycetes	Phallomycetidae	Geastrales	NA	Sphaerobolaceae	Sphaerobolus	Sphaerobolus_stellatus	Sphaerobolus_stellatus	jgi|Sphst1|66307|estExt_fgenesh1_pg.C_210022	1320	PF00331	GH10	316	7.4e-92	4	315	554	851	CBM1:GH10:GH10
Basidiomycota	Agaricomycotina	Agaricomycetes	Phallomycetidae	Geastrales	NA	Sphaerobolaceae	Sphaerobolus	Sphaerobolus_stellatus	Sphaerobolus_stellatus	jgi|Sphst1|71063|estExt_fgenesh1_pg.C_1920016	304	PF00331	GH10	316	1e-57	117	315	121	300	CBM1:GH10
Basidiomycota	Agaricomycotina	Agaricomycetes	Phallomycetidae	Geastrales	NA	Sphaerobolaceae	Sphaerobolus	Sphaerobolus_stellatus	Sphaerobolus_stellatus	jgi|Sphst1|71063|estExt_fgenesh1_pg.C_1920016	304	PF00734	CBM1	29	3.9e-12	2	29	24	51	CBM1:GH10
Basidiomycota	Agaricomycotina	Agaricomycetes	Phallomycetidae	Geastrales	NA	Sphaerobolaceae	Sphaerobolus	Sphaerobolus_stellatus	Sphaerobolus_stellatus	jgi|Sphst1|71063|estExt_fgenesh1_pg.C_1920016	304	PF00734	CBM1	29	3.9e-12	2	29	24	51	CBM1:GH10
Basidiomycota	Agaricomycotina	Agaricomycetes	Phallomycetidae	Geastrales	NA	Sphaerobolaceae	Sphaerobolus	Sphaerobolus_stellatus	Sphaerobolus_stellatus	jgi|Sphst1|73899|estExt_fgenesh1_pm.C_60064	322	PF00704	GH18	294	2e-18	2	290	47	302	GH18
Basidiomycota	Agaricomycotina	Agaricomycetes	Phallomycetidae	Geastrales	NA	Sphaerobolaceae	Sphaerobolus	Sphaerobolus_stellatus	Sphaerobolus_stellatus	jgi|Sphst1|73949|estExt_fgenesh1_pm.C_60120	385	PF00150	GH5	281	2.7e-35	14	279	41	326	GH5
Basidiomycota	Agaricomycotina	Agaricomycetes	Phallomycetidae	Geastrales	NA	Sphaerobolaceae	Sphaerobolus	Sphaerobolus_stellatus	Sphaerobolus_stellatus	jgi|Sphst1|74028|estExt_fgenesh1_pm.C_90030	497	PF02055	GH30	348	3.3e-23	2	312	71	367	GH30
Basidiomycota	Agaricomycotina	Agaricomycetes	Phallomycetidae	Geastrales	NA	Sphaerobolaceae	Sphaerobolus	Sphaerobolus_stellatus	Sphaerobolus_stellatus	jgi|Sphst1|75329|estExt_fgenesh1_pm.C_430045	469	PF00704	GH18	294	3.4e-35	2	150	69	249	GH18:CBM5_12
Basidiomycota	Agaricomycotina	Agaricomycetes	Phallomycetidae	Geastrales	NA	Sphaerobolaceae	Sphaerobolus	Sphaerobolus_stellatus	Sphaerobolus_stellatus	jgi|Sphst1|75329|estExt_fgenesh1_pm.C_430045	469	PF02839	CBM5_12	42	1.8e-11	2	42	410	449	GH18:CBM5_12
Ascomycota	Pezizomycotina	Eurotiomycetes	Eurotiomycetidae	Eurotiales	NA	Aspergillaceae	Aspergillus	Aspergillus_kawachii	Aspergillus_kawachii_IFO_4308	jgi|Aspka1_1|18303|AKAW_06830	242	PF01670	GH12	214	1.9e-48	4	214	37	241	GH12
Basidiomycota	Agaricomycotina	Agaricomycetes	Phallomycetidae	Geastrales	NA	Sphaerobolaceae	Sphaerobolus	Sphaerobolus_stellatus	Sphaerobolus_stellatus	jgi|Sphst1|75979|estExt_fgenesh1_pm.C_850038	308	PF03443	GH61	205	6.2e-51	1	196	21	230	GH61
Basidiomycota	Agaricomycotina	Agaricomycetes	Phallomycetidae	Geastrales	NA	Sphaerobolaceae	Sphaerobolus	Sphaerobolus_stellatus	Sphaerobolus_stellatus	jgi|Sphst1|76891|estExt_fgenesh1_pm.C_2470022	377	PF00150	GH5	281	1.8e-25	8	278	38	340	GH5
Basidiomycota	Agaricomycotina	Agaricomycetes	Phallomycetidae	Geastrales	NA	Sphaerobolaceae	Sphaerobolus	Sphaerobolus_stellatus	Sphaerobolus_stellatus	jgi|Sphst1|775773|estExt_Genemark1.C_60381	380	PF00150	GH5	281	6.4e-37	2	278	26	322	GH5
Basidiomycota	Agaricomycotina	Agaricomycetes	Phallomycetidae	Geastrales	NA	Sphaerobolaceae	Sphaerobolus	Sphaerobolus_stellatus	Sphaerobolus_stellatus	jgi|Sphst1|775775|estExt_Genemark1.C_60385	380	PF00150	GH5	281	4.6e-36	2	279	26	323	GH5
Basidiomycota	Agaricomycotina	Agaricomycetes	Phallomycetidae	Geastrales	NA	Sphaerobolaceae	Sphaerobolus	Sphaerobolus_stellatus	Sphaerobolus_stellatus	jgi|Sphst1|777346|estExt_Genemark1.C_180109	334	PF03443	GH61	205	3.8e-63	1	205	18	234	GH61:CBM1
Basidiomycota	Agaricomycotina	Agaricomycetes	Phallomycetidae	Geastrales	NA	Sphaerobolaceae	Sphaerobolus	Sphaerobolus_stellatus	Sphaerobolus_stellatus	jgi|Sphst1|777346|estExt_Genemark1.C_180109	334	PF00734	CBM1	29	6.2e-12	1	29	301	329	GH61:CBM1
Basidiomycota	Agaricomycotina	Agaricomycetes	Phallomycetidae	Geastrales	NA	Sphaerobolaceae	Sphaerobolus	Sphaerobolus_stellatus	Sphaerobolus_stellatus	jgi|Sphst1|777346|estExt_Genemark1.C_180109	334	PF00734	CBM1	29	6.2e-12	1	29	301	329	GH61:CBM1
Basidiomycota	Agaricomycotina	Agaricomycetes	Phallomycetidae	Geastrales	NA	Sphaerobolaceae	Sphaerobolus	Sphaerobolus_stellatus	Sphaerobolus_stellatus	jgi|Sphst1|778038|estExt_Genemark1.C_250187	442	PF01341	GH6	304	1.1e-82	7	304	113	407	CBM1:GH6
Basidiomycota	Agaricomycotina	Agaricomycetes	Phallomycetidae	Geastrales	NA	Sphaerobolaceae	Sphaerobolus	Sphaerobolus_stellatus	Sphaerobolus_stellatus	jgi|Sphst1|778038|estExt_Genemark1.C_250187	442	PF00734	CBM1	29	1.9e-12	2	29	25	52	CBM1:GH6
Basidiomycota	Agaricomycotina	Agaricomycetes	Phallomycetidae	Geastrales	NA	Sphaerobolaceae	Sphaerobolus	Sphaerobolus_stellatus	Sphaerobolus_stellatus	jgi|Sphst1|778038|estExt_Genemark1.C_250187	442	PF00734	CBM1	29	1.9e-12	2	29	25	52	CBM1:GH6
Ascomycota	Pezizomycotina	Eurotiomycetes	Eurotiomycetidae	Eurotiales	NA	Aspergillaceae	Aspergillus	Aspergillus_kawachii	Aspergillus_kawachii_IFO_4308	jgi|Aspka1_1|18436|AKAW_06963	448	PF00704	GH18	294	6.8e-85	2	294	56	398	GH18
Basidiomycota	Agaricomycotina	Agaricomycetes	Phallomycetidae	Geastrales	NA	Sphaerobolaceae	Sphaerobolus	Sphaerobolus_stellatus	Sphaerobolus_stellatus	jgi|Sphst1|778430|estExt_Genemark1.C_320075	398	PF00150	GH5	281	1.6e-50	29	280	121	365	CBM1:GH5
Basidiomycota	Agaricomycotina	Agaricomycetes	Phallomycetidae	Geastrales	NA	Sphaerobolaceae	Sphaerobolus	Sphaerobolus_stellatus	Sphaerobolus_stellatus	jgi|Sphst1|778430|estExt_Genemark1.C_320075	398	PF00734	CBM1	29	8.4e-13	2	29	22	49	CBM1:GH5
Basidiomycota	Agaricomycotina	Agaricomycetes	Phallomycetidae	Geastrales	NA	Sphaerobolaceae	Sphaerobolus	Sphaerobolus_stellatus	Sphaerobolus_stellatus	jgi|Sphst1|778430|estExt_Genemark1.C_320075	398	PF00734	CBM1	29	8.4e-13	2	29	22	49	CBM1:GH5
Basidiomycota	Agaricomycotina	Agaricomycetes	Phallomycetidae	Geastrales	NA	Sphaerobolaceae	Sphaerobolus	Sphaerobolus_stellatus	Sphaerobolus_stellatus	jgi|Sphst1|778601|estExt_Genemark1.C_340160	440	PF00734	CBM1	29	4.7e-09	1	29	381	408	GH61:CBM1:CBM1
Basidiomycota	Agaricomycotina	Agaricomycetes	Phallomycetidae	Geastrales	NA	Sphaerobolaceae	Sphaerobolus	Sphaerobolus_stellatus	Sphaerobolus_stellatus	jgi|Sphst1|778601|estExt_Genemark1.C_340160	440	PF00734	CBM1	29	4.7e-09	1	29	381	408	GH61:CBM1:CBM1
Basidiomycota	Agaricomycotina	Agaricomycetes	Phallomycetidae	Geastrales	NA	Sphaerobolaceae	Sphaerobolus	Sphaerobolus_stellatus	Sphaerobolus_stellatus	jgi|Sphst1|778601|estExt_Genemark1.C_340160	440	PF00734	CBM1	29	9.4e-12	1	29	320	348	GH61:CBM1:CBM1
Basidiomycota	Agaricomycotina	Agaricomycetes	Phallomycetidae	Geastrales	NA	Sphaerobolaceae	Sphaerobolus	Sphaerobolus_stellatus	Sphaerobolus_stellatus	jgi|Sphst1|778601|estExt_Genemark1.C_340160	440	PF03443	GH61	205	1.9e-41	26	205	20	198	GH61:CBM1:CBM1
Basidiomycota	Agaricomycotina	Agaricomycetes	Phallomycetidae	Geastrales	NA	Sphaerobolaceae	Sphaerobolus	Sphaerobolus_stellatus	Sphaerobolus_stellatus	jgi|Sphst1|778601|estExt_Genemark1.C_340160	440	PF00734	CBM1	29	9.4e-12	1	29	320	348	GH61:CBM1:CBM1
Basidiomycota	Agaricomycotina	Agaricomycetes	Phallomycetidae	Geastrales	NA	Sphaerobolaceae	Sphaerobolus	Sphaerobolus_stellatus	Sphaerobolus_stellatus	jgi|Sphst1|779972|estExt_Genemark1.C_540079	253	PF03443	GH61	205	1.8e-46	1	205	19	227	GH61
Basidiomycota	Agaricomycotina	Agaricomycetes	Phallomycetidae	Geastrales	NA	Sphaerobolaceae	Sphaerobolus	Sphaerobolus_stellatus	Sphaerobolus_stellatus	jgi|Sphst1|782201|estExt_Genemark1.C_1020066	234	PF03443	GH61	205	8.2e-53	1	198	19	216	GH61
Ascomycota	Pezizomycotina	Eurotiomycetes	Eurotiomycetidae	Eurotiales	NA	Aspergillaceae	Aspergillus	Aspergillus_kawachii	Aspergillus_kawachii_IFO_4308	jgi|Aspka1_1|18609|AKAW_07136	212	PF00457	GH11	178	3.3e-60	4	178	32	208	GH11
Basidiomycota	Agaricomycotina	Agaricomycetes	Phallomycetidae	Geastrales	NA	Sphaerobolaceae	Sphaerobolus	Sphaerobolus_stellatus	Sphaerobolus_stellatus	jgi|Sphst1|782605|estExt_Genemark1.C_1160016	374	PF01341	GH6	304	1.6e-96	8	302	45	337	GH6
Basidiomycota	Agaricomycotina	Agaricomycetes	Phallomycetidae	Geastrales	NA	Sphaerobolaceae	Sphaerobolus	Sphaerobolus_stellatus	Sphaerobolus_stellatus	jgi|Sphst1|786030|estExt_Genemark1.C_4910002	398	PF00734	CBM1	29	8.4e-13	2	29	22	49	CBM1:GH5
Basidiomycota	Agaricomycotina	Agaricomycetes	Phallomycetidae	Geastrales	NA	Sphaerobolaceae	Sphaerobolus	Sphaerobolus_stellatus	Sphaerobolus_stellatus	jgi|Sphst1|786030|estExt_Genemark1.C_4910002	398	PF00734	CBM1	29	8.4e-13	2	29	22	49	CBM1:GH5
Basidiomycota	Agaricomycotina	Agaricomycetes	Phallomycetidae	Geastrales	NA	Sphaerobolaceae	Sphaerobolus	Sphaerobolus_stellatus	Sphaerobolus_stellatus	jgi|Sphst1|786030|estExt_Genemark1.C_4910002	398	PF00150	GH5	281	2.3e-50	29	280	121	365	CBM1:GH5
Basidiomycota	Agaricomycotina	Agaricomycetes	Phallomycetidae	Geastrales	NA	Sphaerobolaceae	Sphaerobolus	Sphaerobolus_stellatus	Sphaerobolus_stellatus	jgi|Sphst1|786331|estExt_Genemark1.C_8410001	253	PF03443	GH61	205	2.5e-48	1	205	19	227	GH61
Basidiomycota	Agaricomycotina	Agaricomycetes	Phallomycetidae	Geastrales	NA	Sphaerobolaceae	Sphaerobolus	Sphaerobolus_stellatus	Sphaerobolus_stellatus	jgi|Sphst1|79130|gw1.143.1.1	259	PF03443	GH61	205	6.6e-55	1	195	21	231	GH61
Basidiomycota	Agaricomycotina	Agaricomycetes	Phallomycetidae	Geastrales	NA	Sphaerobolaceae	Sphaerobolus	Sphaerobolus_stellatus	Sphaerobolus_stellatus	jgi|Sphst1|88689|gw1.126.17.1	235	PF00840	GH7	434	1.5e-82	191	434	2	232	GH7
Basidiomycota	Ustilaginomycotina	Ustilaginomycetes	NA	Ustilaginales	NA	Ustilaginaceae	Sporisorium	Sporisorium_reilianum	Sporisorium_reilianum_SRZ2	jgi|Spore1|1078|sr14731m.01	822	PF00150	GH5	281	2.8e-06	28	134	86	280	GH5
Basidiomycota	Ustilaginomycotina	Ustilaginomycetes	NA	Ustilaginales	NA	Ustilaginaceae	Sporisorium	Sporisorium_reilianum	Sporisorium_reilianum_SRZ2	jgi|Spore1|1518|sr15153m.01	504	PF00704	GH18	294	8.2e-82	3	294	120	459	GH18
Basidiomycota	Ustilaginomycotina	Ustilaginomycetes	NA	Ustilaginales	NA	Ustilaginaceae	Sporisorium	Sporisorium_reilianum	Sporisorium_reilianum_SRZ2	jgi|Spore1|156|sr11470m.01	535	PF00150	GH5	281	5.4e-16	13	253	93	365	GH5
Ascomycota	Pezizomycotina	Eurotiomycetes	Eurotiomycetidae	Eurotiales	NA	Aspergillaceae	Aspergillus	Aspergillus_kawachii	Aspergillus_kawachii_IFO_4308	jgi|Aspka1_1|18712|AKAW_07239	387	PF00150	GH5	281	1.4e-21	25	261	87	331	GH5
Basidiomycota	Ustilaginomycotina	Ustilaginomycetes	NA	Ustilaginales	NA	Ustilaginaceae	Sporisorium	Sporisorium_reilianum	Sporisorium_reilianum_SRZ2	jgi|Spore1|1810|sr15243m.01	609	PF02055	GH30	348	6.8e-19	1	242	154	399	GH30
Basidiomycota	Ustilaginomycotina	Ustilaginomycetes	NA	Ustilaginales	NA	Ustilaginaceae	Sporisorium	Sporisorium_reilianum	Sporisorium_reilianum_SRZ2	jgi|Spore1|1817|sr15250m.01	550	PF00150	GH5	281	1.5e-13	19	244	211	441	GH5
Basidiomycota	Ustilaginomycotina	Ustilaginomycetes	NA	Ustilaginales	NA	Ustilaginaceae	Sporisorium	Sporisorium_reilianum	Sporisorium_reilianum_SRZ2	jgi|Spore1|1876|sr15309m.01	649	PF00331	GH10	316	8.4e-50	3	315	98	410	GH10
Basidiomycota	Ustilaginomycotina	Ustilaginomycetes	NA	Ustilaginales	NA	Ustilaginaceae	Sporisorium	Sporisorium_reilianum	Sporisorium_reilianum_SRZ2	jgi|Spore1|2408|sr15690m.01	514	PF02015	GH45	210	2.3e-58	3	210	35	243	GH45
Basidiomycota	Ustilaginomycotina	Ustilaginomycetes	NA	Ustilaginales	NA	Ustilaginaceae	Sporisorium	Sporisorium_reilianum	Sporisorium_reilianum_SRZ2	jgi|Spore1|2476|sr15758m.01	471	PF00150	GH5	281	1.7e-09	47	277	133	419	GH5
Basidiomycota	Ustilaginomycotina	Ustilaginomycetes	NA	Ustilaginales	NA	Ustilaginaceae	Sporisorium	Sporisorium_reilianum	Sporisorium_reilianum_SRZ2	jgi|Spore1|2488|sr16126m.01	298	PF03067	LPMO_10	192	9.1e-34	1	192	23	190	LPMO_10
Basidiomycota	Ustilaginomycotina	Ustilaginomycetes	NA	Ustilaginales	NA	Ustilaginaceae	Sporisorium	Sporisorium_reilianum	Sporisorium_reilianum_SRZ2	jgi|Spore1|2702|sr10043m.01	544	PF00704	GH18	294	1e-08	2	227	63	414	GH18
Basidiomycota	Ustilaginomycotina	Ustilaginomycetes	NA	Ustilaginales	NA	Ustilaginaceae	Sporisorium	Sporisorium_reilianum	Sporisorium_reilianum_SRZ2	jgi|Spore1|273|sr11587m.01	465	PF00150	GH5	281	2.7e-17	14	246	131	361	GH5
Basidiomycota	Ustilaginomycotina	Ustilaginomycetes	NA	Ustilaginales	NA	Ustilaginaceae	Sporisorium	Sporisorium_reilianum	Sporisorium_reilianum_SRZ2	jgi|Spore1|2790|sr16359m.01	898	PF00150	GH5	281	1.7e-08	10	163	395	555	GH5
Basidiomycota	Ustilaginomycotina	Ustilaginomycetes	NA	Ustilaginales	NA	Ustilaginaceae	Sporisorium	Sporisorium_reilianum	Sporisorium_reilianum_SRZ2	jgi|Spore1|2893|sr12155m.01	358	PF01270	GH8	342	2.1e-18	47	336	29	346	GH8
Ascomycota	Pezizomycotina	Eurotiomycetes	Eurotiomycetidae	Eurotiales	NA	Aspergillaceae	Aspergillus	Aspergillus_kawachii	Aspergillus_kawachii_IFO_4308	jgi|Aspka1_1|18804|AKAW_07331	460	PF01341	GH6	304	6.6e-109	16	304	131	425	CBM1:GH6
Basidiomycota	Ustilaginomycotina	Ustilaginomycetes	NA	Ustilaginales	NA	Ustilaginaceae	Sporisorium	Sporisorium_reilianum	Sporisorium_reilianum_SRZ2	jgi|Spore1|2903|sr12165m.01	620	PF00150	GH5	281	6.6e-12	22	280	267	560	GH5
Basidiomycota	Ustilaginomycotina	Ustilaginomycetes	NA	Ustilaginales	NA	Ustilaginaceae	Sporisorium	Sporisorium_reilianum	Sporisorium_reilianum_SRZ2	jgi|Spore1|3210|sr10239m.01	712	PF00150	GH5	281	1.3e-13	13	279	203	480	GH5
Basidiomycota	Ustilaginomycotina	Ustilaginomycetes	NA	Ustilaginales	NA	Ustilaginaceae	Sporisorium	Sporisorium_reilianum	Sporisorium_reilianum_SRZ2	jgi|Spore1|4013|sr16725m.01	617	PF00150	GH5	281	1.9e-13	18	280	281	555	GH5
Basidiomycota	Ustilaginomycotina	Ustilaginomycetes	NA	Ustilaginales	NA	Ustilaginaceae	Sporisorium	Sporisorium_reilianum	Sporisorium_reilianum_SRZ2	jgi|Spore1|4093|sr11305m.01	539	PF00704	GH18	294	1.3e-60	2	294	171	516	GH18
Basidiomycota	Ustilaginomycotina	Ustilaginomycetes	NA	Ustilaginales	NA	Ustilaginaceae	Sporisorium	Sporisorium_reilianum	Sporisorium_reilianum_SRZ2	jgi|Spore1|4443|sr12670m.01	494	PF00150	GH5	281	4.5e-06	28	265	85	397	GH5
Basidiomycota	Ustilaginomycotina	Ustilaginomycetes	NA	Ustilaginales	NA	Ustilaginaceae	Sporisorium	Sporisorium_reilianum	Sporisorium_reilianum_SRZ2	jgi|Spore1|4618|sr12846m.01	829	PF03644	GH85	291	3.6e-92	7	291	105	504	GH85
Basidiomycota	Ustilaginomycotina	Ustilaginomycetes	NA	Ustilaginales	NA	Ustilaginaceae	Sporisorium	Sporisorium_reilianum	Sporisorium_reilianum_SRZ2	jgi|Spore1|5036|sr13131m.01	698	PF02055	GH30	348	3.8e-18	2	167	93	269	GH30
Basidiomycota	Ustilaginomycotina	Ustilaginomycetes	NA	Ustilaginales	NA	Ustilaginaceae	Sporisorium	Sporisorium_reilianum	Sporisorium_reilianum_SRZ2	jgi|Spore1|5133|sr13229m.01	480	PF02015	GH45	210	8.5e-110	1	210	26	235	GH45
Basidiomycota	Ustilaginomycotina	Ustilaginomycetes	NA	Ustilaginales	NA	Ustilaginaceae	Sporisorium	Sporisorium_reilianum	Sporisorium_reilianum_SRZ2	jgi|Spore1|5474|sr10982m.01	314	PF02015	GH45	210	6.3e-66	3	210	31	238	GH45
Basidiomycota	Ustilaginomycotina	Ustilaginomycetes	NA	Ustilaginales	NA	Ustilaginaceae	Sporisorium	Sporisorium_reilianum	Sporisorium_reilianum_SRZ2	jgi|Spore1|5736|sr13813m.01	382	PF00704	GH18	294	2.6e-15	19	218	125	331	GH18
Ascomycota	Pezizomycotina	Eurotiomycetes	Eurotiomycetidae	Eurotiales	NA	Aspergillaceae	Aspergillus	Aspergillus_kawachii	Aspergillus_kawachii_IFO_4308	jgi|Aspka1_1|18804|AKAW_07331	460	PF00734	CBM1	29	9.3e-13	1	29	22	50	CBM1:GH6
Basidiomycota	Ustilaginomycotina	Ustilaginomycetes	NA	Ustilaginales	NA	Ustilaginaceae	Sporisorium	Sporisorium_reilianum	Sporisorium_reilianum_SRZ2	jgi|Spore1|6395|sr14403m.01	344	PF00331	GH10	316	2.8e-103	2	315	43	339	GH10
Basidiomycota	Ustilaginomycotina	Ustilaginomycetes	NA	Ustilaginales	NA	Ustilaginaceae	Sporisorium	Sporisorium_reilianum	Sporisorium_reilianum_SRZ2	jgi|Spore1|706|sr11936m.01	598	PF00759	GH9	411	1.6e-108	1	410	56	513	GH9
Ascomycota	Pezizomycotina	Sordariomycetes	Sordariomycetidae	Sordariales	NA	Chaetomiaceae	Myceliophthora	Myceliophthora_thermophila	Myceliophthora_thermophila_(Sporotrichum_thermophile)_v2.0	jgi|Spoth2|109444|Spoth1.estExt_fgenesh1_pg.C_80088	248	PF01670	GH12	214	6.8e-72	2	213	40	246	GH12
Ascomycota	Pezizomycotina	Sordariomycetes	Sordariomycetidae	Sordariales	NA	Chaetomiaceae	Myceliophthora	Myceliophthora_thermophila	Myceliophthora_thermophila_(Sporotrichum_thermophile)_v2.0	jgi|Spoth2|109566|Spoth1.estExt_fgenesh1_kg.C_10093	527	PF00734	CBM1	29	3.5e-14	2	29	495	522	GH7:CBM1
Ascomycota	Pezizomycotina	Sordariomycetes	Sordariomycetidae	Sordariales	NA	Chaetomiaceae	Myceliophthora	Myceliophthora_thermophila	Myceliophthora_thermophila_(Sporotrichum_thermophile)_v2.0	jgi|Spoth2|109566|Spoth1.estExt_fgenesh1_kg.C_10093	527	PF00734	CBM1	29	3.5e-14	2	29	495	522	GH7:CBM1
Ascomycota	Pezizomycotina	Sordariomycetes	Sordariomycetidae	Sordariales	NA	Chaetomiaceae	Myceliophthora	Myceliophthora_thermophila	Myceliophthora_thermophila_(Sporotrichum_thermophile)_v2.0	jgi|Spoth2|109566|Spoth1.estExt_fgenesh1_kg.C_10093	527	PF00840	GH7	434	1.7e-204	2	433	21	450	GH7:CBM1
Ascomycota	Pezizomycotina	Sordariomycetes	Sordariomycetidae	Sordariales	NA	Chaetomiaceae	Myceliophthora	Myceliophthora_thermophila	Myceliophthora_thermophila_(Sporotrichum_thermophile)_v2.0	jgi|Spoth2|110651|Spoth1.estExt_fgenesh1_kg.C_20587	304	PF00734	CBM1	29	7.3e-11	1	29	271	299	GH61:CBM1
Ascomycota	Pezizomycotina	Sordariomycetes	Sordariomycetidae	Sordariales	NA	Chaetomiaceae	Myceliophthora	Myceliophthora_thermophila	Myceliophthora_thermophila_(Sporotrichum_thermophile)_v2.0	jgi|Spoth2|110651|Spoth1.estExt_fgenesh1_kg.C_20587	304	PF00734	CBM1	29	7.3e-11	1	29	271	299	GH61:CBM1
Ascomycota	Pezizomycotina	Sordariomycetes	Sordariomycetidae	Sordariales	NA	Chaetomiaceae	Myceliophthora	Myceliophthora_thermophila	Myceliophthora_thermophila_(Sporotrichum_thermophile)_v2.0	jgi|Spoth2|110651|Spoth1.estExt_fgenesh1_kg.C_20587	304	PF03443	GH61	205	2.3e-50	1	200	20	211	GH61:CBM1
Ascomycota	Pezizomycotina	Sordariomycetes	Sordariomycetidae	Sordariales	NA	Chaetomiaceae	Myceliophthora	Myceliophthora_thermophila	Myceliophthora_thermophila_(Sporotrichum_thermophile)_v2.0	jgi|Spoth2|111088|Spoth1.estExt_fgenesh1_kg.C_30317	307	PF03443	GH61	205	5.1e-59	1	200	16	223	GH61:CBM1
Ascomycota	Pezizomycotina	Eurotiomycetes	Eurotiomycetidae	Eurotiales	NA	Aspergillaceae	Aspergillus	Aspergillus_kawachii	Aspergillus_kawachii_IFO_4308	jgi|Aspka1_1|18804|AKAW_07331	460	PF00734	CBM1	29	9.3e-13	1	29	22	50	CBM1:GH6
Ascomycota	Pezizomycotina	Sordariomycetes	Sordariomycetidae	Sordariales	NA	Chaetomiaceae	Myceliophthora	Myceliophthora_thermophila	Myceliophthora_thermophila_(Sporotrichum_thermophile)_v2.0	jgi|Spoth2|111088|Spoth1.estExt_fgenesh1_kg.C_30317	307	PF00734	CBM1	29	9.6e-13	1	29	274	301	GH61:CBM1
Ascomycota	Pezizomycotina	Sordariomycetes	Sordariomycetidae	Sordariales	NA	Chaetomiaceae	Myceliophthora	Myceliophthora_thermophila	Myceliophthora_thermophila_(Sporotrichum_thermophile)_v2.0	jgi|Spoth2|111088|Spoth1.estExt_fgenesh1_kg.C_30317	307	PF00734	CBM1	29	9.6e-13	1	29	274	301	GH61:CBM1
Ascomycota	Pezizomycotina	Sordariomycetes	Sordariomycetidae	Sordariales	NA	Chaetomiaceae	Myceliophthora	Myceliophthora_thermophila	Myceliophthora_thermophila_(Sporotrichum_thermophile)_v2.0	jgi|Spoth2|111372|Spoth1.estExt_fgenesh1_kg.C_40044	465	PF00734	CBM1	29	5.3e-13	1	29	432	460	GH7:CBM1
Ascomycota	Pezizomycotina	Sordariomycetes	Sordariomycetidae	Sordariales	NA	Chaetomiaceae	Myceliophthora	Myceliophthora_thermophila	Myceliophthora_thermophila_(Sporotrichum_thermophile)_v2.0	jgi|Spoth2|111372|Spoth1.estExt_fgenesh1_kg.C_40044	465	PF00734	CBM1	29	5.3e-13	1	29	432	460	GH7:CBM1
Ascomycota	Pezizomycotina	Sordariomycetes	Sordariomycetidae	Sordariales	NA	Chaetomiaceae	Myceliophthora	Myceliophthora_thermophila	Myceliophthora_thermophila_(Sporotrichum_thermophile)_v2.0	jgi|Spoth2|111372|Spoth1.estExt_fgenesh1_kg.C_40044	465	PF00840	GH7	434	1.5e-123	2	433	26	395	GH7:CBM1
Ascomycota	Pezizomycotina	Sordariomycetes	Sordariomycetidae	Sordariales	NA	Chaetomiaceae	Myceliophthora	Myceliophthora_thermophila	Myceliophthora_thermophila_(Sporotrichum_thermophile)_v2.0	jgi|Spoth2|112050|Spoth1.estExt_fgenesh1_kg.C_60001	414	PF00331	GH10	316	1.8e-101	2	314	19	333	GH10:CBM1
Ascomycota	Pezizomycotina	Sordariomycetes	Sordariomycetidae	Sordariales	NA	Chaetomiaceae	Myceliophthora	Myceliophthora_thermophila	Myceliophthora_thermophila_(Sporotrichum_thermophile)_v2.0	jgi|Spoth2|112050|Spoth1.estExt_fgenesh1_kg.C_60001	414	PF00734	CBM1	29	2e-14	2	29	382	409	GH10:CBM1
Ascomycota	Pezizomycotina	Sordariomycetes	Sordariomycetidae	Sordariales	NA	Chaetomiaceae	Myceliophthora	Myceliophthora_thermophila	Myceliophthora_thermophila_(Sporotrichum_thermophile)_v2.0	jgi|Spoth2|112050|Spoth1.estExt_fgenesh1_kg.C_60001	414	PF00734	CBM1	29	2e-14	2	29	382	409	GH10:CBM1
Ascomycota	Pezizomycotina	Sordariomycetes	Sordariomycetidae	Sordariales	NA	Chaetomiaceae	Myceliophthora	Myceliophthora_thermophila	Myceliophthora_thermophila_(Sporotrichum_thermophile)_v2.0	jgi|Spoth2|112089|Spoth1.estExt_fgenesh1_kg.C_60041	233	PF03443	GH61	205	4.8e-60	1	198	18	216	GH61
Ascomycota	Pezizomycotina	Sordariomycetes	Sordariomycetidae	Sordariales	NA	Chaetomiaceae	Myceliophthora	Myceliophthora_thermophila	Myceliophthora_thermophila_(Sporotrichum_thermophile)_v2.0	jgi|Spoth2|113450|Spoth1.estExt_fgenesh1_pm.C_10970	921	PF01476	LysM	44	2.5e-11	1	43	362	403	GH18:LysM
Ascomycota	Pezizomycotina	Dothideomycetes	NA	NA	NA	NA	Acidomyces	Acidomyces_richmondensis	Acidomyces_richmondensis_BFW	jgi|Aciri1_meta|154464|e_gw1.04780.15.1	347	PF00704	GH18	294	5.5e-22	2	224	29	286	GH18
Ascomycota	Pezizomycotina	Eurotiomycetes	Eurotiomycetidae	Eurotiales	NA	Aspergillaceae	Aspergillus	Aspergillus_kawachii	Aspergillus_kawachii_IFO_4308	jgi|Aspka1_1|19158|AKAW_07685	401	PF01341	GH6	304	5e-107	13	303	69	365	GH6
Ascomycota	Pezizomycotina	Sordariomycetes	Sordariomycetidae	Sordariales	NA	Chaetomiaceae	Myceliophthora	Myceliophthora_thermophila	Myceliophthora_thermophila_(Sporotrichum_thermophile)_v2.0	jgi|Spoth2|113450|Spoth1.estExt_fgenesh1_pm.C_10970	921	PF00704	GH18	294	1.4e-20	2	256	23	292	GH18:LysM
Ascomycota	Pezizomycotina	Sordariomycetes	Sordariomycetidae	Sordariales	NA	Chaetomiaceae	Myceliophthora	Myceliophthora_thermophila	Myceliophthora_thermophila_(Sporotrichum_thermophile)_v2.0	jgi|Spoth2|116157|Spoth1.estExt_fgenesh1_pm.C_50087	457	PF00840	GH7	434	5.2e-144	6	434	27	418	GH7
Ascomycota	Pezizomycotina	Sordariomycetes	Sordariomycetidae	Sordariales	NA	Chaetomiaceae	Myceliophthora	Myceliophthora_thermophila	Myceliophthora_thermophila_(Sporotrichum_thermophile)_v2.0	jgi|Spoth2|116553|Spoth1.estExt_fgenesh1_pm.C_50686	376	PF00331	GH10	316	9.6e-89	2	316	32	353	GH10
Ascomycota	Pezizomycotina	Sordariomycetes	Sordariomycetidae	Sordariales	NA	Chaetomiaceae	Myceliophthora	Myceliophthora_thermophila	Myceliophthora_thermophila_(Sporotrichum_thermophile)_v2.0	jgi|Spoth2|2044732|gw1.3.3532.1	271	PF03443	GH61	205	3.1e-54	1	197	4	216	GH61
Ascomycota	Pezizomycotina	Sordariomycetes	Sordariomycetidae	Sordariales	NA	Chaetomiaceae	Myceliophthora	Myceliophthora_thermophila	Myceliophthora_thermophila_(Sporotrichum_thermophile)_v2.0	jgi|Spoth2|2053130|e_gw1.1.591.1	287	PF03443	GH61	205	4.8e-49	1	200	22	235	GH61
Ascomycota	Pezizomycotina	Sordariomycetes	Sordariomycetidae	Sordariales	NA	Chaetomiaceae	Myceliophthora	Myceliophthora_thermophila	Myceliophthora_thermophila_(Sporotrichum_thermophile)_v2.0	jgi|Spoth2|2063480|e_gw1.4.999.1	199	PF03443	GH61	205	4.2e-30	3	196	2	181	GH61
Ascomycota	Pezizomycotina	Sordariomycetes	Sordariomycetidae	Sordariales	NA	Chaetomiaceae	Myceliophthora	Myceliophthora_thermophila	Myceliophthora_thermophila_(Sporotrichum_thermophile)_v2.0	jgi|Spoth2|2130287|gm1.8393_g	307	PF03443	GH61	205	2.4e-18	17	123	25	146	GH61:CBM1
Ascomycota	Pezizomycotina	Sordariomycetes	Sordariomycetidae	Sordariales	NA	Chaetomiaceae	Myceliophthora	Myceliophthora_thermophila	Myceliophthora_thermophila_(Sporotrichum_thermophile)_v2.0	jgi|Spoth2|2130287|gm1.8393_g	307	PF00734	CBM1	29	9.3e-10	1	29	270	298	GH61:CBM1
Ascomycota	Pezizomycotina	Sordariomycetes	Sordariomycetidae	Sordariales	NA	Chaetomiaceae	Myceliophthora	Myceliophthora_thermophila	Myceliophthora_thermophila_(Sporotrichum_thermophile)_v2.0	jgi|Spoth2|2130287|gm1.8393_g	307	PF00734	CBM1	29	9.3e-10	1	29	270	298	GH61:CBM1
Ascomycota	Pezizomycotina	Sordariomycetes	Sordariomycetidae	Sordariales	NA	Chaetomiaceae	Myceliophthora	Myceliophthora_thermophila	Myceliophthora_thermophila_(Sporotrichum_thermophile)_v2.0	jgi|Spoth2|42937|Spoth1.e_gw1.2.4211.1	457	PF00840	GH7	434	9.5e-206	2	434	21	453	GH7
Ascomycota	Pezizomycotina	Eurotiomycetes	Eurotiomycetidae	Eurotiales	NA	Aspergillaceae	Aspergillus	Aspergillus_kawachii	Aspergillus_kawachii_IFO_4308	jgi|Aspka1_1|19972|AKAW_08499	257	PF00457	GH11	178	2.9e-52	2	177	77	252	GH11
Ascomycota	Pezizomycotina	Sordariomycetes	Sordariomycetidae	Sordariales	NA	Chaetomiaceae	Myceliophthora	Myceliophthora_thermophila	Myceliophthora_thermophila_(Sporotrichum_thermophile)_v2.0	jgi|Spoth2|43356|Spoth1.e_gw1.2.2469.1	421	PF00150	GH5	281	2.8e-36	9	280	85	381	GH5
Ascomycota	Pezizomycotina	Sordariomycetes	Sordariomycetidae	Sordariales	NA	Chaetomiaceae	Myceliophthora	Myceliophthora_thermophila	Myceliophthora_thermophila_(Sporotrichum_thermophile)_v2.0	jgi|Spoth2|46583|Spoth1.e_gw1.3.729.1	343	PF00734	CBM1	29	2.1e-13	1	29	310	338	GH61:CBM1
Ascomycota	Pezizomycotina	Sordariomycetes	Sordariomycetidae	Sordariales	NA	Chaetomiaceae	Myceliophthora	Myceliophthora_thermophila	Myceliophthora_thermophila_(Sporotrichum_thermophile)_v2.0	jgi|Spoth2|46583|Spoth1.e_gw1.3.729.1	343	PF03443	GH61	205	4.5e-70	1	199	20	231	GH61:CBM1
Ascomycota	Pezizomycotina	Sordariomycetes	Sordariomycetidae	Sordariales	NA	Chaetomiaceae	Myceliophthora	Myceliophthora_thermophila	Myceliophthora_thermophila_(Sporotrichum_thermophile)_v2.0	jgi|Spoth2|46583|Spoth1.e_gw1.3.729.1	343	PF00734	CBM1	29	2.1e-13	1	29	310	338	GH61:CBM1
Ascomycota	Pezizomycotina	Sordariomycetes	Sordariomycetidae	Sordariales	NA	Chaetomiaceae	Myceliophthora	Myceliophthora_thermophila	Myceliophthora_thermophila_(Sporotrichum_thermophile)_v2.0	jgi|Spoth2|47093|Spoth1.e_gw1.3.906.1	152	PF03443	GH61	205	3.3e-45	80	202	2	127	GH61
Ascomycota	Pezizomycotina	Sordariomycetes	Sordariomycetidae	Sordariales	NA	Chaetomiaceae	Myceliophthora	Myceliophthora_thermophila	Myceliophthora_thermophila_(Sporotrichum_thermophile)_v2.0	jgi|Spoth2|49824|Spoth1.e_gw1.4.3562.1	231	PF00457	GH11	178	1.7e-77	1	178	51	228	GH11
Ascomycota	Pezizomycotina	Sordariomycetes	Sordariomycetidae	Sordariales	NA	Chaetomiaceae	Myceliophthora	Myceliophthora_thermophila	Myceliophthora_thermophila_(Sporotrichum_thermophile)_v2.0	jgi|Spoth2|50608|Spoth1.e_gw1.4.653.1	427	PF00704	GH18	294	2.1e-85	2	294	44	386	GH18
Ascomycota	Pezizomycotina	Sordariomycetes	Sordariomycetidae	Sordariales	NA	Chaetomiaceae	Myceliophthora	Myceliophthora_thermophila	Myceliophthora_thermophila_(Sporotrichum_thermophile)_v2.0	jgi|Spoth2|51545|Spoth1.e_gw1.5.2021.1	396	PF01341	GH6	304	3.9e-103	8	304	65	361	GH6
Ascomycota	Pezizomycotina	Sordariomycetes	Sordariomycetidae	Sordariales	NA	Chaetomiaceae	Myceliophthora	Myceliophthora_thermophila	Myceliophthora_thermophila_(Sporotrichum_thermophile)_v2.0	jgi|Spoth2|52068|Spoth1.e_gw1.5.803.1	338	PF00150	GH5	281	8.1e-53	11	280	47	307	GH5
Ascomycota	Pezizomycotina	Sordariomycetes	Sordariomycetidae	Sordariales	NA	Chaetomiaceae	Myceliophthora	Myceliophthora_thermophila	Myceliophthora_thermophila_(Sporotrichum_thermophile)_v2.0	jgi|Spoth2|52514|Spoth1.e_gw1.5.1978.1	423	PF00150	GH5	281	1.5e-19	2	277	41	376	GH5
Ascomycota	Pezizomycotina	Eurotiomycetes	Eurotiomycetidae	Eurotiales	NA	Aspergillaceae	Aspergillus	Aspergillus_kawachii	Aspergillus_kawachii_IFO_4308	jgi|Aspka1_1|19973|AKAW_08500	347	PF00734	CBM1	29	3e-12	1	29	311	339	GH61:CBM1
Ascomycota	Pezizomycotina	Sordariomycetes	Sordariomycetidae	Sordariales	NA	Chaetomiaceae	Myceliophthora	Myceliophthora_thermophila	Myceliophthora_thermophila_(Sporotrichum_thermophile)_v2.0	jgi|Spoth2|52904|Spoth1.e_gw1.5.2132.1	327	PF00331	GH10	316	8.1e-105	2	315	28	322	GH10
Ascomycota	Pezizomycotina	Sordariomycetes	Sordariomycetidae	Sordariales	NA	Chaetomiaceae	Myceliophthora	Myceliophthora_thermophila	Myceliophthora_thermophila_(Sporotrichum_thermophile)_v2.0	jgi|Spoth2|54618|Spoth1.e_gw1.6.641.1	392	PF00704	GH18	294	1.3e-61	2	294	30	367	GH18
Ascomycota	Pezizomycotina	Sordariomycetes	Sordariomycetidae	Sordariales	NA	Chaetomiaceae	Myceliophthora	Myceliophthora_thermophila	Myceliophthora_thermophila_(Sporotrichum_thermophile)_v2.0	jgi|Spoth2|55232|Spoth1.e_gw1.6.184.1	765	PF00150	GH5	281	9.9e-09	27	133	70	250	GH5
Ascomycota	Pezizomycotina	Sordariomycetes	Sordariomycetidae	Sordariales	NA	Chaetomiaceae	Myceliophthora	Myceliophthora_thermophila	Myceliophthora_thermophila_(Sporotrichum_thermophile)_v2.0	jgi|Spoth2|55803|Spoth1.e_gw1.6.842.1	236	PF03443	GH61	205	1.4e-57	1	205	16	225	GH61
Ascomycota	Pezizomycotina	Sordariomycetes	Sordariomycetidae	Sordariales	NA	Chaetomiaceae	Myceliophthora	Myceliophthora_thermophila	Myceliophthora_thermophila_(Sporotrichum_thermophile)_v2.0	jgi|Spoth2|56237|Spoth1.e_gw1.6.3058.1	224	PF00457	GH11	178	1.5e-79	1	178	42	220	GH11
Ascomycota	Pezizomycotina	Sordariomycetes	Sordariomycetidae	Sordariales	NA	Chaetomiaceae	Myceliophthora	Myceliophthora_thermophila	Myceliophthora_thermophila_(Sporotrichum_thermophile)_v2.0	jgi|Spoth2|66729|Spoth1.estExt_Genewise1.C_34070	483	PF01341	GH6	304	5.3e-110	14	304	151	448	CBM1:GH6
Ascomycota	Pezizomycotina	Sordariomycetes	Sordariomycetidae	Sordariales	NA	Chaetomiaceae	Myceliophthora	Myceliophthora_thermophila	Myceliophthora_thermophila_(Sporotrichum_thermophile)_v2.0	jgi|Spoth2|66729|Spoth1.estExt_Genewise1.C_34070	483	PF00734	CBM1	29	3.1e-12	1	29	30	58	CBM1:GH6
Ascomycota	Pezizomycotina	Sordariomycetes	Sordariomycetidae	Sordariales	NA	Chaetomiaceae	Myceliophthora	Myceliophthora_thermophila	Myceliophthora_thermophila_(Sporotrichum_thermophile)_v2.0	jgi|Spoth2|66729|Spoth1.estExt_Genewise1.C_34070	483	PF00734	CBM1	29	3.1e-12	1	29	30	58	CBM1:GH6
Ascomycota	Pezizomycotina	Sordariomycetes	Sordariomycetidae	Sordariales	NA	Chaetomiaceae	Myceliophthora	Myceliophthora_thermophila	Myceliophthora_thermophila_(Sporotrichum_thermophile)_v2.0	jgi|Spoth2|74462|Spoth1.estExt_Genewise1Plus.C_12233	371	PF00150	GH5	281	1.6e-24	18	279	55	332	GH5
Ascomycota	Pezizomycotina	Sordariomycetes	Sordariomycetidae	Sordariales	NA	Chaetomiaceae	Myceliophthora	Myceliophthora_thermophila	Myceliophthora_thermophila_(Sporotrichum_thermophile)_v2.0	jgi|Spoth2|76901|Spoth1.estExt_Genewise1Plus.C_22371	226	PF02015	GH45	210	8.1e-79	1	209	23	223	GH45
Ascomycota	Pezizomycotina	Eurotiomycetes	Eurotiomycetidae	Eurotiales	NA	Aspergillaceae	Aspergillus	Aspergillus_kawachii	Aspergillus_kawachii_IFO_4308	jgi|Aspka1_1|19973|AKAW_08500	347	PF00734	CBM1	29	3e-12	1	29	311	339	GH61:CBM1
Ascomycota	Pezizomycotina	Sordariomycetes	Sordariomycetidae	Sordariales	NA	Chaetomiaceae	Myceliophthora	Myceliophthora_thermophila	Myceliophthora_thermophila_(Sporotrichum_thermophile)_v2.0	jgi|Spoth2|79765|Spoth1.estExt_Genewise1Plus.C_32763	247	PF03443	GH61	205	2e-62	1	198	18	224	GH61
Ascomycota	Pezizomycotina	Sordariomycetes	Sordariomycetidae	Sordariales	NA	Chaetomiaceae	Myceliophthora	Myceliophthora_thermophila	Myceliophthora_thermophila_(Sporotrichum_thermophile)_v2.0	jgi|Spoth2|80312|Spoth1.estExt_Genewise1Plus.C_40585	324	PF00734	CBM1	29	1.9e-08	1	29	290	318	GH61:CBM1
Ascomycota	Pezizomycotina	Sordariomycetes	Sordariomycetidae	Sordariales	NA	Chaetomiaceae	Myceliophthora	Myceliophthora_thermophila	Myceliophthora_thermophila_(Sporotrichum_thermophile)_v2.0	jgi|Spoth2|80312|Spoth1.estExt_Genewise1Plus.C_40585	324	PF03443	GH61	205	5.3e-65	1	198	19	226	GH61:CBM1
Ascomycota	Pezizomycotina	Sordariomycetes	Sordariomycetidae	Sordariales	NA	Chaetomiaceae	Myceliophthora	Myceliophthora_thermophila	Myceliophthora_thermophila_(Sporotrichum_thermophile)_v2.0	jgi|Spoth2|80312|Spoth1.estExt_Genewise1Plus.C_40585	324	PF00734	CBM1	29	1.9e-08	1	29	290	318	GH61:CBM1
Ascomycota	Pezizomycotina	Sordariomycetes	Sordariomycetidae	Sordariales	NA	Chaetomiaceae	Myceliophthora	Myceliophthora_thermophila	Myceliophthora_thermophila_(Sporotrichum_thermophile)_v2.0	jgi|Spoth2|82558|Spoth1.estExt_Genewise1Plus.C_51474	786	PF00150	GH5	281	1.3e-09	20	250	423	659	GH5
Ascomycota	Pezizomycotina	Sordariomycetes	Sordariomycetidae	Sordariales	NA	Chaetomiaceae	Myceliophthora	Myceliophthora_thermophila	Myceliophthora_thermophila_(Sporotrichum_thermophile)_v2.0	jgi|Spoth2|84297|Spoth1.estExt_Genewise1Plus.C_70013	411	PF00150	GH5	281	7.3e-16	59	279	120	367	GH5
Ascomycota	Pezizomycotina	Sordariomycetes	Sordariomycetidae	Sordariales	NA	Chaetomiaceae	Myceliophthora	Myceliophthora_thermophila	Myceliophthora_thermophila_(Sporotrichum_thermophile)_v2.0	jgi|Spoth2|85556|Spoth1.estExt_Genewise1Plus.C_72021	226	PF03443	GH61	205	8.3e-59	16	205	28	215	GH61
Ascomycota	Pezizomycotina	Dothideomycetes	Pleosporomycetidae	Pleosporales	Pleosporineae	Phaeosphaeriaceae	Parastagonospora	Stagonospora_nodorum	Stagonospora_nodorum_SN15	jgi|Stano2|100|SNOG_00131.3	230	PF03443	GH61	205	5.2e-56	21	201	31	217	GH61
Ascomycota	Pezizomycotina	Dothideomycetes	Pleosporomycetidae	Pleosporales	Pleosporineae	Phaeosphaeriaceae	Parastagonospora	Stagonospora_nodorum	Stagonospora_nodorum_SN15	jgi|Stano2|10101|SNOG_03593.3	357	PF00331	GH10	316	6.2e-102	8	315	38	346	GH10
Ascomycota	Pezizomycotina	Dothideomycetes	Pleosporomycetidae	Pleosporales	Pleosporineae	Phaeosphaeriaceae	Parastagonospora	Stagonospora_nodorum	Stagonospora_nodorum_SN15	jgi|Stano2|10895|SNOG_04719.3	231	PF00704	GH18	294	1.8e-44	108	294	4	208	GH18
Ascomycota	Pezizomycotina	Eurotiomycetes	Eurotiomycetidae	Eurotiales	NA	Aspergillaceae	Aspergillus	Aspergillus_kawachii	Aspergillus_kawachii_IFO_4308	jgi|Aspka1_1|19973|AKAW_08500	347	PF03443	GH61	205	1.3e-42	1	190	21	221	GH61:CBM1
Ascomycota	Pezizomycotina	Dothideomycetes	Pleosporomycetidae	Pleosporales	Pleosporineae	Phaeosphaeriaceae	Parastagonospora	Stagonospora_nodorum	Stagonospora_nodorum_SN15	jgi|Stano2|11028|SNOG_04886.3	336	PF00150	GH5	281	1.3e-50	2	280	36	303	GH5
Ascomycota	Pezizomycotina	Dothideomycetes	Pleosporomycetidae	Pleosporales	Pleosporineae	Phaeosphaeriaceae	Parastagonospora	Stagonospora_nodorum	Stagonospora_nodorum_SN15	jgi|Stano2|11171|SNOG_05090.3	395	PF01341	GH6	304	2.3e-97	6	301	65	368	GH6
Ascomycota	Pezizomycotina	Dothideomycetes	Pleosporomycetidae	Pleosporales	Pleosporineae	Phaeosphaeriaceae	Parastagonospora	Stagonospora_nodorum	Stagonospora_nodorum_SN15	jgi|Stano2|11630|SNOG_05737.3	172	PF03443	GH61	205	4.9e-37	1	152	18	168	GH61
Ascomycota	Pezizomycotina	Dothideomycetes	Pleosporomycetidae	Pleosporales	Pleosporineae	Phaeosphaeriaceae	Parastagonospora	Stagonospora_nodorum	Stagonospora_nodorum_SN15	jgi|Stano2|11639|SNOG_05750.3	287	PF03443	GH61	205	4.7e-45	1	198	21	255	GH61
Ascomycota	Pezizomycotina	Dothideomycetes	Pleosporomycetidae	Pleosporales	Pleosporineae	Phaeosphaeriaceae	Parastagonospora	Stagonospora_nodorum	Stagonospora_nodorum_SN15	jgi|Stano2|11781|SNOG_05919.3	153	PF03443	GH61	205	6.4e-09	1	107	20	146	GH61
Ascomycota	Pezizomycotina	Dothideomycetes	Pleosporomycetidae	Pleosporales	Pleosporineae	Phaeosphaeriaceae	Parastagonospora	Stagonospora_nodorum	Stagonospora_nodorum_SN15	jgi|Stano2|11793|SNOG_05940.3	186	PF00150	GH5	281	6.8e-17	150	279	8	149	GH5
Ascomycota	Pezizomycotina	Dothideomycetes	Pleosporomycetidae	Pleosporales	Pleosporineae	Phaeosphaeriaceae	Parastagonospora	Stagonospora_nodorum	Stagonospora_nodorum_SN15	jgi|Stano2|1204|SNOG_07084.3	416	PF17189	GH30C	64	1.5e-10	1	64	321	409	GH30C
Ascomycota	Pezizomycotina	Dothideomycetes	Pleosporomycetidae	Pleosporales	Pleosporineae	Phaeosphaeriaceae	Parastagonospora	Stagonospora_nodorum	Stagonospora_nodorum_SN15	jgi|Stano2|12110|SNOG_06354.3	460	PF00150	GH5	281	1.8e-10	1	277	59	409	GH5
Ascomycota	Pezizomycotina	Dothideomycetes	Pleosporomycetidae	Pleosporales	Pleosporineae	Phaeosphaeriaceae	Parastagonospora	Stagonospora_nodorum	Stagonospora_nodorum_SN15	jgi|Stano2|12155|SNOG_06409.3	450	PF00734	CBM1	29	2e-10	1	27	22	48	CBM1:GH6
Ascomycota	Pezizomycotina	Dothideomycetes	Pleosporomycetidae	Pleosporales	Pleosporineae	Phaeosphaeriaceae	Parastagonospora	Stagonospora_nodorum	Stagonospora_nodorum_SN15	jgi|Stano2|12155|SNOG_06409.3	450	PF00734	CBM1	29	2e-10	1	27	22	48	CBM1:GH6
Ascomycota	Pezizomycotina	Eurotiomycetes	Eurotiomycetidae	Eurotiales	NA	Aspergillaceae	Aspergillus	Aspergillus_kawachii	Aspergillus_kawachii_IFO_4308	jgi|Aspka1_1|20004|AKAW_08531	409	PF00734	CBM1	29	9.8e-13	1	29	373	401	GH61:CBM1
Ascomycota	Pezizomycotina	Dothideomycetes	Pleosporomycetidae	Pleosporales	Pleosporineae	Phaeosphaeriaceae	Parastagonospora	Stagonospora_nodorum	Stagonospora_nodorum_SN15	jgi|Stano2|12155|SNOG_06409.3	450	PF01341	GH6	304	5.7e-105	5	303	112	414	CBM1:GH6
Ascomycota	Pezizomycotina	Dothideomycetes	Pleosporomycetidae	Pleosporales	Pleosporineae	Phaeosphaeriaceae	Parastagonospora	Stagonospora_nodorum	Stagonospora_nodorum_SN15	jgi|Stano2|12242|SNOG_06513.3	434	PF00150	GH5	281	5.8e-12	23	278	71	381	GH5
Ascomycota	Pezizomycotina	Dothideomycetes	Pleosporomycetidae	Pleosporales	Pleosporineae	Phaeosphaeriaceae	Parastagonospora	Stagonospora_nodorum	Stagonospora_nodorum_SN15	jgi|Stano2|12322|SNOG_06608.3	428	PF00150	GH5	281	5.8e-15	22	251	99	324	GH5
Ascomycota	Pezizomycotina	Dothideomycetes	Pleosporomycetidae	Pleosporales	Pleosporineae	Phaeosphaeriaceae	Parastagonospora	Stagonospora_nodorum	Stagonospora_nodorum_SN15	jgi|Stano2|1528|SNOG_07503.3	325	PF03443	GH61	205	4.2e-53	1	205	18	216	GH61
Ascomycota	Pezizomycotina	Dothideomycetes	Pleosporomycetidae	Pleosporales	Pleosporineae	Phaeosphaeriaceae	Parastagonospora	Stagonospora_nodorum	Stagonospora_nodorum_SN15	jgi|Stano2|167|SNOG_00211.3	366	PF03443	GH61	205	8.1e-45	1	200	21	226	GH61
Ascomycota	Pezizomycotina	Dothideomycetes	Pleosporomycetidae	Pleosporales	Pleosporineae	Phaeosphaeriaceae	Parastagonospora	Stagonospora_nodorum	Stagonospora_nodorum_SN15	jgi|Stano2|1740|SNOG_07788.3	236	PF02015	GH45	210	3.2e-54	3	197	32	223	GH45
Ascomycota	Pezizomycotina	Dothideomycetes	Pleosporomycetidae	Pleosporales	Pleosporineae	Phaeosphaeriaceae	Parastagonospora	Stagonospora_nodorum	Stagonospora_nodorum_SN15	jgi|Stano2|1820|SNOG_07878.3	387	PF00150	GH5	281	5.1e-09	8	279	38	346	GH5
Ascomycota	Pezizomycotina	Dothideomycetes	Pleosporomycetidae	Pleosporales	Pleosporineae	Phaeosphaeriaceae	Parastagonospora	Stagonospora_nodorum	Stagonospora_nodorum_SN15	jgi|Stano2|216|SNOG_00269.3	391	PF00704	GH18	294	4.3e-76	2	294	11	345	GH18
Ascomycota	Pezizomycotina	Dothideomycetes	Pleosporomycetidae	Pleosporales	Pleosporineae	Phaeosphaeriaceae	Parastagonospora	Stagonospora_nodorum	Stagonospora_nodorum_SN15	jgi|Stano2|2284|SNOG_08476.3	935	PF00704	GH18	294	1.4e-16	169	294	1	152	GH18
Ascomycota	Pezizomycotina	Dothideomycetes	Pleosporomycetidae	Pleosporales	Pleosporineae	Phaeosphaeriaceae	Parastagonospora	Stagonospora_nodorum	Stagonospora_nodorum_SN15	jgi|Stano2|2382|SNOG_08604.3	230	PF00457	GH11	178	5.5e-47	5	178	32	204	GH11
Ascomycota	Pezizomycotina	Eurotiomycetes	Eurotiomycetidae	Eurotiales	NA	Aspergillaceae	Aspergillus	Aspergillus_kawachii	Aspergillus_kawachii_IFO_4308	jgi|Aspka1_1|20004|AKAW_08531	409	PF03443	GH61	205	6e-62	1	200	21	224	GH61:CBM1
Ascomycota	Pezizomycotina	Dothideomycetes	Pleosporomycetidae	Pleosporales	Pleosporineae	Phaeosphaeriaceae	Parastagonospora	Stagonospora_nodorum	Stagonospora_nodorum_SN15	jgi|Stano2|2423|SNOG_08656.3	455	PF00840	GH7	434	4.6e-198	2	434	22	450	GH7
Ascomycota	Pezizomycotina	Dothideomycetes	Pleosporomycetidae	Pleosporales	Pleosporineae	Phaeosphaeriaceae	Parastagonospora	Stagonospora_nodorum	Stagonospora_nodorum_SN15	jgi|Stano2|2485|SNOG_08732.3	523	PF03443	GH61	205	7.3e-45	1	205	20	223	GH61
Ascomycota	Pezizomycotina	Dothideomycetes	Pleosporomycetidae	Pleosporales	Pleosporineae	Phaeosphaeriaceae	Parastagonospora	Stagonospora_nodorum	Stagonospora_nodorum_SN15	jgi|Stano2|2614|SNOG_08921.3	254	PF01670	GH12	214	2e-62	2	214	43	252	GH12
Ascomycota	Pezizomycotina	Dothideomycetes	Pleosporomycetidae	Pleosporales	Pleosporineae	Phaeosphaeriaceae	Parastagonospora	Stagonospora_nodorum	Stagonospora_nodorum_SN15	jgi|Stano2|2884|SNOG_09277.3	355	PF00704	GH18	294	8.3e-53	65	294	40	316	GH18
Ascomycota	Pezizomycotina	Dothideomycetes	Pleosporomycetidae	Pleosporales	Pleosporineae	Phaeosphaeriaceae	Parastagonospora	Stagonospora_nodorum	Stagonospora_nodorum_SN15	jgi|Stano2|3110|SNOG_09571.3	404	PF00150	GH5	281	1.9e-20	22	278	61	364	GH5
Ascomycota	Pezizomycotina	Dothideomycetes	Pleosporomycetidae	Pleosporales	Pleosporineae	Phaeosphaeriaceae	Parastagonospora	Stagonospora_nodorum	Stagonospora_nodorum_SN15	jgi|Stano2|3173|SNOG_09650.3	207	PF00457	GH11	178	5.3e-60	4	171	36	203	GH11
Ascomycota	Pezizomycotina	Dothideomycetes	Pleosporomycetidae	Pleosporales	Pleosporineae	Phaeosphaeriaceae	Parastagonospora	Stagonospora_nodorum	Stagonospora_nodorum_SN15	jgi|Stano2|3193|SNOG_09674.3	347	PF00150	GH5	281	1.7e-42	13	280	54	309	GH5
Ascomycota	Pezizomycotina	Dothideomycetes	Pleosporomycetidae	Pleosporales	Pleosporineae	Phaeosphaeriaceae	Parastagonospora	Stagonospora_nodorum	Stagonospora_nodorum_SN15	jgi|Stano2|3490|SNOG_10071.3	250	PF03443	GH61	205	2.2e-55	1	200	20	234	GH61
Ascomycota	Pezizomycotina	Dothideomycetes	Pleosporomycetidae	Pleosporales	Pleosporineae	Phaeosphaeriaceae	Parastagonospora	Stagonospora_nodorum	Stagonospora_nodorum_SN15	jgi|Stano2|3940|SNOG_10661.3	565	PF00150	GH5	281	2.5e-32	24	277	82	343	GH5
Ascomycota	Pezizomycotina	Dothideomycetes	Pleosporomycetidae	Pleosporales	Pleosporineae	Phaeosphaeriaceae	Parastagonospora	Stagonospora_nodorum	Stagonospora_nodorum_SN15	jgi|Stano2|4016|SNOG_10759.3	242	PF00457	GH11	178	4.4e-43	2	178	21	194	GH11
Ascomycota	Pezizomycotina	Eurotiomycetes	Eurotiomycetidae	Eurotiales	NA	Aspergillaceae	Aspergillus	Aspergillus_kawachii	Aspergillus_kawachii_IFO_4308	jgi|Aspka1_1|20004|AKAW_08531	409	PF00734	CBM1	29	9.8e-13	1	29	373	401	GH61:CBM1
Ascomycota	Pezizomycotina	Dothideomycetes	Pleosporomycetidae	Pleosporales	Pleosporineae	Phaeosphaeriaceae	Parastagonospora	Stagonospora_nodorum	Stagonospora_nodorum_SN15	jgi|Stano2|4087|SNOG_10862.3	333	PF00331	GH10	316	6.5e-98	2	315	35	327	GH10
Ascomycota	Pezizomycotina	Dothideomycetes	Pleosporomycetidae	Pleosporales	Pleosporineae	Phaeosphaeriaceae	Parastagonospora	Stagonospora_nodorum	Stagonospora_nodorum_SN15	jgi|Stano2|4088|SNOG_10865.3	231	PF00457	GH11	178	1.1e-56	4	171	42	216	GH11
Ascomycota	Pezizomycotina	Dothideomycetes	Pleosporomycetidae	Pleosporales	Pleosporineae	Phaeosphaeriaceae	Parastagonospora	Stagonospora_nodorum	Stagonospora_nodorum_SN15	jgi|Stano2|4167|SNOG_10981.3	234	PF03443	GH61	205	3.3e-48	1	201	18	220	GH61
Ascomycota	Pezizomycotina	Dothideomycetes	Pleosporomycetidae	Pleosporales	Pleosporineae	Phaeosphaeriaceae	Parastagonospora	Stagonospora_nodorum	Stagonospora_nodorum_SN15	jgi|Stano2|4218|SNOG_11043.3	434	PF00840	GH7	434	2.2e-177	12	434	1	429	GH7
Ascomycota	Pezizomycotina	Dothideomycetes	Pleosporomycetidae	Pleosporales	Pleosporineae	Phaeosphaeriaceae	Parastagonospora	Stagonospora_nodorum	Stagonospora_nodorum_SN15	jgi|Stano2|4413|SNOG_11303.3	234	PF02015	GH45	210	7.9e-83	2	209	26	225	GH45
Ascomycota	Pezizomycotina	Dothideomycetes	Pleosporomycetidae	Pleosporales	Pleosporineae	Phaeosphaeriaceae	Parastagonospora	Stagonospora_nodorum	Stagonospora_nodorum_SN15	jgi|Stano2|4485|SNOG_11401.3	453	PF00734	CBM1	29	2.3e-11	2	29	28	55	CBM1:GH10
Ascomycota	Pezizomycotina	Dothideomycetes	Pleosporomycetidae	Pleosporales	Pleosporineae	Phaeosphaeriaceae	Parastagonospora	Stagonospora_nodorum	Stagonospora_nodorum_SN15	jgi|Stano2|4485|SNOG_11401.3	453	PF00734	CBM1	29	2.3e-11	2	29	28	55	CBM1:GH10
Ascomycota	Pezizomycotina	Dothideomycetes	Pleosporomycetidae	Pleosporales	Pleosporineae	Phaeosphaeriaceae	Parastagonospora	Stagonospora_nodorum	Stagonospora_nodorum_SN15	jgi|Stano2|4485|SNOG_11401.3	453	PF00331	GH10	316	4.1e-95	1	314	155	448	CBM1:GH10
Ascomycota	Pezizomycotina	Dothideomycetes	Pleosporomycetidae	Pleosporales	Pleosporineae	Phaeosphaeriaceae	Parastagonospora	Stagonospora_nodorum	Stagonospora_nodorum_SN15	jgi|Stano2|4603|SNOG_11551.3	234	PF03443	GH61	205	3.5e-40	1	189	19	224	GH61
Ascomycota	Pezizomycotina	Dothideomycetes	Pleosporomycetidae	Pleosporales	Pleosporineae	Phaeosphaeriaceae	Parastagonospora	Stagonospora_nodorum	Stagonospora_nodorum_SN15	jgi|Stano2|4652|SNOG_11619.3	264	PF03443	GH61	205	7.1e-47	1	202	21	251	GH61
Ascomycota	Pezizomycotina	Eurotiomycetes	Eurotiomycetidae	Eurotiales	NA	Aspergillaceae	Aspergillus	Aspergillus_kawachii	Aspergillus_kawachii_IFO_4308	jgi|Aspka1_1|20528|AKAW_09055	249	PF01670	GH12	214	1e-43	4	214	43	247	GH12
Ascomycota	Pezizomycotina	Dothideomycetes	Pleosporomycetidae	Pleosporales	Pleosporineae	Phaeosphaeriaceae	Parastagonospora	Stagonospora_nodorum	Stagonospora_nodorum_SN15	jgi|Stano2|4689|SNOG_01146.3	230	PF03443	GH61	205	8.3e-50	1	198	17	214	GH61
Ascomycota	Pezizomycotina	Dothideomycetes	Pleosporomycetidae	Pleosporales	Pleosporineae	Phaeosphaeriaceae	Parastagonospora	Stagonospora_nodorum	Stagonospora_nodorum_SN15	jgi|Stano2|4744|SNOG_01214.3	351	PF03443	GH61	205	9.1e-62	1	199	21	229	GH61
Ascomycota	Pezizomycotina	Dothideomycetes	Pleosporomycetidae	Pleosporales	Pleosporineae	Phaeosphaeriaceae	Parastagonospora	Stagonospora_nodorum	Stagonospora_nodorum_SN15	jgi|Stano2|4777|SNOG_01261.3	684	PF03644	GH85	291	6.3e-59	1	287	100	399	GH85
Ascomycota	Pezizomycotina	Dothideomycetes	Pleosporomycetidae	Pleosporales	Pleosporineae	Phaeosphaeriaceae	Parastagonospora	Stagonospora_nodorum	Stagonospora_nodorum_SN15	jgi|Stano2|5106|SNOG_01690.3	386	PF01341	GH6	304	1.6e-106	14	304	55	350	GH6
Ascomycota	Pezizomycotina	Dothideomycetes	Pleosporomycetidae	Pleosporales	Pleosporineae	Phaeosphaeriaceae	Parastagonospora	Stagonospora_nodorum	Stagonospora_nodorum_SN15	jgi|Stano2|5167|SNOG_01776.3	385	PF00331	GH10	316	7.1e-101	1	312	62	376	GH10
Ascomycota	Pezizomycotina	Dothideomycetes	Pleosporomycetidae	Pleosporales	Pleosporineae	Phaeosphaeriaceae	Parastagonospora	Stagonospora_nodorum	Stagonospora_nodorum_SN15	jgi|Stano2|5202|SNOG_01830.3	251	PF03443	GH61	205	1.2e-52	1	198	18	231	GH61
Ascomycota	Pezizomycotina	Dothideomycetes	Pleosporomycetidae	Pleosporales	Pleosporineae	Phaeosphaeriaceae	Parastagonospora	Stagonospora_nodorum	Stagonospora_nodorum_SN15	jgi|Stano2|5272|SNOG_11721.3	504	PF00150	GH5	281	2.5e-09	10	224	110	330	GH5
Ascomycota	Pezizomycotina	Dothideomycetes	Pleosporomycetidae	Pleosporales	Pleosporineae	Phaeosphaeriaceae	Parastagonospora	Stagonospora_nodorum	Stagonospora_nodorum_SN15	jgi|Stano2|5318|SNOG_11773.3	508	PF00734	CBM1	29	5.2e-10	1	29	368	396	GH61:CBM1
Ascomycota	Pezizomycotina	Dothideomycetes	Pleosporomycetidae	Pleosporales	Pleosporineae	Phaeosphaeriaceae	Parastagonospora	Stagonospora_nodorum	Stagonospora_nodorum_SN15	jgi|Stano2|5318|SNOG_11773.3	508	PF00734	CBM1	29	5.2e-10	1	29	368	396	GH61:CBM1
Ascomycota	Pezizomycotina	Dothideomycetes	Pleosporomycetidae	Pleosporales	Pleosporineae	Phaeosphaeriaceae	Parastagonospora	Stagonospora_nodorum	Stagonospora_nodorum_SN15	jgi|Stano2|5318|SNOG_11773.3	508	PF03443	GH61	205	1.7e-52	1	198	17	224	GH61:CBM1
Ascomycota	Pezizomycotina	Eurotiomycetes	Eurotiomycetidae	Eurotiales	NA	Aspergillaceae	Aspergillus	Aspergillus_kawachii	Aspergillus_kawachii_IFO_4308	jgi|Aspka1_1|20540|AKAW_09067	268	PF01670	GH12	214	6.3e-17	2	202	46	255	GH12
Ascomycota	Pezizomycotina	Dothideomycetes	Pleosporomycetidae	Pleosporales	Pleosporineae	Phaeosphaeriaceae	Parastagonospora	Stagonospora_nodorum	Stagonospora_nodorum_SN15	jgi|Stano2|5516|SNOG_12037.3	261	PF03443	GH61	205	7e-57	28	200	54	240	GH61
Ascomycota	Pezizomycotina	Dothideomycetes	Pleosporomycetidae	Pleosporales	Pleosporineae	Phaeosphaeriaceae	Parastagonospora	Stagonospora_nodorum	Stagonospora_nodorum_SN15	jgi|Stano2|5590|SNOG_12127.3	193	PF03443	GH61	205	7.6e-34	7	163	16	170	GH61
Ascomycota	Pezizomycotina	Dothideomycetes	Pleosporomycetidae	Pleosporales	Pleosporineae	Phaeosphaeriaceae	Parastagonospora	Stagonospora_nodorum	Stagonospora_nodorum_SN15	jgi|Stano2|5686|SNOG_12247.3	267	PF00704	GH18	294	9.6e-50	97	294	1	220	GH18
Ascomycota	Pezizomycotina	Dothideomycetes	Pleosporomycetidae	Pleosporales	Pleosporineae	Phaeosphaeriaceae	Parastagonospora	Stagonospora_nodorum	Stagonospora_nodorum_SN15	jgi|Stano2|5803|SNOG_12424.3	835	PF00150	GH5	281	5.7e-14	18	259	470	713	GH5
Ascomycota	Pezizomycotina	Dothideomycetes	Pleosporomycetidae	Pleosporales	Pleosporineae	Phaeosphaeriaceae	Parastagonospora	Stagonospora_nodorum	Stagonospora_nodorum_SN15	jgi|Stano2|5878|SNOG_12534.3	440	PF00150	GH5	281	7.9e-21	12	278	94	394	GH5
Ascomycota	Pezizomycotina	Dothideomycetes	Pleosporomycetidae	Pleosporales	Pleosporineae	Phaeosphaeriaceae	Parastagonospora	Stagonospora_nodorum	Stagonospora_nodorum_SN15	jgi|Stano2|5961|SNOG_12647.3	303	PF00150	GH5	281	9.2e-13	74	278	48	255	GH5
Ascomycota	Pezizomycotina	Dothideomycetes	Pleosporomycetidae	Pleosporales	Pleosporineae	Phaeosphaeriaceae	Parastagonospora	Stagonospora_nodorum	Stagonospora_nodorum_SN15	jgi|Stano2|6030|SNOG_12727.3	298	PF00734	CBM1	29	1.1e-08	1	29	265	293	GH61:CBM1
Ascomycota	Pezizomycotina	Dothideomycetes	Pleosporomycetidae	Pleosporales	Pleosporineae	Phaeosphaeriaceae	Parastagonospora	Stagonospora_nodorum	Stagonospora_nodorum_SN15	jgi|Stano2|6030|SNOG_12727.3	298	PF03443	GH61	205	9.3e-36	92	200	90	201	GH61:CBM1
Ascomycota	Pezizomycotina	Dothideomycetes	Pleosporomycetidae	Pleosporales	Pleosporineae	Phaeosphaeriaceae	Parastagonospora	Stagonospora_nodorum	Stagonospora_nodorum_SN15	jgi|Stano2|6030|SNOG_12727.3	298	PF00734	CBM1	29	1.1e-08	1	29	265	293	GH61:CBM1
Ascomycota	Pezizomycotina	Dothideomycetes	Pleosporomycetidae	Pleosporales	Pleosporineae	Phaeosphaeriaceae	Parastagonospora	Stagonospora_nodorum	Stagonospora_nodorum_SN15	jgi|Stano2|612|SNOG_00770.3	560	PF00150	GH5	281	3.4e-35	13	280	43	314	GH5:CBMX2
Ascomycota	Pezizomycotina	Dothideomycetes	Pleosporomycetidae	Pleosporales	Pleosporineae	Pleosporaceae	Alternaria	Alternaria_brassicicola	Alternaria_brassicicola	AB01609.1	1973	PF00150	GH5	281	2.8e-08	23	133	66	250	GH5:Xpo1
Ascomycota	Pezizomycotina	Dothideomycetes	NA	NA	NA	NA	Acidomyces	Acidomyces_richmondensis	Acidomyces_richmondensis_BFW	jgi|Aciri1_meta|154784|e_gw1.04883.85.1	340	PF00150	GH5	281	1.5e-47	1	280	35	309	GH5
Ascomycota	Pezizomycotina	Eurotiomycetes	Eurotiomycetidae	Eurotiales	NA	Aspergillaceae	Aspergillus	Aspergillus_kawachii	Aspergillus_kawachii_IFO_4308	jgi|Aspka1_1|20548|AKAW_09075	436	PF03443	GH61	205	5.8e-64	1	201	20	235	GH61
Ascomycota	Pezizomycotina	Dothideomycetes	Pleosporomycetidae	Pleosporales	Pleosporineae	Phaeosphaeriaceae	Parastagonospora	Stagonospora_nodorum	Stagonospora_nodorum_SN15	jgi|Stano2|612|SNOG_00770.3	560	PF03442	CBMX2	83	1.8e-18	1	79	354	441	GH5:CBMX2
Ascomycota	Pezizomycotina	Dothideomycetes	Pleosporomycetidae	Pleosporales	Pleosporineae	Phaeosphaeriaceae	Parastagonospora	Stagonospora_nodorum	Stagonospora_nodorum_SN15	jgi|Stano2|6123|SNOG_12845.3	233	PF00457	GH11	178	2.2e-77	1	178	48	228	GH11
Ascomycota	Pezizomycotina	Dothideomycetes	Pleosporomycetidae	Pleosporales	Pleosporineae	Phaeosphaeriaceae	Parastagonospora	Stagonospora_nodorum	Stagonospora_nodorum_SN15	jgi|Stano2|6187|SNOG_12935.3	321	PF00840	GH7	434	4.8e-111	72	434	2	316	GH7
Ascomycota	Pezizomycotina	Dothideomycetes	Pleosporomycetidae	Pleosporales	Pleosporineae	Phaeosphaeriaceae	Parastagonospora	Stagonospora_nodorum	Stagonospora_nodorum_SN15	jgi|Stano2|6315|SNOG_13099.3	281	PF01670	GH12	214	1.6e-52	2	214	55	279	GH12
Ascomycota	Pezizomycotina	Dothideomycetes	Pleosporomycetidae	Pleosporales	Pleosporineae	Phaeosphaeriaceae	Parastagonospora	Stagonospora_nodorum	Stagonospora_nodorum_SN15	jgi|Stano2|650|SNOG_00815.3	229	PF03443	GH61	205	4e-58	1	205	18	218	GH61
Ascomycota	Pezizomycotina	Dothideomycetes	Pleosporomycetidae	Pleosporales	Pleosporineae	Phaeosphaeriaceae	Parastagonospora	Stagonospora_nodorum	Stagonospora_nodorum_SN15	jgi|Stano2|688|SNOG_00865.3	981	PF00704	GH18	294	6.9e-17	1	290	38	338	GH18
Ascomycota	Pezizomycotina	Dothideomycetes	Pleosporomycetidae	Pleosporales	Pleosporineae	Phaeosphaeriaceae	Parastagonospora	Stagonospora_nodorum	Stagonospora_nodorum_SN15	jgi|Stano2|6914|SNOG_13899.3	300	PF03067	LPMO_10	192	1.2e-10	1	192	20	185	LPMO_10
Ascomycota	Pezizomycotina	Dothideomycetes	Pleosporomycetidae	Pleosporales	Pleosporineae	Phaeosphaeriaceae	Parastagonospora	Stagonospora_nodorum	Stagonospora_nodorum_SN15	jgi|Stano2|699|SNOG_00879.3	278	PF03443	GH61	205	8.5e-62	1	200	16	239	GH61
Ascomycota	Pezizomycotina	Dothideomycetes	Pleosporomycetidae	Pleosporales	Pleosporineae	Phaeosphaeriaceae	Parastagonospora	Stagonospora_nodorum	Stagonospora_nodorum_SN15	jgi|Stano2|7019|SNOG_14040.3	228	PF00457	GH11	178	2e-80	1	178	46	223	GH11
Ascomycota	Pezizomycotina	Dothideomycetes	Pleosporomycetidae	Pleosporales	Pleosporineae	Phaeosphaeriaceae	Parastagonospora	Stagonospora_nodorum	Stagonospora_nodorum_SN15	jgi|Stano2|708|SNOG_00889.3	231	PF03443	GH61	205	6.2e-55	16	199	34	217	GH61
Ascomycota	Pezizomycotina	Eurotiomycetes	Eurotiomycetidae	Eurotiales	NA	Aspergillaceae	Aspergillus	Aspergillus_kawachii	Aspergillus_kawachii_IFO_4308	jgi|Aspka1_1|20678|AKAW_09205	229	PF00704	GH18	294	3.3e-42	18	184	15	201	GH18
Ascomycota	Pezizomycotina	Dothideomycetes	Pleosporomycetidae	Pleosporales	Pleosporineae	Phaeosphaeriaceae	Parastagonospora	Stagonospora_nodorum	Stagonospora_nodorum_SN15	jgi|Stano2|7119|SNOG_01922.3	256	PF03443	GH61	205	1.7e-61	1	199	17	228	GH61
Ascomycota	Pezizomycotina	Dothideomycetes	Pleosporomycetidae	Pleosporales	Pleosporineae	Phaeosphaeriaceae	Parastagonospora	Stagonospora_nodorum	Stagonospora_nodorum_SN15	jgi|Stano2|7147|SNOG_01962.3	250	PF01670	GH12	214	7.4e-46	3	212	45	247	GH12
Ascomycota	Pezizomycotina	Dothideomycetes	Pleosporomycetidae	Pleosporales	Pleosporineae	Phaeosphaeriaceae	Parastagonospora	Stagonospora_nodorum	Stagonospora_nodorum_SN15	jgi|Stano2|7231|SNOG_02067.3	485	PF17189	GH30C	64	1.1e-08	1	64	392	481	GH30C
Ascomycota	Pezizomycotina	Dothideomycetes	Pleosporomycetidae	Pleosporales	Pleosporineae	Phaeosphaeriaceae	Parastagonospora	Stagonospora_nodorum	Stagonospora_nodorum_SN15	jgi|Stano2|7756|SNOG_14269.3	422	PF00150	GH5	281	3.6e-14	26	277	100	386	GH5
Ascomycota	Pezizomycotina	Dothideomycetes	Pleosporomycetidae	Pleosporales	Pleosporineae	Phaeosphaeriaceae	Parastagonospora	Stagonospora_nodorum	Stagonospora_nodorum_SN15	jgi|Stano2|7766|SNOG_14280.3	362	PF00150	GH5	281	6.7e-17	26	279	43	318	GH5
Ascomycota	Pezizomycotina	Dothideomycetes	Pleosporomycetidae	Pleosporales	Pleosporineae	Phaeosphaeriaceae	Parastagonospora	Stagonospora_nodorum	Stagonospora_nodorum_SN15	jgi|Stano2|7903|SNOG_14474.3	453	PF00704	GH18	294	1e-65	3	294	41	402	GH18
Ascomycota	Pezizomycotina	Dothideomycetes	Pleosporomycetidae	Pleosporales	Pleosporineae	Phaeosphaeriaceae	Parastagonospora	Stagonospora_nodorum	Stagonospora_nodorum_SN15	jgi|Stano2|7909|SNOG_14481.3	329	PF00734	CBM1	29	1.1e-12	2	29	297	324	GH61:CBM1
Ascomycota	Pezizomycotina	Dothideomycetes	Pleosporomycetidae	Pleosporales	Pleosporineae	Phaeosphaeriaceae	Parastagonospora	Stagonospora_nodorum	Stagonospora_nodorum_SN15	jgi|Stano2|7909|SNOG_14481.3	329	PF00734	CBM1	29	1.1e-12	2	29	297	324	GH61:CBM1
Ascomycota	Pezizomycotina	Dothideomycetes	Pleosporomycetidae	Pleosporales	Pleosporineae	Phaeosphaeriaceae	Parastagonospora	Stagonospora_nodorum	Stagonospora_nodorum_SN15	jgi|Stano2|7909|SNOG_14481.3	329	PF03443	GH61	205	2.1e-49	1	198	17	219	GH61:CBM1
Ascomycota	Pezizomycotina	Dothideomycetes	Pleosporomycetidae	Pleosporales	Pleosporineae	Phaeosphaeriaceae	Parastagonospora	Stagonospora_nodorum	Stagonospora_nodorum_SN15	jgi|Stano2|7944|SNOG_14527.3	642	PF00704	GH18	294	1.3e-61	1	293	85	394	GH18
Ascomycota	Pezizomycotina	Eurotiomycetes	Eurotiomycetidae	Eurotiales	NA	Aspergillaceae	Aspergillus	Aspergillus_kawachii	Aspergillus_kawachii_IFO_4308	jgi|Aspka1_1|21051|AKAW_09578	1153	PF00704	GH18	294	5.6e-66	1	294	1	342	GH18
Ascomycota	Pezizomycotina	Dothideomycetes	Pleosporomycetidae	Pleosporales	Pleosporineae	Phaeosphaeriaceae	Parastagonospora	Stagonospora_nodorum	Stagonospora_nodorum_SN15	jgi|Stano2|8192|SNOG_14889.3	207	PF03067	LPMO_10	192	1.3e-11	1	192	18	190	LPMO_10
Ascomycota	Pezizomycotina	Dothideomycetes	Pleosporomycetidae	Pleosporales	Pleosporineae	Phaeosphaeriaceae	Parastagonospora	Stagonospora_nodorum	Stagonospora_nodorum_SN15	jgi|Stano2|8217|SNOG_14938.3	221	PF03443	GH61	205	7.8e-58	8	200	22	205	GH61
Ascomycota	Pezizomycotina	Dothideomycetes	Pleosporomycetidae	Pleosporales	Pleosporineae	Phaeosphaeriaceae	Parastagonospora	Stagonospora_nodorum	Stagonospora_nodorum_SN15	jgi|Stano2|8456|SNOG_15270.3	227	PF00457	GH11	178	1.5e-69	1	177	50	221	GH11
Ascomycota	Pezizomycotina	Dothideomycetes	Pleosporomycetidae	Pleosporales	Pleosporineae	Phaeosphaeriaceae	Parastagonospora	Stagonospora_nodorum	Stagonospora_nodorum_SN15	jgi|Stano2|8463|SNOG_15279.3	380	PF00734	CBM1	29	1.3e-10	1	29	347	374	GH61:CBM1
Ascomycota	Pezizomycotina	Dothideomycetes	Pleosporomycetidae	Pleosporales	Pleosporineae	Phaeosphaeriaceae	Parastagonospora	Stagonospora_nodorum	Stagonospora_nodorum_SN15	jgi|Stano2|8463|SNOG_15279.3	380	PF03443	GH61	205	8.2e-42	1	199	18	230	GH61:CBM1
Ascomycota	Pezizomycotina	Dothideomycetes	Pleosporomycetidae	Pleosporales	Pleosporineae	Phaeosphaeriaceae	Parastagonospora	Stagonospora_nodorum	Stagonospora_nodorum_SN15	jgi|Stano2|8463|SNOG_15279.3	380	PF00734	CBM1	29	1.3e-10	1	29	347	374	GH61:CBM1
Ascomycota	Pezizomycotina	Dothideomycetes	Pleosporomycetidae	Pleosporales	Pleosporineae	Phaeosphaeriaceae	Parastagonospora	Stagonospora_nodorum	Stagonospora_nodorum_SN15	jgi|Stano2|8845|SNOG_02644.3	654	PF00704	GH18	294	5.1e-66	9	294	11	377	GH18
Ascomycota	Pezizomycotina	Dothideomycetes	Pleosporomycetidae	Pleosporales	Pleosporineae	Phaeosphaeriaceae	Parastagonospora	Stagonospora_nodorum	Stagonospora_nodorum_SN15	jgi|Stano2|8880|SNOG_02687.3	223	PF03443	GH61	205	3e-48	1	200	21	209	GH61
Ascomycota	Pezizomycotina	Dothideomycetes	Pleosporomycetidae	Pleosporales	Pleosporineae	Phaeosphaeriaceae	Parastagonospora	Stagonospora_nodorum	Stagonospora_nodorum_SN15	jgi|Stano2|9064|SNOG_02930.3	197	PF03443	GH61	205	1.1e-45	1	162	17	192	GH61
Ascomycota	Pezizomycotina	Dothideomycetes	Pleosporomycetidae	Pleosporales	Pleosporineae	Phaeosphaeriaceae	Parastagonospora	Stagonospora_nodorum	Stagonospora_nodorum_SN15	jgi|Stano2|9433|SNOG_15796.3	761	PF00150	GH5	281	2.8e-09	22	137	65	254	GH5
Ascomycota	Pezizomycotina	Eurotiomycetes	Eurotiomycetidae	Eurotiales	NA	Aspergillaceae	Aspergillus	Aspergillus_kawachii	Aspergillus_kawachii_IFO_4308	jgi|Aspka1_1|21604|AKAW_10131	226	PF00457	GH11	178	2.3e-83	1	178	46	223	GH11
Ascomycota	Pezizomycotina	Dothideomycetes	Pleosporomycetidae	Pleosporales	Pleosporineae	Phaeosphaeriaceae	Parastagonospora	Stagonospora_nodorum	Stagonospora_nodorum_SN15	jgi|Stano2|9524|SNOG_15934.3	321	PF00331	GH10	316	6.1e-103	1	315	19	318	GH10
Ascomycota	Pezizomycotina	Dothideomycetes	Pleosporomycetidae	Pleosporales	Pleosporineae	Phaeosphaeriaceae	Parastagonospora	Stagonospora_nodorum	Stagonospora_nodorum_SN15	jgi|Stano2|9633|SNOG_16081.3	195	PF03443	GH61	205	8.9e-46	1	170	20	190	GH61
Ascomycota	Pezizomycotina	Dothideomycetes	Pleosporomycetidae	Pleosporales	Pleosporineae	Phaeosphaeriaceae	Parastagonospora	Stagonospora_nodorum	Stagonospora_nodorum_SN15	jgi|Stano2|9634|SNOG_16082.3	954	PF00187	Chitin_bind_1	38	3e-06	2	36	140	184	Chitin_bind_1:GH18
Ascomycota	Pezizomycotina	Dothideomycetes	Pleosporomycetidae	Pleosporales	Pleosporineae	Phaeosphaeriaceae	Parastagonospora	Stagonospora_nodorum	Stagonospora_nodorum_SN15	jgi|Stano2|9634|SNOG_16082.3	954	PF00704	GH18	294	4.1e-38	75	294	232	478	Chitin_bind_1:GH18
Ascomycota	Pezizomycotina	Dothideomycetes	Pleosporomycetidae	Pleosporales	Pleosporineae	Phaeosphaeriaceae	Parastagonospora	Stagonospora_nodorum	Stagonospora_nodorum_SN15	jgi|Stano2|9852|SNOG_16444.3	385	PF01341	GH6	304	5.8e-93	57	304	98	350	GH6
Ascomycota	Pezizomycotina	Dothideomycetes	Pleosporomycetidae	Pleosporales	Pleosporineae	Phaeosphaeriaceae	Parastagonospora	Stagonospora_nodorum	Stagonospora_nodorum_SN15	jgi|Stano2|9964|SNOG_03404.3	420	PF00840	GH7	434	6.8e-173	57	434	43	419	GH7
Basidiomycota	Agaricomycotina	Agaricomycetes	NA	Russulales	NA	Stereaceae	Stereum	Stereum_hirsutum	Stereum_hirsutum_FP-91666_SS1	jgi|Stehi1|104851|estExt_Genewise1Plus.C_19_t10069	395	PF00734	CBM1	29	7.2e-12	1	29	362	390	GH10:CBM1
Basidiomycota	Agaricomycotina	Agaricomycetes	NA	Russulales	NA	Stereaceae	Stereum	Stereum_hirsutum	Stereum_hirsutum_FP-91666_SS1	jgi|Stehi1|104851|estExt_Genewise1Plus.C_19_t10069	395	PF00734	CBM1	29	7.2e-12	1	29	362	390	GH10:CBM1
Basidiomycota	Agaricomycotina	Agaricomycetes	NA	Russulales	NA	Stereaceae	Stereum	Stereum_hirsutum	Stereum_hirsutum_FP-91666_SS1	jgi|Stehi1|104851|estExt_Genewise1Plus.C_19_t10069	395	PF00331	GH10	316	2e-97	3	315	33	324	GH10:CBM1
Basidiomycota	Agaricomycotina	Agaricomycetes	NA	Russulales	NA	Stereaceae	Stereum	Stereum_hirsutum	Stereum_hirsutum_FP-91666_SS1	jgi|Stehi1|105725|estExt_Genewise1Plus.C_210089	347	PF03443	GH61	205	8.6e-63	1	201	18	223	GH61:CBM1
Ascomycota	Pezizomycotina	Eurotiomycetes	Eurotiomycetidae	Eurotiales	NA	Aspergillaceae	Aspergillus	Aspergillus_kawachii	Aspergillus_kawachii_IFO_4308	jgi|Aspka1_1|21861|AKAW_10388	1278	PF00704	GH18	294	4.9e-49	7	292	550	886	GH18
Basidiomycota	Agaricomycotina	Agaricomycetes	NA	Russulales	NA	Stereaceae	Stereum	Stereum_hirsutum	Stereum_hirsutum_FP-91666_SS1	jgi|Stehi1|105725|estExt_Genewise1Plus.C_210089	347	PF00734	CBM1	29	1.5e-09	1	29	313	341	GH61:CBM1
Basidiomycota	Agaricomycotina	Agaricomycetes	NA	Russulales	NA	Stereaceae	Stereum	Stereum_hirsutum	Stereum_hirsutum_FP-91666_SS1	jgi|Stehi1|105725|estExt_Genewise1Plus.C_210089	347	PF00734	CBM1	29	1.5e-09	1	29	313	341	GH61:CBM1
Basidiomycota	Agaricomycotina	Agaricomycetes	NA	Russulales	NA	Stereaceae	Stereum	Stereum_hirsutum	Stereum_hirsutum_FP-91666_SS1	jgi|Stehi1|136130|estExt_fgenesh1_pg.C_1_t10296	417	PF00704	GH18	294	3.7e-62	3	294	33	400	GH18
Basidiomycota	Agaricomycotina	Agaricomycetes	NA	Russulales	NA	Stereaceae	Stereum	Stereum_hirsutum	Stereum_hirsutum_FP-91666_SS1	jgi|Stehi1|136401|estExt_fgenesh1_pg.C_1_t20105	987	PF13193	AMP-binding_C	75	6.3e-21	2	75	888	970	CBM1:GH5:AMP-binding:AMP-binding_C
Basidiomycota	Agaricomycotina	Agaricomycetes	NA	Russulales	NA	Stereaceae	Stereum	Stereum_hirsutum	Stereum_hirsutum_FP-91666_SS1	jgi|Stehi1|136401|estExt_fgenesh1_pg.C_1_t20105	987	PF00734	CBM1	29	4.8e-11	2	29	24	51	CBM1:GH5:AMP-binding:AMP-binding_C
Basidiomycota	Agaricomycotina	Agaricomycetes	NA	Russulales	NA	Stereaceae	Stereum	Stereum_hirsutum	Stereum_hirsutum_FP-91666_SS1	jgi|Stehi1|136401|estExt_fgenesh1_pg.C_1_t20105	987	PF00734	CBM1	29	4.8e-11	2	29	24	51	CBM1:GH5:AMP-binding:AMP-binding_C
Basidiomycota	Agaricomycotina	Agaricomycetes	NA	Russulales	NA	Stereaceae	Stereum	Stereum_hirsutum	Stereum_hirsutum_FP-91666_SS1	jgi|Stehi1|136401|estExt_fgenesh1_pg.C_1_t20105	987	PF00501	AMP-binding	421	7.1e-72	3	420	446	878	CBM1:GH5:AMP-binding:AMP-binding_C
Basidiomycota	Agaricomycotina	Agaricomycetes	NA	Russulales	NA	Stereaceae	Stereum	Stereum_hirsutum	Stereum_hirsutum_FP-91666_SS1	jgi|Stehi1|136401|estExt_fgenesh1_pg.C_1_t20105	987	PF00150	GH5	281	1.9e-49	24	280	111	361	CBM1:GH5:AMP-binding:AMP-binding_C
Basidiomycota	Agaricomycotina	Agaricomycetes	NA	Russulales	NA	Stereaceae	Stereum	Stereum_hirsutum	Stereum_hirsutum_FP-91666_SS1	jgi|Stehi1|139981|estExt_fgenesh1_pg.C_80443	238	PF03443	GH61	205	2.6e-52	1	198	20	220	GH61
Basidiomycota	Agaricomycotina	Agaricomycetes	NA	Russulales	NA	Stereaceae	Stereum	Stereum_hirsutum	Stereum_hirsutum_FP-91666_SS1	jgi|Stehi1|142236|estExt_fgenesh1_pg.C_170256	522	PF00840	GH7	434	1.8e-204	1	434	30	464	GH7
Ascomycota	Pezizomycotina	Eurotiomycetes	Eurotiomycetidae	Eurotiales	NA	Aspergillaceae	Aspergillus	Aspergillus_kawachii	Aspergillus_kawachii_IFO_4308	jgi|Aspka1_1|22070|AKAW_10597	182	PF00704	GH18	294	1.6e-24	3	154	7	174	GH18
Basidiomycota	Agaricomycotina	Agaricomycetes	NA	Russulales	NA	Stereaceae	Stereum	Stereum_hirsutum	Stereum_hirsutum_FP-91666_SS1	jgi|Stehi1|143000|estExt_fgenesh1_pg.C_210123	498	PF03443	GH61	205	6.4e-43	1	194	23	220	GH61
Basidiomycota	Agaricomycotina	Agaricomycetes	NA	Russulales	NA	Stereaceae	Stereum	Stereum_hirsutum	Stereum_hirsutum_FP-91666_SS1	jgi|Stehi1|144729|estExt_fgenesh1_pm.C_2_t20116	289	PF00457	GH11	178	3.1e-77	1	178	44	221	GH11:CBM1
Basidiomycota	Agaricomycotina	Agaricomycetes	NA	Russulales	NA	Stereaceae	Stereum	Stereum_hirsutum	Stereum_hirsutum_FP-91666_SS1	jgi|Stehi1|144729|estExt_fgenesh1_pm.C_2_t20116	289	PF00734	CBM1	29	1.8e-11	1	29	257	284	GH11:CBM1
Basidiomycota	Agaricomycotina	Agaricomycetes	NA	Russulales	NA	Stereaceae	Stereum	Stereum_hirsutum	Stereum_hirsutum_FP-91666_SS1	jgi|Stehi1|144729|estExt_fgenesh1_pm.C_2_t20116	289	PF00734	CBM1	29	1.8e-11	1	29	257	284	GH11:CBM1
Basidiomycota	Agaricomycotina	Agaricomycetes	NA	Russulales	NA	Stereaceae	Stereum	Stereum_hirsutum	Stereum_hirsutum_FP-91666_SS1	jgi|Stehi1|148498|estExt_fgenesh1_pm.C_110175	232	PF03443	GH61	205	4.1e-54	1	199	18	216	GH61
Basidiomycota	Agaricomycotina	Agaricomycetes	NA	Russulales	NA	Stereaceae	Stereum	Stereum_hirsutum	Stereum_hirsutum_FP-91666_SS1	jgi|Stehi1|149461|estExt_fgenesh1_pm.C_150086	953	PF00150	GH5	281	1e-07	24	133	84	272	GH5
Basidiomycota	Agaricomycotina	Agaricomycetes	NA	Russulales	NA	Stereaceae	Stereum	Stereum_hirsutum	Stereum_hirsutum_FP-91666_SS1	jgi|Stehi1|152300|gm1.1230_g	512	PF00704	GH18	294	9.5e-13	57	248	105	301	GH18:CBM5_12
Basidiomycota	Agaricomycotina	Agaricomycetes	NA	Russulales	NA	Stereaceae	Stereum	Stereum_hirsutum	Stereum_hirsutum_FP-91666_SS1	jgi|Stehi1|152300|gm1.1230_g	512	PF02839	CBM5_12	42	9.5e-08	2	39	359	396	GH18:CBM5_12
Basidiomycota	Agaricomycotina	Agaricomycetes	NA	Russulales	NA	Stereaceae	Stereum	Stereum_hirsutum	Stereum_hirsutum_FP-91666_SS1	jgi|Stehi1|153781|gm1.2711_g	638	PF00150	GH5	281	2e-12	16	277	161	434	GH5
Basidiomycota	Agaricomycotina	Agaricomycetes	NA	Russulales	NA	Stereaceae	Stereum	Stereum_hirsutum	Stereum_hirsutum_FP-91666_SS1	jgi|Stehi1|156945|gm1.5875_g	254	PF03443	GH61	205	8.6e-58	1	201	24	241	GH61
Ascomycota	Pezizomycotina	Eurotiomycetes	Eurotiomycetidae	Eurotiales	NA	Aspergillaceae	Aspergillus	Aspergillus_kawachii	Aspergillus_kawachii_IFO_4308	jgi|Aspka1_1|22132|AKAW_10659	413	PF00150	GH5	281	9e-17	2	278	35	367	GH5
Basidiomycota	Agaricomycotina	Agaricomycetes	NA	Russulales	NA	Stereaceae	Stereum	Stereum_hirsutum	Stereum_hirsutum_FP-91666_SS1	jgi|Stehi1|157140|gm1.6070_g	483	PF00734	CBM1	29	1.3e-11	1	29	12	40	CBM1:GH5
Basidiomycota	Agaricomycotina	Agaricomycetes	NA	Russulales	NA	Stereaceae	Stereum	Stereum_hirsutum	Stereum_hirsutum_FP-91666_SS1	jgi|Stehi1|157140|gm1.6070_g	483	PF00150	GH5	281	4.8e-48	2	280	183	451	CBM1:GH5
Basidiomycota	Agaricomycotina	Agaricomycetes	NA	Russulales	NA	Stereaceae	Stereum	Stereum_hirsutum	Stereum_hirsutum_FP-91666_SS1	jgi|Stehi1|157140|gm1.6070_g	483	PF00734	CBM1	29	1.3e-11	1	29	12	40	CBM1:GH5
Basidiomycota	Agaricomycotina	Agaricomycetes	NA	Russulales	NA	Stereaceae	Stereum	Stereum_hirsutum	Stereum_hirsutum_FP-91666_SS1	jgi|Stehi1|159684|gm1.8614_g	360	PF00331	GH10	316	9.6e-92	2	314	40	354	GH10
Basidiomycota	Agaricomycotina	Agaricomycetes	NA	Russulales	NA	Stereaceae	Stereum	Stereum_hirsutum	Stereum_hirsutum_FP-91666_SS1	jgi|Stehi1|159752|gm1.8682_g	512	PF02839	CBM5_12	42	2e-10	3	42	356	394	GH18:CBM5_12
Basidiomycota	Agaricomycotina	Agaricomycetes	NA	Russulales	NA	Stereaceae	Stereum	Stereum_hirsutum	Stereum_hirsutum_FP-91666_SS1	jgi|Stehi1|159752|gm1.8682_g	512	PF00704	GH18	294	4.5e-14	1	290	48	307	GH18:CBM5_12
Basidiomycota	Agaricomycotina	Agaricomycetes	NA	Russulales	NA	Stereaceae	Stereum	Stereum_hirsutum	Stereum_hirsutum_FP-91666_SS1	jgi|Stehi1|161323|gm1.10253_g	239	PF03443	GH61	205	4e-54	1	200	20	223	GH61
Basidiomycota	Agaricomycotina	Agaricomycetes	NA	Russulales	NA	Stereaceae	Stereum	Stereum_hirsutum	Stereum_hirsutum_FP-91666_SS1	jgi|Stehi1|163190|gm1.12120_g	738	PF12891	GH44	234	7.6e-58	2	233	303	518	GH44
Basidiomycota	Agaricomycotina	Agaricomycetes	NA	Russulales	NA	Stereaceae	Stereum	Stereum_hirsutum	Stereum_hirsutum_FP-91666_SS1	jgi|Stehi1|165557|estExt_Genemark1.C_2_t20075	383	PF00734	CBM1	29	1.8e-12	2	29	24	51	CBM1:GH5
Basidiomycota	Agaricomycotina	Agaricomycetes	NA	Russulales	NA	Stereaceae	Stereum	Stereum_hirsutum	Stereum_hirsutum_FP-91666_SS1	jgi|Stehi1|165557|estExt_Genemark1.C_2_t20075	383	PF00734	CBM1	29	1.8e-12	2	29	24	51	CBM1:GH5
Ascomycota	Pezizomycotina	Eurotiomycetes	Eurotiomycetidae	Eurotiales	NA	Aspergillaceae	Aspergillus	Aspergillus_kawachii	Aspergillus_kawachii_IFO_4308	jgi|Aspka1_1|22139|AKAW_10666	312	PF00331	GH10	316	1.1e-95	2	315	31	309	GH10
Basidiomycota	Agaricomycotina	Agaricomycetes	NA	Russulales	NA	Stereaceae	Stereum	Stereum_hirsutum	Stereum_hirsutum_FP-91666_SS1	jgi|Stehi1|165557|estExt_Genemark1.C_2_t20075	383	PF00150	GH5	281	1.3e-43	2	280	98	351	CBM1:GH5
Basidiomycota	Agaricomycotina	Agaricomycetes	NA	Russulales	NA	Stereaceae	Stereum	Stereum_hirsutum	Stereum_hirsutum_FP-91666_SS1	jgi|Stehi1|165877|estExt_Genemark1.C_2_t20495	415	PF03443	GH61	205	8.2e-71	1	201	24	235	GH61
Basidiomycota	Agaricomycotina	Agaricomycetes	NA	Russulales	NA	Stereaceae	Stereum	Stereum_hirsutum	Stereum_hirsutum_FP-91666_SS1	jgi|Stehi1|165886|estExt_Genemark1.C_2_t30017	421	PF03443	GH61	205	3.8e-72	1	205	23	235	GH61
Basidiomycota	Agaricomycotina	Agaricomycetes	NA	Russulales	NA	Stereaceae	Stereum	Stereum_hirsutum	Stereum_hirsutum_FP-91666_SS1	jgi|Stehi1|166682|estExt_Genemark1.C_3_t30035	361	PF00150	GH5	281	2.1e-13	22	276	40	311	GH5
Basidiomycota	Agaricomycotina	Agaricomycetes	NA	Russulales	NA	Stereaceae	Stereum	Stereum_hirsutum	Stereum_hirsutum_FP-91666_SS1	jgi|Stehi1|168480|estExt_Genemark1.C_7_t10140	529	PF00150	GH5	281	3.9e-13	14	279	133	479	GH5
Basidiomycota	Agaricomycotina	Agaricomycetes	NA	Russulales	NA	Stereaceae	Stereum	Stereum_hirsutum	Stereum_hirsutum_FP-91666_SS1	jgi|Stehi1|170083|estExt_Genemark1.C_110175	531	PF02055	GH30	348	1.5e-19	1	323	70	380	GH30
Basidiomycota	Agaricomycotina	Agaricomycetes	NA	Russulales	NA	Stereaceae	Stereum	Stereum_hirsutum	Stereum_hirsutum_FP-91666_SS1	jgi|Stehi1|171343|estExt_Genemark1.C_150202	267	PF01670	GH12	214	1.3e-38	3	212	58	264	GH12
Basidiomycota	Agaricomycotina	Agaricomycetes	NA	Russulales	NA	Stereaceae	Stereum	Stereum_hirsutum	Stereum_hirsutum_FP-91666_SS1	jgi|Stehi1|36898|gw1.12.558.1	223	PF01670	GH12	214	2e-26	2	205	19	222	GH12
Basidiomycota	Agaricomycotina	Agaricomycetes	NA	Russulales	NA	Stereaceae	Stereum	Stereum_hirsutum	Stereum_hirsutum_FP-91666_SS1	jgi|Stehi1|45272|gw1.4.1381.1	185	PF03067	LPMO_10	192	6.6e-11	60	192	22	157	LPMO_10
Basidiomycota	Agaricomycotina	Agaricomycetes	NA	Russulales	NA	Stereaceae	Stereum	Stereum_hirsutum	Stereum_hirsutum_FP-91666_SS1	jgi|Stehi1|49403|e_gw1.2.1300.1	416	PF00734	CBM1	29	5.5e-13	1	29	24	52	CBM1:GH10
Ascomycota	Pezizomycotina	Eurotiomycetes	Eurotiomycetidae	Eurotiales	NA	Aspergillaceae	Aspergillus	Aspergillus_kawachii	Aspergillus_kawachii_IFO_4308	jgi|Aspka1_1|22257|AKAW_10784	500	PF17189	GH30C	64	1.7e-06	13	63	440	492	GH30:GH30C
Basidiomycota	Agaricomycotina	Agaricomycetes	NA	Russulales	NA	Stereaceae	Stereum	Stereum_hirsutum	Stereum_hirsutum_FP-91666_SS1	jgi|Stehi1|49403|e_gw1.2.1300.1	416	PF00734	CBM1	29	5.5e-13	1	29	24	52	CBM1:GH10
Basidiomycota	Agaricomycotina	Agaricomycetes	NA	Russulales	NA	Stereaceae	Stereum	Stereum_hirsutum	Stereum_hirsutum_FP-91666_SS1	jgi|Stehi1|49403|e_gw1.2.1300.1	416	PF00331	GH10	316	1.6e-94	3	314	102	410	CBM1:GH10
Basidiomycota	Agaricomycotina	Agaricomycetes	NA	Russulales	NA	Stereaceae	Stereum	Stereum_hirsutum	Stereum_hirsutum_FP-91666_SS1	jgi|Stehi1|49482|e_gw1.2.507.1	421	PF00704	GH18	294	1.6e-13	1	227	49	302	GH18:CBM5_12
Basidiomycota	Agaricomycotina	Agaricomycetes	NA	Russulales	NA	Stereaceae	Stereum	Stereum_hirsutum	Stereum_hirsutum_FP-91666_SS1	jgi|Stehi1|49482|e_gw1.2.507.1	421	PF02839	CBM5_12	42	3.4e-12	2	37	359	394	GH18:CBM5_12
Basidiomycota	Agaricomycotina	Agaricomycetes	NA	Russulales	NA	Stereaceae	Stereum	Stereum_hirsutum	Stereum_hirsutum_FP-91666_SS1	jgi|Stehi1|49970|e_gw1.2.1243.1	203	PF00331	GH10	316	9.1e-51	118	304	8	190	GH10
Basidiomycota	Agaricomycotina	Agaricomycetes	NA	Russulales	NA	Stereaceae	Stereum	Stereum_hirsutum	Stereum_hirsutum_FP-91666_SS1	jgi|Stehi1|51545|e_gw1.3.2024.1	251	PF00704	GH18	294	1.2e-23	35	292	21	244	GH18
Basidiomycota	Agaricomycotina	Agaricomycetes	NA	Russulales	NA	Stereaceae	Stereum	Stereum_hirsutum	Stereum_hirsutum_FP-91666_SS1	jgi|Stehi1|52158|e_gw1.3.174.1	679	PF00150	GH5	281	3.5e-11	18	165	205	359	GH5
Basidiomycota	Agaricomycotina	Agaricomycetes	NA	Russulales	NA	Stereaceae	Stereum	Stereum_hirsutum	Stereum_hirsutum_FP-91666_SS1	jgi|Stehi1|54633|e_gw1.5.169.1	410	PF00704	GH18	294	5.3e-50	4	294	2	390	GH18
Basidiomycota	Agaricomycotina	Agaricomycetes	NA	Russulales	NA	Stereaceae	Stereum	Stereum_hirsutum	Stereum_hirsutum_FP-91666_SS1	jgi|Stehi1|57170|e_gw1.7.1070.1	477	PF00150	GH5	281	1.4e-11	11	278	70	422	GH5
Basidiomycota	Agaricomycotina	Agaricomycetes	NA	Russulales	NA	Stereaceae	Stereum	Stereum_hirsutum	Stereum_hirsutum_FP-91666_SS1	jgi|Stehi1|61806|e_gw1.12.846.1	336	PF02839	CBM5_12	42	2.8e-12	2	38	292	328	GH18:CBM5_12
Ascomycota	Pezizomycotina	Eurotiomycetes	Eurotiomycetidae	Eurotiales	NA	Aspergillaceae	Aspergillus	Aspergillus_kawachii	Aspergillus_kawachii_IFO_4308	jgi|Aspka1_1|22257|AKAW_10784	500	PF02055	GH30	348	2e-32	1	348	82	424	GH30:GH30C
Basidiomycota	Agaricomycotina	Agaricomycetes	NA	Russulales	NA	Stereaceae	Stereum	Stereum_hirsutum	Stereum_hirsutum_FP-91666_SS1	jgi|Stehi1|61806|e_gw1.12.846.1	336	PF00704	GH18	294	2.4e-12	39	290	26	244	GH18:CBM5_12
Basidiomycota	Agaricomycotina	Agaricomycetes	NA	Russulales	NA	Stereaceae	Stereum	Stereum_hirsutum	Stereum_hirsutum_FP-91666_SS1	jgi|Stehi1|61902|e_gw1.12.776.1	262	PF01670	GH12	214	2.9e-31	2	206	34	238	GH12
Basidiomycota	Agaricomycotina	Agaricomycetes	NA	Russulales	NA	Stereaceae	Stereum	Stereum_hirsutum	Stereum_hirsutum_FP-91666_SS1	jgi|Stehi1|62237|e_gw1.12.218.1	548	PF00840	GH7	434	3e-201	1	434	22	452	GH7
Basidiomycota	Agaricomycotina	Agaricomycetes	NA	Russulales	NA	Stereaceae	Stereum	Stereum_hirsutum	Stereum_hirsutum_FP-91666_SS1	jgi|Stehi1|62351|e_gw1.12.717.1	436	PF00331	GH10	316	6.8e-98	4	315	123	431	GH10
Basidiomycota	Agaricomycotina	Agaricomycetes	NA	Russulales	NA	Stereaceae	Stereum	Stereum_hirsutum	Stereum_hirsutum_FP-91666_SS1	jgi|Stehi1|62403|e_gw1.12.930.1	320	PF01670	GH12	214	1.4e-29	3	205	41	244	GH12
Basidiomycota	Agaricomycotina	Agaricomycetes	NA	Russulales	NA	Stereaceae	Stereum	Stereum_hirsutum	Stereum_hirsutum_FP-91666_SS1	jgi|Stehi1|65746|e_gw1.16.101.1	379	PF00150	GH5	281	8.8e-44	22	280	55	319	GH5
Basidiomycota	Agaricomycotina	Agaricomycetes	NA	Russulales	NA	Stereaceae	Stereum	Stereum_hirsutum	Stereum_hirsutum_FP-91666_SS1	jgi|Stehi1|66337|e_gw1.17.194.1	423	PF00704	GH18	294	4.4e-15	1	290	49	380	GH18:CBM5_12
Basidiomycota	Agaricomycotina	Agaricomycetes	NA	Russulales	NA	Stereaceae	Stereum	Stereum_hirsutum	Stereum_hirsutum_FP-91666_SS1	jgi|Stehi1|66337|e_gw1.17.194.1	423	PF02839	CBM5_12	42	2e-11	2	38	377	413	GH18:CBM5_12
Basidiomycota	Agaricomycotina	Agaricomycetes	NA	Russulales	NA	Stereaceae	Stereum	Stereum_hirsutum	Stereum_hirsutum_FP-91666_SS1	jgi|Stehi1|69018|e_gw1.23.20.1	249	PF03443	GH61	205	2.2e-68	1	194	24	228	GH61
Basidiomycota	Agaricomycotina	Agaricomycetes	NA	Russulales	NA	Stereaceae	Stereum	Stereum_hirsutum	Stereum_hirsutum_FP-91666_SS1	jgi|Stehi1|69091|e_gw1.23.74.1	705	PF00704	GH18	294	1.1e-47	18	293	178	550	GH18
Ascomycota	Pezizomycotina	Dothideomycetes	NA	NA	NA	NA	Acidomyces	Acidomyces_richmondensis	Acidomyces_richmondensis_BFW	jgi|Aciri1_meta|155984|e_gw1.05207.9.1	422	PF00150	GH5	281	5.7e-20	16	248	79	323	GH5
Ascomycota	Pezizomycotina	Eurotiomycetes	Eurotiomycetidae	Eurotiales	NA	Aspergillaceae	Aspergillus	Aspergillus_kawachii	Aspergillus_kawachii_IFO_4308	jgi|Aspka1_1|22929|AKAW_11454	214	PF00704	GH18	294	1.3e-42	55	238	3	198	GH18
Basidiomycota	Agaricomycotina	Agaricomycetes	NA	Russulales	NA	Stereaceae	Stereum	Stereum_hirsutum	Stereum_hirsutum_FP-91666_SS1	jgi|Stehi1|74462|estExt_Genewise1.C_3_t30094	544	PF00150	GH5	281	1.9e-16	4	172	46	262	GH5
Basidiomycota	Agaricomycotina	Agaricomycetes	NA	Russulales	NA	Stereaceae	Stereum	Stereum_hirsutum	Stereum_hirsutum_FP-91666_SS1	jgi|Stehi1|80728|estExt_Genewise1.C_9_t10251	781	PF03644	GH85	291	2.7e-78	8	291	71	428	GH85
Basidiomycota	Agaricomycotina	Agaricomycetes	NA	Russulales	NA	Stereaceae	Stereum	Stereum_hirsutum	Stereum_hirsutum_FP-91666_SS1	jgi|Stehi1|81559|estExt_Genewise1.C_10_t10317	331	PF00704	GH18	294	3.3e-13	2	224	7	260	GH18
Basidiomycota	Agaricomycotina	Agaricomycetes	NA	Russulales	NA	Stereaceae	Stereum	Stereum_hirsutum	Stereum_hirsutum_FP-91666_SS1	jgi|Stehi1|81844|estExt_Genewise1.C_10_t20172	478	PF00150	GH5	281	5.9e-30	27	277	76	340	GH5
Basidiomycota	Agaricomycotina	Agaricomycetes	NA	Russulales	NA	Stereaceae	Stereum	Stereum_hirsutum	Stereum_hirsutum_FP-91666_SS1	jgi|Stehi1|82010|estExt_Genewise1.C_10_t20367	477	PF00150	GH5	281	3.7e-31	24	278	73	338	GH5
Basidiomycota	Agaricomycotina	Agaricomycetes	NA	Russulales	NA	Stereaceae	Stereum	Stereum_hirsutum	Stereum_hirsutum_FP-91666_SS1	jgi|Stehi1|82300|estExt_Genewise1.C_11_t10338	541	PF02055	GH30	348	1.5e-23	2	265	70	325	GH30
Basidiomycota	Agaricomycotina	Agaricomycetes	NA	Russulales	NA	Stereaceae	Stereum	Stereum_hirsutum	Stereum_hirsutum_FP-91666_SS1	jgi|Stehi1|83148|estExt_Genewise1.C_13_t10010	579	PF00787	PX	113	2.9e-12	8	111	8	111	PX:GH18
Basidiomycota	Agaricomycotina	Agaricomycetes	NA	Russulales	NA	Stereaceae	Stereum	Stereum_hirsutum	Stereum_hirsutum_FP-91666_SS1	jgi|Stehi1|83148|estExt_Genewise1.C_13_t10010	579	PF00704	GH18	294	7.4e-54	4	294	175	562	PX:GH18
Basidiomycota	Agaricomycotina	Agaricomycetes	NA	Russulales	NA	Stereaceae	Stereum	Stereum_hirsutum	Stereum_hirsutum_FP-91666_SS1	jgi|Stehi1|85367|estExt_Genewise1.C_16_t10413	399	PF00704	GH18	294	2.5e-57	19	294	11	376	GH18
Basidiomycota	Agaricomycotina	Agaricomycetes	NA	Russulales	NA	Stereaceae	Stereum	Stereum_hirsutum	Stereum_hirsutum_FP-91666_SS1	jgi|Stehi1|86774|estExt_Genewise1.C_19_t10082	244	PF01670	GH12	214	2.1e-41	2	213	33	242	GH12
Ascomycota	Pezizomycotina	Eurotiomycetes	Eurotiomycetidae	Eurotiales	NA	Aspergillaceae	Aspergillus	Aspergillus_niger	Aspergillus_niger_CBS_513.88	jgi|Aspni_DSM_1|155137|An01g00780m.01	226	PF00457	GH11	178	1.5e-81	1	178	46	223	GH11
Basidiomycota	Agaricomycotina	Agaricomycetes	NA	Russulales	NA	Stereaceae	Stereum	Stereum_hirsutum	Stereum_hirsutum_FP-91666_SS1	jgi|Stehi1|91437|estExt_Genewise1Plus.C_2_t30392	491	PF00704	GH18	294	3e-21	3	293	35	316	GH18:CBM5_12
Basidiomycota	Agaricomycotina	Agaricomycetes	NA	Russulales	NA	Stereaceae	Stereum	Stereum_hirsutum	Stereum_hirsutum_FP-91666_SS1	jgi|Stehi1|91437|estExt_Genewise1Plus.C_2_t30392	491	PF02839	CBM5_12	42	1.5e-09	2	39	387	424	GH18:CBM5_12
Basidiomycota	Agaricomycotina	Agaricomycetes	NA	Russulales	NA	Stereaceae	Stereum	Stereum_hirsutum	Stereum_hirsutum_FP-91666_SS1	jgi|Stehi1|91607|estExt_Genewise1Plus.C_2_t40116	407	PF00734	CBM1	29	6.4e-12	1	29	24	52	CBM1:GH10
Basidiomycota	Agaricomycotina	Agaricomycetes	NA	Russulales	NA	Stereaceae	Stereum	Stereum_hirsutum	Stereum_hirsutum_FP-91666_SS1	jgi|Stehi1|91607|estExt_Genewise1Plus.C_2_t40116	407	PF00331	GH10	316	1.5e-97	2	314	95	402	CBM1:GH10
Basidiomycota	Agaricomycotina	Agaricomycetes	NA	Russulales	NA	Stereaceae	Stereum	Stereum_hirsutum	Stereum_hirsutum_FP-91666_SS1	jgi|Stehi1|91607|estExt_Genewise1Plus.C_2_t40116	407	PF00734	CBM1	29	6.4e-12	1	29	24	52	CBM1:GH10
Basidiomycota	Agaricomycotina	Agaricomycetes	NA	Russulales	NA	Stereaceae	Stereum	Stereum_hirsutum	Stereum_hirsutum_FP-91666_SS1	jgi|Stehi1|91769|estExt_Genewise1Plus.C_2_t40326	414	PF00704	GH18	294	5.8e-20	2	292	38	337	GH18
Basidiomycota	Agaricomycotina	Agaricomycetes	NA	Russulales	NA	Stereaceae	Stereum	Stereum_hirsutum	Stereum_hirsutum_FP-91666_SS1	jgi|Stehi1|92249|estExt_Genewise1Plus.C_3_t20049	448	PF01341	GH6	304	7.1e-107	6	304	111	413	CBM1:GH6
Basidiomycota	Agaricomycotina	Agaricomycetes	NA	Russulales	NA	Stereaceae	Stereum	Stereum_hirsutum	Stereum_hirsutum_FP-91666_SS1	jgi|Stehi1|92249|estExt_Genewise1Plus.C_3_t20049	448	PF00734	CBM1	29	6.5e-12	2	29	24	51	CBM1:GH6
Basidiomycota	Agaricomycotina	Agaricomycetes	NA	Russulales	NA	Stereaceae	Stereum	Stereum_hirsutum	Stereum_hirsutum_FP-91666_SS1	jgi|Stehi1|92249|estExt_Genewise1Plus.C_3_t20049	448	PF00734	CBM1	29	6.5e-12	2	29	24	51	CBM1:GH6
Basidiomycota	Agaricomycotina	Agaricomycetes	NA	Russulales	NA	Stereaceae	Stereum	Stereum_hirsutum	Stereum_hirsutum_FP-91666_SS1	jgi|Stehi1|95103|estExt_Genewise1Plus.C_5_t20242	591	PF00759	GH9	411	3.7e-106	4	410	55	513	GH9
Ascomycota	Pezizomycotina	Eurotiomycetes	Eurotiomycetidae	Eurotiales	NA	Aspergillaceae	Aspergillus	Aspergillus_niger	Aspergillus_niger_CBS_513.88	jgi|Aspni_DSM_1|155384|An01g03340m.01	242	PF01670	GH12	214	2.1e-48	4	214	37	241	GH12
Basidiomycota	Agaricomycotina	Agaricomycetes	NA	Russulales	NA	Stereaceae	Stereum	Stereum_hirsutum	Stereum_hirsutum_FP-91666_SS1	jgi|Stehi1|97418|estExt_Genewise1Plus.C_7_t20089	416	PF00704	GH18	294	1.6e-59	3	294	33	399	GH18
Basidiomycota	Agaricomycotina	Agaricomycetes	NA	Russulales	NA	Stereaceae	Stereum	Stereum_hirsutum	Stereum_hirsutum_FP-91666_SS1	jgi|Stehi1|97791|estExt_Genewise1Plus.C_7_t30046	325	PF00704	GH18	294	2e-13	2	289	46	304	GH18
Basidiomycota	Agaricomycotina	Agaricomycetes	NA	Russulales	NA	Stereaceae	Stereum	Stereum_hirsutum	Stereum_hirsutum_FP-91666_SS1	jgi|Stehi1|98247|estExt_Genewise1Plus.C_8_t10460	300	PF03443	GH61	205	6.7e-63	1	200	18	229	GH61
Basidiomycota	Agaricomycotina	Agaricomycetes	NA	Russulales	NA	Stereaceae	Stereum	Stereum_hirsutum	Stereum_hirsutum_FP-91666_SS1	jgi|Stehi1|99490|estExt_Genewise1Plus.C_10_t10066	220	PF03443	GH61	205	4e-45	1	199	19	204	GH61
Basidiomycota	Agaricomycotina	Agaricomycetes	Agaricomycetidae	Boletales	Suillineae	Suillaceae	Suillus	Suillus_brevipes	Suillus_brevipes_Sb2	jgi|Suibr2|130934|Suibr1.CE130933_57908	349	PF03443	GH61	205	9.2e-50	1	198	22	248	GH61
Basidiomycota	Agaricomycotina	Agaricomycetes	Agaricomycetidae	Boletales	Suillineae	Suillaceae	Suillus	Suillus_brevipes	Suillus_brevipes_Sb2	jgi|Suibr2|1492244|CE492244_550	384	PF00150	GH5	281	4.7e-26	5	279	50	348	GH5
Basidiomycota	Agaricomycotina	Agaricomycetes	Agaricomycetidae	Boletales	Suillineae	Suillaceae	Suillus	Suillus_brevipes	Suillus_brevipes_Sb2	jgi|Suibr2|1699358|e_gw1.6.241.1	384	PF00150	GH5	281	5.6e-26	5	279	50	348	GH5
Basidiomycota	Agaricomycotina	Agaricomycetes	Agaricomycetidae	Boletales	Suillineae	Suillaceae	Suillus	Suillus_brevipes	Suillus_brevipes_Sb2	jgi|Suibr2|1861958|gm1.3690_g	452	PF00704	GH18	294	2.5e-11	20	240	68	336	GH18:CBM5_12
Basidiomycota	Agaricomycotina	Agaricomycetes	Agaricomycetidae	Boletales	Suillineae	Suillaceae	Suillus	Suillus_brevipes	Suillus_brevipes_Sb2	jgi|Suibr2|1861958|gm1.3690_g	452	PF02839	CBM5_12	42	3.7e-07	2	42	382	421	GH18:CBM5_12
Basidiomycota	Agaricomycotina	Agaricomycetes	Agaricomycetidae	Boletales	Suillineae	Suillaceae	Suillus	Suillus_brevipes	Suillus_brevipes_Sb2	jgi|Suibr2|220898|Suibr1.CE220897_2122	440	PF00704	GH18	294	2.5e-23	47	293	95	313	GH18
Ascomycota	Pezizomycotina	Eurotiomycetes	Eurotiomycetidae	Eurotiales	NA	Aspergillaceae	Aspergillus	Aspergillus_niger	Aspergillus_niger_CBS_513.88	jgi|Aspni_DSM_1|155579|An01g05360m.01	358	PF00704	GH18	294	1.7e-73	3	294	32	349	GH18
Basidiomycota	Agaricomycotina	Agaricomycetes	Agaricomycetidae	Boletales	Suillineae	Suillaceae	Suillus	Suillus_brevipes	Suillus_brevipes_Sb2	jgi|Suibr2|385026|Suibr1.CE385025_238	409	PF00704	GH18	294	4.6e-55	3	294	30	395	GH18
Basidiomycota	Agaricomycotina	Agaricomycetes	Agaricomycetidae	Boletales	Suillineae	Suillaceae	Suillus	Suillus_brevipes	Suillus_brevipes_Sb2	jgi|Suibr2|666958|Suibr1.gw1.57.63.1	414	PF00704	GH18	294	2.6e-57	4	294	35	400	GH18
Basidiomycota	Agaricomycotina	Agaricomycetes	Agaricomycetidae	Boletales	Suillineae	Suillaceae	Suillus	Suillus_brevipes	Suillus_brevipes_Sb2	jgi|Suibr2|725189|Suibr1.e_gw1.32.62.1	805	PF00150	GH5	281	2e-10	9	163	319	479	GH5
Basidiomycota	Agaricomycotina	Agaricomycetes	Agaricomycetidae	Boletales	Suillineae	Suillaceae	Suillus	Suillus_brevipes	Suillus_brevipes_Sb2	jgi|Suibr2|735518|Suibr1.e_gw1.77.150.1	516	PF00150	GH5	281	9.1e-14	26	277	96	378	GH5
Basidiomycota	Agaricomycotina	Agaricomycetes	Agaricomycetidae	Boletales	Suillineae	Suillaceae	Suillus	Suillus_brevipes	Suillus_brevipes_Sb2	jgi|Suibr2|736273|Suibr1.e_gw1.82.215.1	473	PF00150	GH5	281	3.6e-12	13	278	79	423	GH5
Basidiomycota	Agaricomycotina	Agaricomycetes	Agaricomycetidae	Boletales	Suillineae	Suillaceae	Suillus	Suillus_brevipes	Suillus_brevipes_Sb2	jgi|Suibr2|764807|Suibr1.estExt_Genewise1.C_4_t10286	318	PF00704	GH18	294	2.6e-16	2	234	40	276	GH18
Basidiomycota	Agaricomycotina	Agaricomycetes	Agaricomycetidae	Boletales	Suillineae	Suillaceae	Suillus	Suillus_brevipes	Suillus_brevipes_Sb2	jgi|Suibr2|777172|Suibr1.estExt_Genewise1.C_510062	571	PF00150	GH5	281	4.6e-16	10	250	52	445	GH5
Basidiomycota	Agaricomycotina	Agaricomycetes	Agaricomycetidae	Boletales	Suillineae	Suillaceae	Suillus	Suillus_brevipes	Suillus_brevipes_Sb2	jgi|Suibr2|782543|Suibr1.estExt_Genewise1.C_1080067	499	PF02055	GH30	348	6.8e-25	1	269	70	332	GH30
Basidiomycota	Agaricomycotina	Agaricomycetes	Agaricomycetidae	Boletales	Suillineae	Suillaceae	Suillus	Suillus_brevipes	Suillus_brevipes_Sb2	jgi|Suibr2|800985|Suibr1.estExt_Genewise1Plus.C_420188	440	PF00704	GH18	294	9.7e-53	5	294	62	422	GH18
Basidiomycota	Agaricomycotina	Agaricomycetes	Agaricomycetidae	Boletales	Suillineae	Suillaceae	Suillus	Suillus_brevipes	Suillus_brevipes_Sb2	jgi|Suibr2|801517|Suibr1.estExt_Genewise1Plus.C_450054	767	PF03644	GH85	291	3.1e-84	10	291	71	413	GH85
Ascomycota	Pezizomycotina	Eurotiomycetes	Eurotiomycetidae	Eurotiales	NA	Aspergillaceae	Aspergillus	Aspergillus_niger	Aspergillus_niger_CBS_513.88	jgi|Aspni_DSM_1|156194|An01g11660m.01	537	PF00840	GH7	434	4.2e-206	1	434	24	460	GH7:CBM1
Basidiomycota	Agaricomycotina	Agaricomycetes	Agaricomycetidae	Boletales	Suillineae	Suillaceae	Suillus	Suillus_brevipes	Suillus_brevipes_Sb2	jgi|Suibr2|854577|Suibr1.estExt_fgenesh1_pm.C_190082	523	PF00150	GH5	281	2.1e-16	22	280	88	420	GH5
Basidiomycota	Agaricomycotina	Agaricomycetes	Agaricomycetidae	Boletales	Suillineae	Suillaceae	Suillus	Suillus_brevipes	Suillus_brevipes_Sb2	jgi|Suibr2|855041|Suibr1.estExt_fgenesh1_pm.C_270058	886	PF00150	GH5	281	2.1e-10	22	154	72	276	GH5
Basidiomycota	Agaricomycotina	Agaricomycetes	Agaricomycetidae	Boletales	Suillineae	Suillaceae	Suillus	Suillus_brevipes	Suillus_brevipes_Sb2	jgi|Suibr2|858280|Suibr1.estExt_fgenesh1_pm.C_1140006	421	PF00704	GH18	294	8.3e-55	4	294	38	404	GH18
Basidiomycota	Agaricomycotina	Agaricomycetes	Agaricomycetidae	Boletales	Suillineae	Suillaceae	Suillus	Suillus_brevipes	Suillus_brevipes_Sb2	jgi|Suibr2|863233|Suibr1.estExt_fgenesh1_pg.C_420036	361	PF00150	GH5	281	8.5e-46	24	278	68	319	GH5
Basidiomycota	Agaricomycotina	Agaricomycetes	Agaricomycetidae	Boletales	Suillineae	Suillaceae	Suillus	Suillus_brevipes	Suillus_brevipes_Sb2	jgi|Suibr2|869244|Suibr1.gm1.2448_g	489	PF00704	GH18	294	5e-79	3	294	97	433	GH18
Basidiomycota	Agaricomycotina	Agaricomycetes	Agaricomycetidae	Boletales	Suillineae	Suillaceae	Suillus	Suillus_brevipes	Suillus_brevipes_Sb2	jgi|Suibr2|870481|Suibr1.gm1.3685_g	411	PF02839	CBM5_12	42	1.3e-10	4	42	367	404	GH18:CBM5_12
Basidiomycota	Agaricomycotina	Agaricomycetes	Agaricomycetidae	Boletales	Suillineae	Suillaceae	Suillus	Suillus_brevipes	Suillus_brevipes_Sb2	jgi|Suibr2|870481|Suibr1.gm1.3685_g	411	PF00704	GH18	294	2.7e-20	3	293	34	315	GH18:CBM5_12
Basidiomycota	Agaricomycotina	Agaricomycetes	Agaricomycetidae	Boletales	Suillineae	Suillaceae	Suillus	Suillus_brevipes	Suillus_brevipes_Sb2	jgi|Suibr2|870485|Suibr1.gm1.3689_g	336	PF00704	GH18	294	4.7e-21	18	240	67	315	GH18
Basidiomycota	Agaricomycotina	Agaricomycetes	Agaricomycetidae	Boletales	Suillineae	Suillaceae	Suillus	Suillus_brevipes	Suillus_brevipes_Sb2	jgi|Suibr2|872876|Suibr1.gm1.6080_g	479	PF00150	GH5	281	4.3e-28	24	277	74	341	GH5
Basidiomycota	Agaricomycotina	Agaricomycetes	Agaricomycetidae	Boletales	Suillineae	Suillaceae	Suillus	Suillus_brevipes	Suillus_brevipes_Sb2	jgi|Suibr2|873498|Suibr1.gm1.6702_g	287	PF01670	GH12	214	2.1e-35	2	214	74	286	GH12
Ascomycota	Pezizomycotina	Eurotiomycetes	Eurotiomycetidae	Eurotiales	NA	Aspergillaceae	Aspergillus	Aspergillus_niger	Aspergillus_niger_CBS_513.88	jgi|Aspni_DSM_1|156194|An01g11660m.01	537	PF00734	CBM1	29	2e-12	1	29	504	532	GH7:CBM1
Basidiomycota	Agaricomycotina	Agaricomycetes	Agaricomycetidae	Boletales	Suillineae	Suillaceae	Suillus	Suillus_brevipes	Suillus_brevipes_Sb2	jgi|Suibr2|873500|Suibr1.gm1.6704_g	242	PF01670	GH12	214	1.8e-33	2	214	28	241	GH12
Basidiomycota	Agaricomycotina	Agaricomycetes	Agaricomycetidae	Boletales	Suillineae	Suillaceae	Suillus	Suillus_brevipes	Suillus_brevipes_Sb2	jgi|Suibr2|877441|Suibr1.gm1.10645_g	543	PF00150	GH5	281	1.1e-12	8	174	48	268	GH5
Basidiomycota	Agaricomycotina	Agaricomycetes	Agaricomycetidae	Boletales	Suillineae	Suillaceae	Suillus	Suillus_brevipes	Suillus_brevipes_Sb2	jgi|Suibr2|879072|Suibr1.gm1.12276_g	402	PF00704	GH18	294	4.9e-59	5	294	26	388	GH18
Basidiomycota	Agaricomycotina	Agaricomycetes	Agaricomycetidae	Boletales	Suillineae	Suillaceae	Suillus	Suillus_brevipes	Suillus_brevipes_Sb2	jgi|Suibr2|910815|Suibr1.MIX26723_97_25	390	PF00704	GH18	294	5.4e-48	22	292	5	334	GH18
Basidiomycota	Agaricomycotina	Agaricomycetes	Agaricomycetidae	Boletales	Suillineae	Suillaceae	Suillus	Suillus_brevipes	Suillus_brevipes_Sb2	jgi|Suibr2|950374|Suibr1.estExt_Genemark1.C_150107	443	PF00150	GH5	281	6e-14	16	278	56	391	GH5
Basidiomycota	Agaricomycotina	Agaricomycetes	Agaricomycetidae	Boletales	Suillineae	Suillaceae	Suillus	Suillus_brevipes	Suillus_brevipes_Sb2	jgi|Suibr2|952120|Suibr1.estExt_Genemark1.C_360096	582	PF00759	GH9	411	1.7e-109	2	410	48	497	GH9
Basidiomycota	Agaricomycotina	Agaricomycetes	Agaricomycetidae	Boletales	Suillineae	Suillaceae	Suillus	Suillus_brevipes	Suillus_brevipes_Sb2	jgi|Suibr2|952417|Suibr1.estExt_Genemark1.C_420051	362	PF00150	GH5	281	9.2e-43	24	278	67	320	GH5
Basidiomycota	Agaricomycotina	Agaricomycetes	Agaricomycetidae	Boletales	Suillineae	Suillaceae	Suillus	Suillus_luteus	Suillus_luteus_UH-Slu-Lm8-n1	jgi|Suilu3|1096371|CE96371_1064	257	PF01670	GH12	214	9.7e-36	2	214	44	256	GH12
Basidiomycota	Agaricomycotina	Agaricomycetes	Agaricomycetidae	Boletales	Suillineae	Suillaceae	Suillus	Suillus_luteus	Suillus_luteus_UH-Slu-Lm8-n1	jgi|Suilu3|11723|Suilu1.gm1.4438_g	418	PF02839	CBM5_12	42	1.2e-09	9	42	379	411	GH18:CBM5_12
Basidiomycota	Agaricomycotina	Agaricomycetes	Agaricomycetidae	Boletales	Suillineae	Suillaceae	Suillus	Suillus_luteus	Suillus_luteus_UH-Slu-Lm8-n1	jgi|Suilu3|11723|Suilu1.gm1.4438_g	418	PF00704	GH18	294	1.6e-20	2	253	33	328	GH18:CBM5_12
Ascomycota	Pezizomycotina	Eurotiomycetes	Eurotiomycetidae	Eurotiales	NA	Aspergillaceae	Aspergillus	Aspergillus_niger	Aspergillus_niger_CBS_513.88	jgi|Aspni_DSM_1|156194|An01g11660m.01	537	PF00734	CBM1	29	2e-12	1	29	504	532	GH7:CBM1
Basidiomycota	Agaricomycotina	Agaricomycetes	Agaricomycetidae	Boletales	Suillineae	Suillaceae	Suillus	Suillus_luteus	Suillus_luteus_UH-Slu-Lm8-n1	jgi|Suilu3|13153|Suilu1.gm1.5868_g	421	PF00704	GH18	294	1.7e-54	5	294	39	404	GH18
Basidiomycota	Agaricomycotina	Agaricomycetes	Agaricomycetidae	Boletales	Suillineae	Suillaceae	Suillus	Suillus_luteus	Suillus_luteus_UH-Slu-Lm8-n1	jgi|Suilu3|1744251|e_gw1.22.267.1	389	PF00150	GH5	281	7.4e-26	5	279	50	347	GH5
Basidiomycota	Agaricomycotina	Agaricomycetes	Agaricomycetidae	Boletales	Suillineae	Suillaceae	Suillus	Suillus_luteus	Suillus_luteus_UH-Slu-Lm8-n1	jgi|Suilu3|1777898|estExt_Genewise1.C_460019	523	PF00150	GH5	281	7.6e-16	16	280	83	420	GH5
Basidiomycota	Agaricomycotina	Agaricomycetes	Agaricomycetidae	Boletales	Suillineae	Suillaceae	Suillus	Suillus_luteus	Suillus_luteus_UH-Slu-Lm8-n1	jgi|Suilu3|1780489|estExt_Genewise1.C_680113	416	PF00150	GH5	281	7.9e-47	24	278	123	374	GH5
Basidiomycota	Agaricomycotina	Agaricomycetes	Agaricomycetidae	Boletales	Suillineae	Suillaceae	Suillus	Suillus_luteus	Suillus_luteus_UH-Slu-Lm8-n1	jgi|Suilu3|1942093|estExt_Genemark1.C_20070	335	PF00704	GH18	294	1.3e-16	3	268	58	292	GH18
Basidiomycota	Agaricomycotina	Agaricomycetes	Agaricomycetidae	Boletales	Suillineae	Suillaceae	Suillus	Suillus_luteus	Suillus_luteus_UH-Slu-Lm8-n1	jgi|Suilu3|197087|Suilu1.CE85692_202476	299	PF03443	GH61	205	1.3e-52	1	198	22	232	GH61
Basidiomycota	Agaricomycotina	Agaricomycetes	Agaricomycetidae	Boletales	Suillineae	Suillaceae	Suillus	Suillus_luteus	Suillus_luteus_UH-Slu-Lm8-n1	jgi|Suilu3|364519|Suilu1.CE253124_402	470	PF00150	GH5	281	2.4e-11	12	278	78	420	GH5
Basidiomycota	Agaricomycotina	Agaricomycetes	Agaricomycetidae	Boletales	Suillineae	Suillaceae	Suillus	Suillus_luteus	Suillus_luteus_UH-Slu-Lm8-n1	jgi|Suilu3|459964|Suilu1.CE348569_13949	393	PF00704	GH18	294	2.7e-58	5	294	17	379	GH18
Basidiomycota	Agaricomycotina	Agaricomycetes	Agaricomycetidae	Boletales	Suillineae	Suillaceae	Suillus	Suillus_luteus	Suillus_luteus_UH-Slu-Lm8-n1	jgi|Suilu3|534137|Suilu1.CE422742_1249	442	PF02839	CBM5_12	42	3.6e-07	2	42	372	411	GH18:CBM5_12
Basidiomycota	Agaricomycotina	Agaricomycetes	Agaricomycetidae	Boletales	Suillineae	Suillaceae	Suillus	Suillus_luteus	Suillus_luteus_UH-Slu-Lm8-n1	jgi|Suilu3|534137|Suilu1.CE422742_1249	442	PF00704	GH18	294	7.4e-12	20	290	68	375	GH18:CBM5_12
Ascomycota	Pezizomycotina	Eurotiomycetes	Eurotiomycetidae	Eurotiales	NA	Aspergillaceae	Aspergillus	Aspergillus_niger	Aspergillus_niger_CBS_513.88	jgi|Aspni_DSM_1|156195|An01g11670m.01	411	PF00734	CBM1	29	5.1e-12	2	29	379	406	GH5:CBM1
Basidiomycota	Agaricomycotina	Agaricomycetes	Agaricomycetidae	Boletales	Suillineae	Suillaceae	Suillus	Suillus_luteus	Suillus_luteus_UH-Slu-Lm8-n1	jgi|Suilu3|620117|Suilu1.CE508722_726	410	PF00704	GH18	294	1.5e-45	3	288	30	390	GH18
Basidiomycota	Agaricomycotina	Agaricomycetes	Agaricomycetidae	Boletales	Suillineae	Suillaceae	Suillus	Suillus_luteus	Suillus_luteus_UH-Slu-Lm8-n1	jgi|Suilu3|66725|Suilu1.gw1.3.453.1	219	PF01670	GH12	214	3.4e-34	2	202	15	216	GH12
Basidiomycota	Agaricomycotina	Agaricomycetes	Agaricomycetidae	Boletales	Suillineae	Suillaceae	Suillus	Suillus_luteus	Suillus_luteus_UH-Slu-Lm8-n1	jgi|Suilu3|673588|Suilu1.CE562193_18124	432	PF00704	GH18	294	4.7e-58	4	294	51	416	GH18
Basidiomycota	Agaricomycotina	Agaricomycetes	Agaricomycetidae	Boletales	Suillineae	Suillaceae	Suillus	Suillus_luteus	Suillus_luteus_UH-Slu-Lm8-n1	jgi|Suilu3|710122|Suilu1.CE598727_1035	453	PF00704	GH18	294	1.7e-23	47	293	95	313	GH18
Basidiomycota	Agaricomycotina	Agaricomycetes	Agaricomycetidae	Boletales	Suillineae	Suillaceae	Suillus	Suillus_luteus	Suillus_luteus_UH-Slu-Lm8-n1	jgi|Suilu3|710196|Suilu1.CE598801_2899	336	PF00704	GH18	294	2.2e-21	27	239	76	294	GH18
Basidiomycota	Agaricomycotina	Agaricomycetes	Agaricomycetidae	Boletales	Suillineae	Suillaceae	Suillus	Suillus_luteus	Suillus_luteus_UH-Slu-Lm8-n1	jgi|Suilu3|756108|Suilu1.MIX279_154_31	431	PF00150	GH5	281	1.1e-12	14	160	86	242	GH5
Basidiomycota	Agaricomycotina	Agaricomycetes	Agaricomycetidae	Boletales	Suillineae	Suillaceae	Suillus	Suillus_luteus	Suillus_luteus_UH-Slu-Lm8-n1	jgi|Suilu3|782345|Suilu1.MIX26516_8438_96	544	PF00150	GH5	281	6.1e-13	6	175	46	278	GH5
Basidiomycota	Agaricomycotina	Agaricomycetes	Agaricomycetidae	Boletales	Suillineae	Suillaceae	Suillus	Suillus_luteus	Suillus_luteus_UH-Slu-Lm8-n1	jgi|Suilu3|79518|Suilu1.e_gw1.56.28.1	489	PF00704	GH18	294	4.5e-79	3	294	97	433	GH18
Basidiomycota	Agaricomycotina	Agaricomycetes	Agaricomycetidae	Boletales	Suillineae	Suillaceae	Suillus	Suillus_luteus	Suillus_luteus_UH-Slu-Lm8-n1	jgi|Suilu3|8357|Suilu1.gm1.1072_g	316	PF00704	GH18	294	9.1e-13	2	234	40	274	GH18
Basidiomycota	Agaricomycotina	Agaricomycetes	Agaricomycetidae	Boletales	Suillineae	Suillaceae	Suillus	Suillus_luteus	Suillus_luteus_UH-Slu-Lm8-n1	jgi|Suilu3|85120|Suilu1.e_gw1.132.11.1	473	PF00150	GH5	281	1.9e-13	16	278	83	421	GH5
Ascomycota	Pezizomycotina	Eurotiomycetes	Eurotiomycetidae	Eurotiales	NA	Aspergillaceae	Aspergillus	Aspergillus_niger	Aspergillus_niger_CBS_513.88	jgi|Aspni_DSM_1|156195|An01g11670m.01	411	PF00150	GH5	281	2e-55	2	279	35	299	GH5:CBM1
Basidiomycota	Agaricomycotina	Agaricomycetes	Agaricomycetidae	Boletales	Suillineae	Suillaceae	Suillus	Suillus_luteus	Suillus_luteus_UH-Slu-Lm8-n1	jgi|Suilu3|87308|Suilu1.e_gw1.171.50.1	492	PF00150	GH5	281	5.5e-30	24	277	74	352	GH5
Basidiomycota	Agaricomycotina	Agaricomycetes	Agaricomycetidae	Boletales	Suillineae	Suillaceae	Suillus	Suillus_luteus	Suillus_luteus_UH-Slu-Lm8-n1	jgi|Suilu3|8790|Suilu1.gm1.1505_g	798	PF00150	GH5	281	1.6e-10	8	163	332	493	GH5
Ascomycota	Taphrinomycotina	Taphrinomycetes	NA	Taphrinales	NA	Taphrinaceae	Taphrina	Taphrina_deformans	Taphrina_deformans	jgi|Tapde1_1|1372|TAPDE_001703g.01	482	PF00331	GH10	316	4.5e-53	9	314	59	380	GH10
Ascomycota	Taphrinomycotina	Taphrinomycetes	NA	Taphrinales	NA	Taphrinaceae	Taphrina	Taphrina_deformans	Taphrina_deformans	jgi|Tapde1_1|2283|TAPDE_002915g.01	473	PF00150	GH5	281	4.8e-30	24	278	75	338	GH5
Ascomycota	Taphrinomycotina	Taphrinomycetes	NA	Taphrinales	NA	Taphrinaceae	Taphrina	Taphrina_deformans	Taphrina_deformans	jgi|Tapde1_1|3233|TAPDE_004051g.01	429	PF00150	GH5	281	4.2e-11	11	202	90	276	GH5
Ascomycota	Taphrinomycotina	Taphrinomycetes	NA	Taphrinales	NA	Taphrinaceae	Taphrina	Taphrina_deformans	Taphrina_deformans	jgi|Tapde1_1|3320|TAPDE_004139g.01	454	PF00150	GH5	281	1.1e-09	22	276	154	415	GH5
Ascomycota	Taphrinomycotina	Taphrinomycetes	NA	Taphrinales	NA	Taphrinaceae	Taphrina	Taphrina_deformans	Taphrina_deformans	jgi|Tapde1_1|3662|TAPDE_004561g.01	343	PF00704	GH18	294	6.7e-10	87	293	83	331	GH18
Ascomycota	Taphrinomycotina	Taphrinomycetes	NA	Taphrinales	NA	Taphrinaceae	Taphrina	Taphrina_deformans	Taphrina_deformans	jgi|Tapde1_1|3795|TAPDE_004735g.01	682	PF01476	LysM	44	3.5e-08	1	43	397	442	GH18:LysM
Ascomycota	Taphrinomycotina	Taphrinomycetes	NA	Taphrinales	NA	Taphrinaceae	Taphrina	Taphrina_deformans	Taphrina_deformans	jgi|Tapde1_1|3795|TAPDE_004735g.01	682	PF00704	GH18	294	3.1e-21	1	293	28	302	GH18:LysM
Ascomycota	Taphrinomycotina	Taphrinomycetes	NA	Taphrinales	NA	Taphrinaceae	Taphrina	Taphrina_deformans	Taphrina_deformans	jgi|Tapde1_1|3843|TAPDE_004760g.01	645	PF00150	GH5	281	2e-07	17	133	65	252	GH5
Ascomycota	Pezizomycotina	Eurotiomycetes	Eurotiomycetidae	Eurotiales	NA	Aspergillaceae	Aspergillus	Aspergillus_niger	Aspergillus_niger_CBS_513.88	jgi|Aspni_DSM_1|156195|An01g11670m.01	411	PF00734	CBM1	29	5.1e-12	2	29	379	406	GH5:CBM1
Ascomycota	Taphrinomycotina	Taphrinomycetes	NA	Taphrinales	NA	Taphrinaceae	Taphrina	Taphrina_deformans	Taphrina_deformans	jgi|Tapde1_1|4170|TAPDE_005189g.01	462	PF00150	GH5	281	3.8e-14	16	278	166	424	GH5
Ascomycota	Taphrinomycotina	Taphrinomycetes	NA	Taphrinales	NA	Taphrinaceae	Taphrina	Taphrina_deformans	Taphrina_deformans	jgi|Tapde1_1|4457|TAPDE_005551g.01	477	PF00150	GH5	281	5.6e-08	14	250	69	305	GH5
Ascomycota	Taphrinomycotina	Taphrinomycetes	NA	Taphrinales	NA	Taphrinaceae	Taphrina	Taphrina_deformans	Taphrina_deformans	jgi|Tapde1_1|476|TAPDE_000568g.01	513	PF02055	GH30	348	1.2e-26	1	348	103	436	GH30:GH30C
Ascomycota	Taphrinomycotina	Taphrinomycetes	NA	Taphrinales	NA	Taphrinaceae	Taphrina	Taphrina_deformans	Taphrina_deformans	jgi|Tapde1_1|476|TAPDE_000568g.01	513	PF17189	GH30C	64	1.7e-08	1	63	439	505	GH30:GH30C
Ascomycota	Taphrinomycotina	Taphrinomycetes	NA	Taphrinales	NA	Taphrinaceae	Taphrina	Taphrina_deformans	Taphrina_deformans	jgi|Tapde1_1|551|TAPDE_000661g.01	444	PF00150	GH5	281	4.5e-18	22	279	145	403	GH5
Ascomycota	Taphrinomycotina	Taphrinomycetes	NA	Taphrinales	NA	Taphrinaceae	Taphrina	Taphrina_deformans	Taphrina_deformans	jgi|Tapde1_1|666|TAPDE_000795g.01	281	PF01670	GH12	214	6.2e-19	2	206	68	269	GH12
Ascomycota	Pezizomycotina	Sordariomycetes	Sordariomycetidae	Sordariales	NA	Chaetomiaceae	Thielavia	Thielavia_terrestris	Thielavia_terrestris_v2.0	jgi|Thite2|126432|Thite1.estExt_fgenesh2_kg.C_20021	482	PF00734	CBM1	29	9.1e-13	1	29	30	58	CBM1:GH6
Ascomycota	Pezizomycotina	Sordariomycetes	Sordariomycetidae	Sordariales	NA	Chaetomiaceae	Thielavia	Thielavia_terrestris	Thielavia_terrestris_v2.0	jgi|Thite2|126432|Thite1.estExt_fgenesh2_kg.C_20021	482	PF00734	CBM1	29	9.1e-13	1	29	30	58	CBM1:GH6
Ascomycota	Pezizomycotina	Sordariomycetes	Sordariomycetidae	Sordariales	NA	Chaetomiaceae	Thielavia	Thielavia_terrestris	Thielavia_terrestris_v2.0	jgi|Thite2|126432|Thite1.estExt_fgenesh2_kg.C_20021	482	PF01341	GH6	304	8.3e-106	14	304	150	447	CBM1:GH6
Ascomycota	Pezizomycotina	Sordariomycetes	Sordariomycetidae	Sordariales	NA	Chaetomiaceae	Thielavia	Thielavia_terrestris	Thielavia_terrestris_v2.0	jgi|Thite2|128130|Thite1.estExt_fgenesh2_kg.C_70104	228	PF03443	GH61	205	3.6e-59	13	205	27	217	GH61
Ascomycota	Pezizomycotina	Dothideomycetes	NA	NA	NA	NA	Acidomyces	Acidomyces_richmondensis	Acidomyces_richmondensis_BFW	jgi|Aciri1_meta|161521|estExt_Genewise1Plus.C_5WFSArich_Contig_013390032	609	PF00150	GH5	281	1.8e-16	21	250	237	471	GH5
Ascomycota	Pezizomycotina	Eurotiomycetes	Eurotiomycetidae	Eurotiales	NA	Aspergillaceae	Aspergillus	Aspergillus_niger	Aspergillus_niger_CBS_513.88	jgi|Aspni_DSM_1|156269|An01g12440m.01	298	PF03067	LPMO_10	192	1.4e-13	1	192	20	189	LPMO_10
Ascomycota	Pezizomycotina	Sordariomycetes	Sordariomycetidae	Sordariales	NA	Chaetomiaceae	Thielavia	Thielavia_terrestris	Thielavia_terrestris_v2.0	jgi|Thite2|154425|Thite1.genemark.3343_g	1367	PF00704	GH18	294	3.4e-46	3	294	502	848	GH18
Ascomycota	Pezizomycotina	Sordariomycetes	Sordariomycetidae	Sordariales	NA	Chaetomiaceae	Thielavia	Thielavia_terrestris	Thielavia_terrestris_v2.0	jgi|Thite2|162651|Thite1.estExt_genemark.C_20808	1134	PF00704	GH18	294	2.4e-65	1	293	158	487	GH18
Ascomycota	Pezizomycotina	Sordariomycetes	Sordariomycetidae	Sordariales	NA	Chaetomiaceae	Thielavia	Thielavia_terrestris	Thielavia_terrestris_v2.0	jgi|Thite2|165581|Thite1.estExt_genemark.C_80448	465	PF00840	GH7	434	2.3e-128	2	433	26	395	GH7:CBM1
Ascomycota	Pezizomycotina	Sordariomycetes	Sordariomycetidae	Sordariales	NA	Chaetomiaceae	Thielavia	Thielavia_terrestris	Thielavia_terrestris_v2.0	jgi|Thite2|165581|Thite1.estExt_genemark.C_80448	465	PF00734	CBM1	29	1.8e-14	1	29	432	460	GH7:CBM1
Ascomycota	Pezizomycotina	Sordariomycetes	Sordariomycetidae	Sordariales	NA	Chaetomiaceae	Thielavia	Thielavia_terrestris	Thielavia_terrestris_v2.0	jgi|Thite2|165581|Thite1.estExt_genemark.C_80448	465	PF00734	CBM1	29	1.8e-14	1	29	432	460	GH7:CBM1
Ascomycota	Pezizomycotina	Sordariomycetes	Sordariomycetidae	Sordariales	NA	Chaetomiaceae	Thielavia	Thielavia_terrestris	Thielavia_terrestris_v2.0	jgi|Thite2|16984|Thite1.gw1.7.680.1	206	PF03443	GH61	205	2.5e-44	1	188	2	204	GH61
Ascomycota	Pezizomycotina	Sordariomycetes	Sordariomycetidae	Sordariales	NA	Chaetomiaceae	Thielavia	Thielavia_terrestris	Thielavia_terrestris_v2.0	jgi|Thite2|170174|Thite1.pah_1_genemark.1147_g	241	PF03443	GH61	205	5.1e-64	1	200	17	228	GH61
Ascomycota	Pezizomycotina	Sordariomycetes	Sordariomycetidae	Sordariales	NA	Chaetomiaceae	Thielavia	Thielavia_terrestris	Thielavia_terrestris_v2.0	jgi|Thite2|2040127|e_gw1.1.1361.1	224	PF03443	GH61	205	2.5e-46	1	200	20	210	GH61
Ascomycota	Pezizomycotina	Sordariomycetes	Sordariomycetidae	Sordariales	NA	Chaetomiaceae	Thielavia	Thielavia_terrestris	Thielavia_terrestris_v2.0	jgi|Thite2|2041478|e_gw1.1.6989.1	343	PF00704	GH18	294	8.2e-14	1	217	11	232	GH18
Ascomycota	Pezizomycotina	Sordariomycetes	Sordariomycetidae	Sordariales	NA	Chaetomiaceae	Thielavia	Thielavia_terrestris	Thielavia_terrestris_v2.0	jgi|Thite2|2042100|e_gw1.1.1072.1	220	PF00457	GH11	178	4.2e-69	3	174	36	207	GH11
Ascomycota	Pezizomycotina	Eurotiomycetes	Eurotiomycetidae	Eurotiales	NA	Aspergillaceae	Aspergillus	Aspergillus_niger	Aspergillus_niger_CBS_513.88	jgi|Aspni_DSM_1|156466|An01g14600m.01	232	PF00457	GH11	178	3.3e-74	2	178	43	219	GH11
Ascomycota	Pezizomycotina	Sordariomycetes	Sordariomycetidae	Sordariales	NA	Chaetomiaceae	Thielavia	Thielavia_terrestris	Thielavia_terrestris_v2.0	jgi|Thite2|2043508|e_gw1.2.4126.1	239	PF01670	GH12	214	3.6e-60	2	213	28	236	GH12
Ascomycota	Pezizomycotina	Sordariomycetes	Sordariomycetidae	Sordariales	NA	Chaetomiaceae	Thielavia	Thielavia_terrestris	Thielavia_terrestris_v2.0	jgi|Thite2|2050870|e_gw1.3.2975.1	224	PF00457	GH11	178	1.2e-59	3	175	44	216	GH11
Ascomycota	Pezizomycotina	Sordariomycetes	Sordariomycetidae	Sordariales	NA	Chaetomiaceae	Thielavia	Thielavia_terrestris	Thielavia_terrestris_v2.0	jgi|Thite2|2054382|e_gw1.4.3111.1	531	PF00704	GH18	294	9.8e-58	1	294	144	484	Chitin_bind_1:GH18
Ascomycota	Pezizomycotina	Sordariomycetes	Sordariomycetidae	Sordariales	NA	Chaetomiaceae	Thielavia	Thielavia_terrestris	Thielavia_terrestris_v2.0	jgi|Thite2|2054382|e_gw1.4.3111.1	531	PF00187	Chitin_bind_1	38	2.4e-10	7	33	101	126	Chitin_bind_1:GH18
Ascomycota	Pezizomycotina	Sordariomycetes	Sordariomycetidae	Sordariales	NA	Chaetomiaceae	Thielavia	Thielavia_terrestris	Thielavia_terrestris_v2.0	jgi|Thite2|2054543|e_gw1.4.566.1	331	PF03443	GH61	205	9.3e-54	1	198	25	262	GH61
Ascomycota	Pezizomycotina	Sordariomycetes	Sordariomycetidae	Sordariales	NA	Chaetomiaceae	Thielavia	Thielavia_terrestris	Thielavia_terrestris_v2.0	jgi|Thite2|2057765|e_gw1.5.3130.1	1370	PF00704	GH18	294	1.4e-51	3	292	500	842	Chitin_bind_1:GH18
Ascomycota	Pezizomycotina	Sordariomycetes	Sordariomycetidae	Sordariales	NA	Chaetomiaceae	Thielavia	Thielavia_terrestris	Thielavia_terrestris_v2.0	jgi|Thite2|2057765|e_gw1.5.3130.1	1370	PF00187	Chitin_bind_1	38	8.1e-07	9	38	442	485	Chitin_bind_1:GH18
Ascomycota	Pezizomycotina	Sordariomycetes	Sordariomycetidae	Sordariales	NA	Chaetomiaceae	Thielavia	Thielavia_terrestris	Thielavia_terrestris_v2.0	jgi|Thite2|2058539|e_gw1.6.149.1	214	PF03067	LPMO_10	192	3e-10	1	192	21	189	LPMO_10
Ascomycota	Pezizomycotina	Sordariomycetes	Sordariomycetidae	Sordariales	NA	Chaetomiaceae	Thielavia	Thielavia_terrestris	Thielavia_terrestris_v2.0	jgi|Thite2|2059487|e_gw1.6.1365.1	231	PF03443	GH61	205	8.3e-59	1	201	17	216	GH61
Ascomycota	Pezizomycotina	Sordariomycetes	Sordariomycetidae	Sordariales	NA	Chaetomiaceae	Thielavia	Thielavia_terrestris	Thielavia_terrestris_v2.0	jgi|Thite2|2076863|estExt_Genewise1Plus.C_chromosome_2_t40261	240	PF03443	GH61	205	4.4e-54	1	198	18	220	GH61
Ascomycota	Pezizomycotina	Eurotiomycetes	Eurotiomycetidae	Eurotiales	NA	Aspergillaceae	Aspergillus	Aspergillus_niger	Aspergillus_niger_CBS_513.88	jgi|Aspni_DSM_1|157223|An02g07020m.01	416	PF00704	GH18	294	8.9e-85	2	294	24	366	GH18
Ascomycota	Pezizomycotina	Sordariomycetes	Sordariomycetidae	Sordariales	NA	Chaetomiaceae	Thielavia	Thielavia_terrestris	Thielavia_terrestris_v2.0	jgi|Thite2|2149883|estExt_fgenesh1_pg.C_chromosome_2_t20015	223	PF00457	GH11	178	1.8e-59	4	178	40	218	GH11
Ascomycota	Pezizomycotina	Sordariomycetes	Sordariomycetidae	Sordariales	NA	Chaetomiaceae	Thielavia	Thielavia_terrestris	Thielavia_terrestris_v2.0	jgi|Thite2|25887|Thite1.gw1.1.4359.1	231	PF03443	GH61	205	3.6e-49	1	198	16	227	GH61
Ascomycota	Pezizomycotina	Sordariomycetes	Sordariomycetidae	Sordariales	NA	Chaetomiaceae	Thielavia	Thielavia_terrestris	Thielavia_terrestris_v2.0	jgi|Thite2|35183|Thite1.e_gw1.1.1242.1	428	PF00704	GH18	294	1.3e-87	2	294	42	386	GH18
Ascomycota	Pezizomycotina	Sordariomycetes	Sordariomycetidae	Sordariales	NA	Chaetomiaceae	Thielavia	Thielavia_terrestris	Thielavia_terrestris_v2.0	jgi|Thite2|35493|Thite1.e_gw1.1.3664.1	392	PF00734	CBM1	29	2.1e-08	1	29	359	387	GH18:CBM1
Ascomycota	Pezizomycotina	Sordariomycetes	Sordariomycetidae	Sordariales	NA	Chaetomiaceae	Thielavia	Thielavia_terrestris	Thielavia_terrestris_v2.0	jgi|Thite2|35493|Thite1.e_gw1.1.3664.1	392	PF00734	CBM1	29	2.1e-08	1	29	359	387	GH18:CBM1
Ascomycota	Pezizomycotina	Sordariomycetes	Sordariomycetidae	Sordariales	NA	Chaetomiaceae	Thielavia	Thielavia_terrestris	Thielavia_terrestris_v2.0	jgi|Thite2|35493|Thite1.e_gw1.1.3664.1	392	PF00704	GH18	294	1.3e-20	2	271	33	291	GH18:CBM1
Ascomycota	Pezizomycotina	Sordariomycetes	Sordariomycetidae	Sordariales	NA	Chaetomiaceae	Thielavia	Thielavia_terrestris	Thielavia_terrestris_v2.0	jgi|Thite2|43665|Thite1.e_gw1.3.2899.1	258	PF03443	GH61	205	1.1e-32	1	197	20	229	GH61
Ascomycota	Pezizomycotina	Sordariomycetes	Sordariomycetidae	Sordariales	NA	Chaetomiaceae	Thielavia	Thielavia_terrestris	Thielavia_terrestris_v2.0	jgi|Thite2|46100|Thite1.e_gw1.4.1253.1	1481	PF14856	Hce2	102	5.6e-30	1	102	1367	1466	GH18:Hce2
Ascomycota	Pezizomycotina	Sordariomycetes	Sordariomycetidae	Sordariales	NA	Chaetomiaceae	Thielavia	Thielavia_terrestris	Thielavia_terrestris_v2.0	jgi|Thite2|46100|Thite1.e_gw1.4.1253.1	1481	PF00704	GH18	294	2.9e-46	17	290	525	853	GH18:Hce2
Ascomycota	Pezizomycotina	Sordariomycetes	Sordariomycetidae	Sordariales	NA	Chaetomiaceae	Thielavia	Thielavia_terrestris	Thielavia_terrestris_v2.0	jgi|Thite2|48486|Thite1.e_gw1.5.804.1	328	PF00331	GH10	316	2.9e-103	2	315	29	323	GH10
Ascomycota	Pezizomycotina	Eurotiomycetes	Eurotiomycetidae	Eurotiales	NA	Aspergillaceae	Aspergillus	Aspergillus_niger	Aspergillus_niger_CBS_513.88	jgi|Aspni_DSM_1|157878|An02g13580m.01	396	PF00704	GH18	294	1.4e-61	5	227	14	255	GH18
Ascomycota	Pezizomycotina	Sordariomycetes	Sordariomycetidae	Sordariales	NA	Chaetomiaceae	Thielavia	Thielavia_terrestris	Thielavia_terrestris_v2.0	jgi|Thite2|52693|Thite1.e_gw1.7.1242.1	392	PF00704	GH18	294	1.4e-12	1	175	36	251	GH18
Ascomycota	Pezizomycotina	Sordariomycetes	Sordariomycetidae	Sordariales	NA	Chaetomiaceae	Thielavia	Thielavia_terrestris	Thielavia_terrestris_v2.0	jgi|Thite2|54138|Thite1.estExt_Genewise1.C_10614	424	PF00840	GH7	434	3.1e-154	2	434	23	417	GH7
Ascomycota	Pezizomycotina	Sordariomycetes	Sordariomycetidae	Sordariales	NA	Chaetomiaceae	Thielavia	Thielavia_terrestris	Thielavia_terrestris_v2.0	jgi|Thite2|62596|Thite1.estExt_Genewise1.C_50718	426	PF00840	GH7	434	3.3e-202	12	434	1	422	GH7
Ascomycota	Pezizomycotina	Sordariomycetes	Sordariomycetidae	Sordariales	NA	Chaetomiaceae	Thielavia	Thielavia_terrestris	Thielavia_terrestris_v2.0	jgi|Thite2|68900|Thite1.estExt_Genewise1Plus.C_15411	316	PF00734	CBM1	29	3.9e-09	1	29	279	307	GH61:CBM1
Ascomycota	Pezizomycotina	Sordariomycetes	Sordariomycetidae	Sordariales	NA	Chaetomiaceae	Thielavia	Thielavia_terrestris	Thielavia_terrestris_v2.0	jgi|Thite2|68900|Thite1.estExt_Genewise1Plus.C_15411	316	PF03443	GH61	205	1.5e-49	53	198	44	203	GH61:CBM1
Ascomycota	Pezizomycotina	Sordariomycetes	Sordariomycetidae	Sordariales	NA	Chaetomiaceae	Thielavia	Thielavia_terrestris	Thielavia_terrestris_v2.0	jgi|Thite2|68900|Thite1.estExt_Genewise1Plus.C_15411	316	PF00734	CBM1	29	3.9e-09	1	29	279	307	GH61:CBM1
Ascomycota	Pezizomycotina	Sordariomycetes	Sordariomycetidae	Sordariales	NA	Chaetomiaceae	Thielavia	Thielavia_terrestris	Thielavia_terrestris_v2.0	jgi|Thite2|72629|Thite1.estExt_Genewise1Plus.C_40628	391	PF00734	CBM1	29	1.9e-13	2	29	21	48	CBM1:GH5
Ascomycota	Pezizomycotina	Sordariomycetes	Sordariomycetidae	Sordariales	NA	Chaetomiaceae	Thielavia	Thielavia_terrestris	Thielavia_terrestris_v2.0	jgi|Thite2|72629|Thite1.estExt_Genewise1Plus.C_40628	391	PF00734	CBM1	29	1.9e-13	2	29	21	48	CBM1:GH5
Ascomycota	Pezizomycotina	Sordariomycetes	Sordariomycetidae	Sordariales	NA	Chaetomiaceae	Thielavia	Thielavia_terrestris	Thielavia_terrestris_v2.0	jgi|Thite2|72629|Thite1.estExt_Genewise1Plus.C_40628	391	PF00150	GH5	281	2.9e-51	3	279	95	358	CBM1:GH5
Ascomycota	Pezizomycotina	Sordariomycetes	Sordariomycetidae	Sordariales	NA	Chaetomiaceae	Thielavia	Thielavia_terrestris	Thielavia_terrestris_v2.0	jgi|Thite2|74712|Thite1.estExt_Genewise1Plus.C_51754	397	PF01341	GH6	304	2.5e-100	7	304	65	362	GH6
Ascomycota	Pezizomycotina	Eurotiomycetes	Eurotiomycetidae	Eurotiales	NA	Aspergillaceae	Aspergillus	Aspergillus_niger	Aspergillus_niger_CBS_513.88	jgi|Aspni_DSM_1|158067|An03g00500m.01	489	PF17189	GH30C	64	7.8e-06	13	63	429	481	GH30:GH30C
Basidiomycota	Ustilaginomycotina	Exobasidiomycetes	NA	Georgefischeriales	NA	Tilletiariaceae	Tilletiaria	Tilletiaria_anomala	Tilletiaria_anomala_UBC_951	jgi|Tilan2|141314|CE141313_7229	484	PF00150	GH5	281	1.3e-14	22	246	150	381	GH5
Basidiomycota	Ustilaginomycotina	Exobasidiomycetes	NA	Georgefischeriales	NA	Tilletiariaceae	Tilletiaria	Tilletiaria_anomala	Tilletiaria_anomala_UBC_951	jgi|Tilan2|161792|CE161791_9340	618	PF00150	GH5	281	3.3e-08	13	173	294	464	GH5
Basidiomycota	Ustilaginomycotina	Exobasidiomycetes	NA	Georgefischeriales	NA	Tilletiariaceae	Tilletiaria	Tilletiaria_anomala	Tilletiaria_anomala_UBC_951	jgi|Tilan2|220103|e_gw1.7.190.1	387	PF00150	GH5	281	4.1e-07	20	252	75	307	GH5
Basidiomycota	Ustilaginomycotina	Exobasidiomycetes	NA	Georgefischeriales	NA	Tilletiariaceae	Tilletiaria	Tilletiaria_anomala	Tilletiaria_anomala_UBC_951	jgi|Tilan2|227014|e_gw1.84.66.1	687	PF00150	GH5	281	7.9e-31	20	275	94	392	GH5
Basidiomycota	Ustilaginomycotina	Exobasidiomycetes	NA	Georgefischeriales	NA	Tilletiariaceae	Tilletiaria	Tilletiaria_anomala	Tilletiaria_anomala_UBC_951	jgi|Tilan2|230073|e_gw1.194.7.1	352	PF00704	GH18	294	7.5e-64	22	288	11	336	GH18
Basidiomycota	Ustilaginomycotina	Exobasidiomycetes	NA	Georgefischeriales	NA	Tilletiariaceae	Tilletiaria	Tilletiaria_anomala	Tilletiaria_anomala_UBC_951	jgi|Tilan2|232168|estExt_Genewise1.C_90113	702	PF00759	GH9	411	9e-100	1	410	53	525	GH9
Basidiomycota	Ustilaginomycotina	Exobasidiomycetes	NA	Georgefischeriales	NA	Tilletiariaceae	Tilletiaria	Tilletiaria_anomala	Tilletiaria_anomala_UBC_951	jgi|Tilan2|266821|gm1.1262_g	407	PF00704	GH18	294	2.9e-78	3	294	11	362	GH18
Basidiomycota	Ustilaginomycotina	Exobasidiomycetes	NA	Georgefischeriales	NA	Tilletiariaceae	Tilletiaria	Tilletiaria_anomala	Tilletiaria_anomala_UBC_951	jgi|Tilan2|266987|gm1.1428_g	549	PF00150	GH5	281	1.5e-16	11	280	100	397	GH5
Basidiomycota	Ustilaginomycotina	Exobasidiomycetes	NA	Georgefischeriales	NA	Tilletiariaceae	Tilletiaria	Tilletiaria_anomala	Tilletiaria_anomala_UBC_951	jgi|Tilan2|267284|gm1.1725_g	522	PF00704	GH18	294	3.2e-16	17	290	115	358	GH18
Basidiomycota	Ustilaginomycotina	Exobasidiomycetes	NA	Georgefischeriales	NA	Tilletiariaceae	Tilletiaria	Tilletiaria_anomala	Tilletiaria_anomala_UBC_951	jgi|Tilan2|267361|gm1.1802_g	742	PF00150	GH5	281	9.7e-11	17	279	280	580	WSC:WSC:GH5
Ascomycota	Pezizomycotina	Eurotiomycetes	Eurotiomycetidae	Eurotiales	NA	Aspergillaceae	Aspergillus	Aspergillus_niger	Aspergillus_niger_CBS_513.88	jgi|Aspni_DSM_1|158067|An03g00500m.01	489	PF02055	GH30	348	1.2e-31	1	348	74	413	GH30:GH30C
Basidiomycota	Ustilaginomycotina	Exobasidiomycetes	NA	Georgefischeriales	NA	Tilletiariaceae	Tilletiaria	Tilletiaria_anomala	Tilletiaria_anomala_UBC_951	jgi|Tilan2|267361|gm1.1802_g	742	PF01822	WSC	82	5.1e-18	2	81	70	147	WSC:WSC:GH5
Basidiomycota	Ustilaginomycotina	Exobasidiomycetes	NA	Georgefischeriales	NA	Tilletiariaceae	Tilletiaria	Tilletiaria_anomala	Tilletiaria_anomala_UBC_951	jgi|Tilan2|267361|gm1.1802_g	742	PF01822	WSC	82	1.5e-07	1	51	175	223	WSC:WSC:GH5
Basidiomycota	Ustilaginomycotina	Exobasidiomycetes	NA	Georgefischeriales	NA	Tilletiariaceae	Tilletiaria	Tilletiaria_anomala	Tilletiaria_anomala_UBC_951	jgi|Tilan2|268834|gm1.3275_g	1101	PF02055	GH30	348	6.8e-08	2	244	757	975	GH30
Basidiomycota	Ustilaginomycotina	Exobasidiomycetes	NA	Georgefischeriales	NA	Tilletiariaceae	Tilletiaria	Tilletiaria_anomala	Tilletiaria_anomala_UBC_951	jgi|Tilan2|292460|estExt_fgenesh1_pg.C_30070	863	PF03644	GH85	291	8.2e-88	8	291	120	529	GH85
Basidiomycota	Ustilaginomycotina	Exobasidiomycetes	NA	Georgefischeriales	NA	Tilletiariaceae	Tilletiaria	Tilletiaria_anomala	Tilletiaria_anomala_UBC_951	jgi|Tilan2|296666|estExt_fgenesh1_pg.C_1490007	300	PF00704	GH18	294	4e-09	97	241	123	272	GH18
Ascomycota	Saccharomycotina	Saccharomycetes	NA	Saccharomycetales	NA	Saccharomycetaceae	Torulaspora	Torulaspora_delbrueckii	Torulaspora_delbrueckii_CBS_1146	jgi|Torde1|2503|TDEL_0D02600	524	PF00704	GH18	294	6e-69	4	294	68	460	GH18
Ascomycota	Saccharomycotina	Saccharomycetes	NA	Saccharomycetales	NA	Saccharomycetaceae	Torulaspora	Torulaspora_delbrueckii	Torulaspora_delbrueckii_CBS_1146	jgi|Torde1|2602|TDEL_0D03590	518	PF00150	GH5	281	9e-10	18	211	117	322	GH5
Ascomycota	Saccharomycotina	Saccharomycetes	NA	Saccharomycetales	NA	Saccharomycetaceae	Torulaspora	Torulaspora_delbrueckii	Torulaspora_delbrueckii_CBS_1146	jgi|Torde1|4398|TDEL_0G03720	445	PF00150	GH5	281	2.2e-14	5	173	98	270	GH5
Ascomycota	Saccharomycotina	Saccharomycetes	NA	Saccharomycetales	NA	Saccharomycetaceae	Torulaspora	Torulaspora_delbrueckii	Torulaspora_delbrueckii_CBS_1146	jgi|Torde1|4417|TDEL_0G03910	570	PF00704	GH18	294	4.1e-25	2	289	29	285	GH18
Ascomycota	Saccharomycotina	Saccharomycetes	NA	Saccharomycetales	NA	Saccharomycetaceae	Torulaspora	Torulaspora_delbrueckii	Torulaspora_delbrueckii_CBS_1146	jgi|Torde1|478|TDEL_0A04870	538	PF00150	GH5	281	4e-11	17	133	105	247	GH5
Ascomycota	Pezizomycotina	Eurotiomycetes	Eurotiomycetidae	Eurotiales	NA	Aspergillaceae	Aspergillus	Aspergillus_niger	Aspergillus_niger_CBS_513.88	jgi|Aspni_DSM_1|158107|An03g00940m.01	328	PF00331	GH10	316	2e-108	2	315	31	325	GH10
Ascomycota	Saccharomycotina	Saccharomycetes	NA	Saccharomycetales	NA	Saccharomycetaceae	Torulaspora	Torulaspora_delbrueckii	Torulaspora_delbrueckii_CBS_1146	jgi|Torde1|4803|TDEL_0H02850	734	PF00150	GH5	281	2.9e-08	28	133	75	258	GH5
Basidiomycota	Agaricomycotina	Agaricomycetes	NA	Polyporales	NA	Coriolaceae	Trametes	Trametes_versicolor	Trametes_versicolor	jgi|Trave1|109292|e_gw1.1.1753.1	690	PF00150	GH5	281	1.3e-10	18	172	209	376	GH5
Basidiomycota	Agaricomycotina	Agaricomycetes	NA	Polyporales	NA	Coriolaceae	Trametes	Trametes_versicolor	Trametes_versicolor	jgi|Trave1|110790|e_gw1.1.1440.1	457	PF00840	GH7	434	4e-210	1	434	21	456	GH7
Basidiomycota	Agaricomycotina	Agaricomycetes	NA	Polyporales	NA	Coriolaceae	Trametes	Trametes_versicolor	Trametes_versicolor	jgi|Trave1|111924|e_gw1.1.4263.1	368	PF00150	GH5	281	1.6e-10	22	279	39	324	GH5
Basidiomycota	Agaricomycotina	Agaricomycetes	NA	Polyporales	NA	Coriolaceae	Trametes	Trametes_versicolor	Trametes_versicolor	jgi|Trave1|112163|e_gw1.1.1465.1	457	PF00840	GH7	434	5.4e-210	1	434	21	456	GH7
Basidiomycota	Agaricomycotina	Agaricomycetes	NA	Polyporales	NA	Coriolaceae	Trametes	Trametes_versicolor	Trametes_versicolor	jgi|Trave1|113337|e_gw1.2.2748.1	357	PF00704	GH18	294	7.4e-12	20	218	98	306	GH18
Basidiomycota	Agaricomycotina	Agaricomycetes	NA	Polyporales	NA	Coriolaceae	Trametes	Trametes_versicolor	Trametes_versicolor	jgi|Trave1|114738|e_gw1.2.1561.1	335	PF03443	GH61	205	1.7e-60	1	188	24	211	GH61
Basidiomycota	Agaricomycotina	Agaricomycetes	NA	Polyporales	NA	Coriolaceae	Trametes	Trametes_versicolor	Trametes_versicolor	jgi|Trave1|115248|e_gw1.3.74.1	603	PF00759	GH9	411	4.7e-109	2	410	50	520	GH9
Basidiomycota	Agaricomycotina	Agaricomycetes	NA	Polyporales	NA	Coriolaceae	Trametes	Trametes_versicolor	Trametes_versicolor	jgi|Trave1|118676|e_gw1.4.2520.1	601	PF00150	GH5	281	7.9e-13	30	280	172	435	GH5
Basidiomycota	Agaricomycotina	Agaricomycetes	NA	Polyporales	NA	Coriolaceae	Trametes	Trametes_versicolor	Trametes_versicolor	jgi|Trave1|121341|e_gw1.5.1678.1	558	PF02055	GH30	348	1.4e-26	3	313	71	367	GH30
Ascomycota	Pezizomycotina	Eurotiomycetes	Eurotiomycetidae	Eurotiales	NA	Aspergillaceae	Aspergillus	Aspergillus_niger	Aspergillus_niger_CBS_513.88	jgi|Aspni_DSM_1|158118|An03g01050m.01	427	PF00150	GH5	281	7.2e-17	2	277	35	366	GH5
Basidiomycota	Agaricomycotina	Agaricomycetes	NA	Polyporales	NA	Coriolaceae	Trametes	Trametes_versicolor	Trametes_versicolor	jgi|Trave1|124366|e_gw1.6.717.1	458	PF00840	GH7	434	1.5e-211	1	434	21	456	GH7
Basidiomycota	Agaricomycotina	Agaricomycetes	NA	Polyporales	NA	Coriolaceae	Trametes	Trametes_versicolor	Trametes_versicolor	jgi|Trave1|125941|e_gw1.7.676.1	457	PF00840	GH7	434	8.7e-209	1	434	21	456	GH7
Basidiomycota	Agaricomycotina	Agaricomycetes	NA	Polyporales	NA	Coriolaceae	Trametes	Trametes_versicolor	Trametes_versicolor	jgi|Trave1|127472|e_gw1.8.1454.1	312	PF00704	GH18	294	3.3e-13	18	221	56	264	GH18
Basidiomycota	Agaricomycotina	Agaricomycetes	NA	Polyporales	NA	Coriolaceae	Trametes	Trametes_versicolor	Trametes_versicolor	jgi|Trave1|130762|e_gw1.10.126.1	735	PF00150	GH5	281	2.2e-07	18	205	252	458	GH5
Basidiomycota	Agaricomycotina	Agaricomycetes	NA	Polyporales	NA	Coriolaceae	Trametes	Trametes_versicolor	Trametes_versicolor	jgi|Trave1|131793|e_gw1.11.119.1	316	PF00704	GH18	294	1e-12	18	221	57	269	GH18
Basidiomycota	Agaricomycotina	Agaricomycetes	NA	Polyporales	NA	Coriolaceae	Trametes	Trametes_versicolor	Trametes_versicolor	jgi|Trave1|136117|e_gw1.14.279.1	245	PF01670	GH12	214	5.9e-41	2	214	33	243	GH12
Basidiomycota	Agaricomycotina	Agaricomycetes	NA	Polyporales	NA	Coriolaceae	Trametes	Trametes_versicolor	Trametes_versicolor	jgi|Trave1|136980|e_gw1.17.249.1	437	PF00704	GH18	294	1.6e-61	6	294	51	416	GH18
Basidiomycota	Agaricomycotina	Agaricomycetes	NA	Polyporales	NA	Coriolaceae	Trametes	Trametes_versicolor	Trametes_versicolor	jgi|Trave1|141853|estExt_Genewise1.C_2_t40200	735	PF00150	GH5	281	9.4e-08	18	205	252	458	GH5
Basidiomycota	Agaricomycotina	Agaricomycetes	NA	Polyporales	NA	Coriolaceae	Trametes	Trametes_versicolor	Trametes_versicolor	jgi|Trave1|142040|estExt_Genewise1.C_2_t40476	401	PF00704	GH18	294	4.4e-78	3	294	9	345	GH18
Basidiomycota	Agaricomycotina	Agaricomycetes	NA	Polyporales	NA	Coriolaceae	Trametes	Trametes_versicolor	Trametes_versicolor	jgi|Trave1|143379|estExt_Genewise1.C_3_t20476	317	PF00734	CBM1	29	3.8e-12	1	29	284	312	GH61:CBM1
Ascomycota	Pezizomycotina	Eurotiomycetes	Eurotiomycetidae	Eurotiales	NA	Aspergillaceae	Aspergillus	Aspergillus_niger	Aspergillus_niger_CBS_513.88	jgi|Aspni_DSM_1|158530|An03g05380m.01	268	PF01670	GH12	214	6.6e-17	2	202	46	255	GH12
Basidiomycota	Agaricomycotina	Agaricomycetes	NA	Polyporales	NA	Coriolaceae	Trametes	Trametes_versicolor	Trametes_versicolor	jgi|Trave1|143379|estExt_Genewise1.C_3_t20476	317	PF03443	GH61	205	3.8e-57	1	201	21	231	GH61:CBM1
Basidiomycota	Agaricomycotina	Agaricomycetes	NA	Polyporales	NA	Coriolaceae	Trametes	Trametes_versicolor	Trametes_versicolor	jgi|Trave1|143379|estExt_Genewise1.C_3_t20476	317	PF00734	CBM1	29	3.8e-12	1	29	284	312	GH61:CBM1
Basidiomycota	Agaricomycotina	Agaricomycetes	NA	Polyporales	NA	Coriolaceae	Trametes	Trametes_versicolor	Trametes_versicolor	jgi|Trave1|144893|estExt_Genewise1.C_3_t70138	383	PF00734	CBM1	29	7.9e-12	1	29	23	51	CBM1:GH10
Basidiomycota	Agaricomycotina	Agaricomycetes	NA	Polyporales	NA	Coriolaceae	Trametes	Trametes_versicolor	Trametes_versicolor	jgi|Trave1|144893|estExt_Genewise1.C_3_t70138	383	PF00331	GH10	316	1.9e-101	2	315	87	379	CBM1:GH10
Basidiomycota	Agaricomycotina	Agaricomycetes	NA	Polyporales	NA	Coriolaceae	Trametes	Trametes_versicolor	Trametes_versicolor	jgi|Trave1|144893|estExt_Genewise1.C_3_t70138	383	PF00734	CBM1	29	7.9e-12	1	29	23	51	CBM1:GH10
Basidiomycota	Agaricomycotina	Agaricomycetes	NA	Polyporales	NA	Coriolaceae	Trametes	Trametes_versicolor	Trametes_versicolor	jgi|Trave1|147020|estExt_Genewise1.C_5_t10234	551	PF02055	GH30	348	1.2e-28	3	314	73	370	GH30
Basidiomycota	Agaricomycotina	Agaricomycetes	NA	Polyporales	NA	Coriolaceae	Trametes	Trametes_versicolor	Trametes_versicolor	jgi|Trave1|147827|estExt_Genewise1.C_5_t40020	315	PF00734	CBM1	29	1e-10	1	29	282	310	GH61:CBM1
Basidiomycota	Agaricomycotina	Agaricomycetes	NA	Polyporales	NA	Coriolaceae	Trametes	Trametes_versicolor	Trametes_versicolor	jgi|Trave1|147827|estExt_Genewise1.C_5_t40020	315	PF03443	GH61	205	1.1e-61	1	201	20	231	GH61:CBM1
Basidiomycota	Agaricomycotina	Agaricomycetes	NA	Polyporales	NA	Coriolaceae	Trametes	Trametes_versicolor	Trametes_versicolor	jgi|Trave1|147827|estExt_Genewise1.C_5_t40020	315	PF00734	CBM1	29	1e-10	1	29	282	310	GH61:CBM1
Basidiomycota	Agaricomycotina	Agaricomycetes	NA	Polyporales	NA	Coriolaceae	Trametes	Trametes_versicolor	Trametes_versicolor	jgi|Trave1|148125|estExt_Genewise1.C_6_t10018	470	PF00150	GH5	281	6.8e-14	16	278	82	422	GH5
Ascomycota	Pezizomycotina	Eurotiomycetes	Eurotiomycetidae	Eurotiales	NA	Aspergillaceae	Aspergillus	Aspergillus_niger	Aspergillus_niger_CBS_513.88	jgi|Aspni_DSM_1|158544|An03g05530m.01	249	PF01670	GH12	214	1.6e-43	4	214	43	247	GH12
Basidiomycota	Agaricomycotina	Agaricomycetes	NA	Polyporales	NA	Coriolaceae	Trametes	Trametes_versicolor	Trametes_versicolor	jgi|Trave1|150608|estExt_Genewise1.C_7_t40230	387	PF00150	GH5	281	7.7e-48	2	280	86	356	CBM1:GH5
Basidiomycota	Agaricomycotina	Agaricomycetes	NA	Polyporales	NA	Coriolaceae	Trametes	Trametes_versicolor	Trametes_versicolor	jgi|Trave1|150608|estExt_Genewise1.C_7_t40230	387	PF00734	CBM1	29	2.2e-11	1	29	23	51	CBM1:GH5
Basidiomycota	Agaricomycotina	Agaricomycetes	NA	Polyporales	NA	Coriolaceae	Trametes	Trametes_versicolor	Trametes_versicolor	jgi|Trave1|150608|estExt_Genewise1.C_7_t40230	387	PF00734	CBM1	29	2.2e-11	1	29	23	51	CBM1:GH5
Basidiomycota	Agaricomycotina	Agaricomycetes	NA	Polyporales	NA	Coriolaceae	Trametes	Trametes_versicolor	Trametes_versicolor	jgi|Trave1|151848|estExt_Genewise1.C_9_t10184	420	PF00150	GH5	281	4.1e-49	17	278	126	383	CBM1:GH5
Basidiomycota	Agaricomycotina	Agaricomycetes	NA	Polyporales	NA	Coriolaceae	Trametes	Trametes_versicolor	Trametes_versicolor	jgi|Trave1|151848|estExt_Genewise1.C_9_t10184	420	PF00734	CBM1	29	8.6e-10	1	29	23	51	CBM1:GH5
Basidiomycota	Agaricomycotina	Agaricomycetes	NA	Polyporales	NA	Coriolaceae	Trametes	Trametes_versicolor	Trametes_versicolor	jgi|Trave1|151848|estExt_Genewise1.C_9_t10184	420	PF00734	CBM1	29	8.6e-10	1	29	23	51	CBM1:GH5
Basidiomycota	Agaricomycotina	Agaricomycetes	NA	Polyporales	NA	Coriolaceae	Trametes	Trametes_versicolor	Trametes_versicolor	jgi|Trave1|154147|estExt_Genewise1.C_11_t20144	354	PF00331	GH10	316	1.9e-94	4	315	40	347	GH10
Basidiomycota	Agaricomycotina	Agaricomycetes	NA	Polyporales	NA	Coriolaceae	Trametes	Trametes_versicolor	Trametes_versicolor	jgi|Trave1|155564|estExt_Genewise1.C_13_t20002	477	PF00150	GH5	281	3.2e-31	23	277	72	337	GH5
Basidiomycota	Agaricomycotina	Agaricomycetes	NA	Polyporales	NA	Coriolaceae	Trametes	Trametes_versicolor	Trametes_versicolor	jgi|Trave1|158931|estExt_Genewise1Plus.C_1_t50029	494	PF00704	GH18	294	5.4e-20	2	292	36	316	GH18:CBM5_12
Basidiomycota	Agaricomycotina	Agaricomycetes	NA	Polyporales	NA	Coriolaceae	Trametes	Trametes_versicolor	Trametes_versicolor	jgi|Trave1|158931|estExt_Genewise1Plus.C_1_t50029	494	PF02839	CBM5_12	42	4.2e-11	2	42	421	460	GH18:CBM5_12
Ascomycota	Pezizomycotina	Dothideomycetes	NA	NA	NA	NA	Acidomyces	Acidomyces_richmondensis	Acidomyces_richmondensis_BFW	jgi|Aciri1_meta|162028|estExt_Genewise1Plus.C_5WFSArich_Contig_014690023	425	PF00331	GH10	316	4.3e-80	2	300	87	394	GH10
Ascomycota	Pezizomycotina	Eurotiomycetes	Eurotiomycetidae	Eurotiales	NA	Aspergillaceae	Aspergillus	Aspergillus_niger	Aspergillus_niger_CBS_513.88	jgi|Aspni_DSM_1|159155|An04g04670m.01	407	PF00704	GH18	294	1.4e-77	1	294	17	361	GH18
Basidiomycota	Agaricomycotina	Agaricomycetes	NA	Polyporales	NA	Coriolaceae	Trametes	Trametes_versicolor	Trametes_versicolor	jgi|Trave1|161823|estExt_Genewise1Plus.C_2_t50365	445	PF00734	CBM1	29	3.7e-13	1	29	23	51	CBM1:GH5
Basidiomycota	Agaricomycotina	Agaricomycetes	NA	Polyporales	NA	Coriolaceae	Trametes	Trametes_versicolor	Trametes_versicolor	jgi|Trave1|161823|estExt_Genewise1Plus.C_2_t50365	445	PF00734	CBM1	29	3.7e-13	1	29	23	51	CBM1:GH5
Basidiomycota	Agaricomycotina	Agaricomycetes	NA	Polyporales	NA	Coriolaceae	Trametes	Trametes_versicolor	Trametes_versicolor	jgi|Trave1|161823|estExt_Genewise1Plus.C_2_t50365	445	PF00150	GH5	281	1.5e-28	3	279	113	409	CBM1:GH5
Basidiomycota	Agaricomycotina	Agaricomycetes	NA	Polyporales	NA	Coriolaceae	Trametes	Trametes_versicolor	Trametes_versicolor	jgi|Trave1|162601|estExt_Genewise1Plus.C_3_t20245	239	PF03443	GH61	205	4.2e-64	1	202	19	227	GH61
Basidiomycota	Agaricomycotina	Agaricomycetes	NA	Polyporales	NA	Coriolaceae	Trametes	Trametes_versicolor	Trametes_versicolor	jgi|Trave1|162729|estExt_Genewise1Plus.C_3_t20390	229	PF03443	GH61	205	1.1e-51	1	200	17	213	GH61
Basidiomycota	Agaricomycotina	Agaricomycetes	NA	Polyporales	NA	Coriolaceae	Trametes	Trametes_versicolor	Trametes_versicolor	jgi|Trave1|163753|estExt_Genewise1Plus.C_3_t50261	432	PF00704	GH18	294	1e-45	3	294	1	414	GH18
Basidiomycota	Agaricomycotina	Agaricomycetes	NA	Polyporales	NA	Coriolaceae	Trametes	Trametes_versicolor	Trametes_versicolor	jgi|Trave1|164019|estExt_Genewise1Plus.C_3_t60137	756	PF03644	GH85	291	1.7e-82	9	291	75	412	GH85
Basidiomycota	Agaricomycotina	Agaricomycetes	NA	Polyporales	NA	Coriolaceae	Trametes	Trametes_versicolor	Trametes_versicolor	jgi|Trave1|164154|estExt_Genewise1Plus.C_3_t60346	762	PF00150	GH5	281	1.7e-07	13	203	293	488	GH5
Basidiomycota	Agaricomycotina	Agaricomycetes	NA	Polyporales	NA	Coriolaceae	Trametes	Trametes_versicolor	Trametes_versicolor	jgi|Trave1|169477|estExt_Genewise1Plus.C_7_t30001	478	PF00150	GH5	281	2.9e-11	14	246	137	372	GH5
Basidiomycota	Agaricomycotina	Agaricomycetes	NA	Polyporales	NA	Coriolaceae	Trametes	Trametes_versicolor	Trametes_versicolor	jgi|Trave1|172368|estExt_Genewise1Plus.C_10_t10212	531	PF00150	GH5	281	6.4e-17	24	279	105	390	GH5
Ascomycota	Pezizomycotina	Eurotiomycetes	Eurotiomycetidae	Eurotiales	NA	Aspergillaceae	Aspergillus	Aspergillus_niger	Aspergillus_niger_CBS_513.88	jgi|Aspni_DSM_1|159538|An04g08550m.01	437	PF03443	GH61	205	1.3e-64	1	201	20	235	GH61
Basidiomycota	Agaricomycotina	Agaricomycetes	NA	Polyporales	NA	Coriolaceae	Trametes	Trametes_versicolor	Trametes_versicolor	jgi|Trave1|43058|gm1.1942_g	243	PF03443	GH61	205	2.5e-53	1	202	20	229	GH61
Basidiomycota	Agaricomycotina	Agaricomycetes	NA	Polyporales	NA	Coriolaceae	Trametes	Trametes_versicolor	Trametes_versicolor	jgi|Trave1|45192|gm1.4076_g	244	PF03443	GH61	205	6.4e-66	1	201	19	231	GH61
Basidiomycota	Agaricomycotina	Agaricomycetes	NA	Polyporales	NA	Coriolaceae	Trametes	Trametes_versicolor	Trametes_versicolor	jgi|Trave1|46234|gm1.5118_g	867	PF00150	GH5	281	3.2e-08	27	133	87	272	GH5
Basidiomycota	Agaricomycotina	Agaricomycetes	NA	Polyporales	NA	Coriolaceae	Trametes	Trametes_versicolor	Trametes_versicolor	jgi|Trave1|47923|gm1.6807_g	331	PF00704	GH18	294	9e-12	53	232	103	287	GH18
Basidiomycota	Agaricomycotina	Agaricomycetes	NA	Polyporales	NA	Coriolaceae	Trametes	Trametes_versicolor	Trametes_versicolor	jgi|Trave1|48200|gm1.7084_g	494	PF02839	CBM5_12	42	5.6e-07	9	42	455	487	GH18:CBM5_12
Basidiomycota	Agaricomycotina	Agaricomycetes	NA	Polyporales	NA	Coriolaceae	Trametes	Trametes_versicolor	Trametes_versicolor	jgi|Trave1|48200|gm1.7084_g	494	PF00704	GH18	294	2.6e-22	2	292	31	312	GH18:CBM5_12
Basidiomycota	Agaricomycotina	Agaricomycetes	NA	Polyporales	NA	Coriolaceae	Trametes	Trametes_versicolor	Trametes_versicolor	jgi|Trave1|48717|gm1.7601_g	408	PF00331	GH10	316	1.5e-103	2	315	82	404	CBM1:GH10
Basidiomycota	Agaricomycotina	Agaricomycetes	NA	Polyporales	NA	Coriolaceae	Trametes	Trametes_versicolor	Trametes_versicolor	jgi|Trave1|48717|gm1.7601_g	408	PF00734	CBM1	29	3e-13	1	29	23	51	CBM1:GH10
Basidiomycota	Agaricomycotina	Agaricomycetes	NA	Polyporales	NA	Coriolaceae	Trametes	Trametes_versicolor	Trametes_versicolor	jgi|Trave1|48717|gm1.7601_g	408	PF00734	CBM1	29	3e-13	1	29	23	51	CBM1:GH10
Basidiomycota	Agaricomycotina	Agaricomycetes	NA	Polyporales	NA	Coriolaceae	Trametes	Trametes_versicolor	Trametes_versicolor	jgi|Trave1|49346|gm1.8230_g	312	PF00704	GH18	294	9.3e-14	3	238	41	275	GH18
Ascomycota	Pezizomycotina	Eurotiomycetes	Eurotiomycetidae	Eurotiales	NA	Aspergillaceae	Aspergillus	Aspergillus_niger	Aspergillus_niger_CBS_513.88	jgi|Aspni_DSM_1|159852|An05g01320m.01	384	PF00150	GH5	281	2e-21	27	251	86	322	GH5
Basidiomycota	Agaricomycotina	Agaricomycetes	NA	Polyporales	NA	Coriolaceae	Trametes	Trametes_versicolor	Trametes_versicolor	jgi|Trave1|50178|gm1.9062_g	259	PF01670	GH12	214	2.5e-35	3	214	47	258	GH12
Basidiomycota	Agaricomycotina	Agaricomycetes	NA	Polyporales	NA	Coriolaceae	Trametes	Trametes_versicolor	Trametes_versicolor	jgi|Trave1|50320|gm1.9204_g	585	PF02839	CBM5_12	42	2.1e-06	8	42	545	578	GH18:CBM5_12
Basidiomycota	Agaricomycotina	Agaricomycetes	NA	Polyporales	NA	Coriolaceae	Trametes	Trametes_versicolor	Trametes_versicolor	jgi|Trave1|50320|gm1.9204_g	585	PF00704	GH18	294	6.2e-71	3	294	66	419	GH18:CBM5_12
Basidiomycota	Agaricomycotina	Agaricomycetes	NA	Polyporales	NA	Coriolaceae	Trametes	Trametes_versicolor	Trametes_versicolor	jgi|Trave1|51004|gm1.9888_g	276	PF03443	GH61	205	9.5e-63	1	200	18	222	GH61
Basidiomycota	Agaricomycotina	Agaricomycetes	NA	Polyporales	NA	Coriolaceae	Trametes	Trametes_versicolor	Trametes_versicolor	jgi|Trave1|53180|gm1.12064_g	331	PF03443	GH61	205	4.3e-58	1	198	21	227	GH61
Basidiomycota	Agaricomycotina	Agaricomycetes	NA	Polyporales	NA	Coriolaceae	Trametes	Trametes_versicolor	Trametes_versicolor	jgi|Trave1|53771|gm1.12655_g	244	PF01670	GH12	214	1.1e-40	2	213	32	240	GH12
Basidiomycota	Agaricomycotina	Agaricomycetes	NA	Polyporales	NA	Coriolaceae	Trametes	Trametes_versicolor	Trametes_versicolor	jgi|Trave1|61316|estExt_fgenesh1_pm.C_140090	349	PF01670	GH12	214	2.4e-36	3	213	34	242	GH12
Basidiomycota	Agaricomycotina	Agaricomycetes	NA	Polyporales	NA	Coriolaceae	Trametes	Trametes_versicolor	Trametes_versicolor	jgi|Trave1|62064|estExt_fgenesh1_pg.C_1_t20034	1345	PF00150	GH5	281	4.1e-10	18	172	318	485	GH5:SKN1
Basidiomycota	Agaricomycotina	Agaricomycetes	NA	Polyporales	NA	Coriolaceae	Trametes	Trametes_versicolor	Trametes_versicolor	jgi|Trave1|62064|estExt_fgenesh1_pg.C_1_t20034	1345	PF03935	SKN1	504	1.9e-187	6	504	823	1342	GH5:SKN1
Basidiomycota	Agaricomycotina	Agaricomycetes	NA	Polyporales	NA	Coriolaceae	Trametes	Trametes_versicolor	Trametes_versicolor	jgi|Trave1|62497|estExt_fgenesh1_pg.C_1_t30084	340	PF03443	GH61	205	7.2e-57	1	195	20	222	GH61
Ascomycota	Pezizomycotina	Eurotiomycetes	Eurotiomycetidae	Eurotiales	NA	Aspergillaceae	Aspergillus	Aspergillus_niger	Aspergillus_niger_CBS_513.88	jgi|Aspni_DSM_1|160172|An06g02060m.01	414	PF00150	GH5	281	8.9e-15	17	278	24	292	GH5
Basidiomycota	Agaricomycotina	Agaricomycetes	NA	Polyporales	NA	Coriolaceae	Trametes	Trametes_versicolor	Trametes_versicolor	jgi|Trave1|63826|estExt_fgenesh1_pg.C_4_t10147	456	PF00734	CBM1	29	4e-14	2	29	25	52	CBM1:GH6
Basidiomycota	Agaricomycotina	Agaricomycetes	NA	Polyporales	NA	Coriolaceae	Trametes	Trametes_versicolor	Trametes_versicolor	jgi|Trave1|63826|estExt_fgenesh1_pg.C_4_t10147	456	PF01341	GH6	304	1.4e-107	5	304	118	421	CBM1:GH6
Basidiomycota	Agaricomycotina	Agaricomycetes	NA	Polyporales	NA	Coriolaceae	Trametes	Trametes_versicolor	Trametes_versicolor	jgi|Trave1|63826|estExt_fgenesh1_pg.C_4_t10147	456	PF00734	CBM1	29	4e-14	2	29	25	52	CBM1:GH6
Basidiomycota	Agaricomycotina	Agaricomycetes	NA	Polyporales	NA	Coriolaceae	Trametes	Trametes_versicolor	Trametes_versicolor	jgi|Trave1|68212|estExt_Genemark1.C_1_t20198	435	PF00150	GH5	281	1.7e-27	4	278	47	380	GH5
Basidiomycota	Agaricomycotina	Agaricomycetes	NA	Polyporales	NA	Coriolaceae	Trametes	Trametes_versicolor	Trametes_versicolor	jgi|Trave1|69029|estExt_Genemark1.C_2_t10283	245	PF03443	GH61	205	1.2e-59	1	202	20	231	GH61
Basidiomycota	Agaricomycotina	Agaricomycetes	NA	Polyporales	NA	Coriolaceae	Trametes	Trametes_versicolor	Trametes_versicolor	jgi|Trave1|71323|estExt_Genemark1.C_5_t10103	499	PF02055	GH30	348	2.1e-26	2	313	72	369	GH30
Basidiomycota	Agaricomycotina	Agaricomycetes	NA	Polyporales	NA	Coriolaceae	Trametes	Trametes_versicolor	Trametes_versicolor	jgi|Trave1|71674|estExt_Genemark1.C_5_t20153	319	PF03443	GH61	205	1.9e-62	1	201	20	231	GH61:CBM1
Basidiomycota	Agaricomycotina	Agaricomycetes	NA	Polyporales	NA	Coriolaceae	Trametes	Trametes_versicolor	Trametes_versicolor	jgi|Trave1|71674|estExt_Genemark1.C_5_t20153	319	PF00734	CBM1	29	1.8e-09	1	29	286	314	GH61:CBM1
Basidiomycota	Agaricomycotina	Agaricomycetes	NA	Polyporales	NA	Coriolaceae	Trametes	Trametes_versicolor	Trametes_versicolor	jgi|Trave1|71674|estExt_Genemark1.C_5_t20153	319	PF00734	CBM1	29	1.8e-09	1	29	286	314	GH61:CBM1
Basidiomycota	Agaricomycotina	Agaricomycetes	NA	Polyporales	NA	Coriolaceae	Trametes	Trametes_versicolor	Trametes_versicolor	jgi|Trave1|72257|estExt_Genemark1.C_6_t20161	343	PF00704	GH18	294	6.6e-16	20	224	86	298	GH18
Ascomycota	Pezizomycotina	Eurotiomycetes	Eurotiomycetidae	Eurotiales	NA	Aspergillaceae	Aspergillus	Aspergillus_niger	Aspergillus_niger_CBS_513.88	jgi|Aspni_DSM_1|161114|An07g08950m.01	332	PF00150	GH5	281	2.1e-56	4	280	40	301	GH5
Basidiomycota	Agaricomycotina	Agaricomycetes	NA	Polyporales	NA	Coriolaceae	Trametes	Trametes_versicolor	Trametes_versicolor	jgi|Trave1|72259|estExt_Genemark1.C_6_t20163	323	PF00704	GH18	294	3.3e-14	19	229	61	277	GH18
Basidiomycota	Agaricomycotina	Agaricomycetes	NA	Polyporales	NA	Coriolaceae	Trametes	Trametes_versicolor	Trametes_versicolor	jgi|Trave1|72353|estExt_Genemark1.C_7_t10048	419	PF00704	GH18	294	1.9e-19	2	290	35	352	GH18
Basidiomycota	Agaricomycotina	Agaricomycetes	NA	Polyporales	NA	Coriolaceae	Trametes	Trametes_versicolor	Trametes_versicolor	jgi|Trave1|73594|estExt_Genemark1.C_9_t10404	524	PF02839	CBM5_12	42	1.4e-09	2	42	478	517	GH18:CBM5_12
Basidiomycota	Agaricomycotina	Agaricomycetes	NA	Polyporales	NA	Coriolaceae	Trametes	Trametes_versicolor	Trametes_versicolor	jgi|Trave1|73594|estExt_Genemark1.C_9_t10404	524	PF00704	GH18	294	1.6e-71	3	294	63	403	GH18:CBM5_12
Basidiomycota	Agaricomycotina	Agaricomycetes	NA	Polyporales	NA	Coriolaceae	Trametes	Trametes_versicolor	Trametes_versicolor	jgi|Trave1|81252|gw1.13.194.1	227	PF03443	GH61	205	3e-52	1	199	2	210	GH61
Basidiomycota	Agaricomycotina	Tremellomycetes	NA	Tremellales	NA	Tremellaceae	Tremella	Tremella_mesenterica	Tremella_mesenterica_Fries_v1.0	jgi|Treme1|31815|e_gw1.7.251.1	416	PF00150	GH5	281	4e-15	26	172	125	276	GH5
Basidiomycota	Agaricomycotina	Tremellomycetes	NA	Tremellales	NA	Tremellaceae	Tremella	Tremella_mesenterica	Tremella_mesenterica_Fries_v1.0	jgi|Treme1|32166|e_gw1.8.265.1	450	PF00150	GH5	281	2.5e-12	13	211	104	310	GH5
Basidiomycota	Agaricomycotina	Tremellomycetes	NA	Tremellales	NA	Tremellaceae	Tremella	Tremella_mesenterica	Tremella_mesenterica_Fries_v1.0	jgi|Treme1|32275|e_gw1.8.230.1	376	PF00704	GH18	294	2e-69	18	294	13	333	GH18
Basidiomycota	Agaricomycotina	Tremellomycetes	NA	Tremellales	NA	Tremellaceae	Tremella	Tremella_mesenterica	Tremella_mesenterica_Fries_v1.0	jgi|Treme1|32669|e_gw1.9.256.1	335	PF00704	GH18	294	2.9e-42	29	294	2	309	GH18
Basidiomycota	Agaricomycotina	Tremellomycetes	NA	Tremellales	NA	Tremellaceae	Tremella	Tremella_mesenterica	Tremella_mesenterica_Fries_v1.0	jgi|Treme1|34790|e_gw1.14.120.1	594	PF00759	GH9	411	4.6e-104	2	406	48	506	GH9
Ascomycota	Pezizomycotina	Eurotiomycetes	Eurotiomycetidae	Eurotiales	NA	Aspergillaceae	Aspergillus	Aspergillus_niger	Aspergillus_niger_CBS_513.88	jgi|Aspni_DSM_1|161153|An07g09330m.01	453	PF00840	GH7	434	4.6e-201	2	434	21	448	GH7
Basidiomycota	Agaricomycotina	Tremellomycetes	NA	Tremellales	NA	Tremellaceae	Tremella	Tremella_mesenterica	Tremella_mesenterica_Fries_v1.0	jgi|Treme1|35989|e_gw1.19.74.1	469	PF00150	GH5	281	1.9e-32	23	277	80	328	GH5
Basidiomycota	Agaricomycotina	Tremellomycetes	NA	Tremellales	NA	Tremellaceae	Tremella	Tremella_mesenterica	Tremella_mesenterica_Fries_v1.0	jgi|Treme1|38611|estExt_Genewise1.C_40364	760	PF00150	GH5	281	1.6e-08	22	140	73	272	GH5
Basidiomycota	Agaricomycotina	Tremellomycetes	NA	Tremellales	NA	Tremellaceae	Tremella	Tremella_mesenterica	Tremella_mesenterica_Fries_v1.0	jgi|Treme1|43106|estExt_Genewise1Plus.C_30077	536	PF00150	GH5	281	8.4e-09	16	259	93	346	GH5
Basidiomycota	Agaricomycotina	Tremellomycetes	NA	Tremellales	NA	Tremellaceae	Tremella	Tremella_mesenterica	Tremella_mesenterica_Fries_v1.0	jgi|Treme1|45727|estExt_Genewise1Plus.C_140246	491	PF00150	GH5	281	1.7e-16	29	278	103	367	GH5
Basidiomycota	Agaricomycotina	Tremellomycetes	NA	Tremellales	NA	Tremellaceae	Tremella	Tremella_mesenterica	Tremella_mesenterica_Fries_v1.0	jgi|Treme1|73387|estExt_fgeneshTM_pg.C_20715	504	PF00704	GH18	294	3.4e-14	1	239	233	474	GH18
Basidiomycota	Agaricomycotina	Tremellomycetes	NA	Tremellales	NA	Tremellaceae	Tremella	Tremella_mesenterica	Tremella_mesenterica_Fries_v1.0	jgi|Treme1|73490|estExt_fgeneshTM_pg.C_30191	842	PF00150	GH5	281	1.1e-07	9	163	347	508	GH5
Basidiomycota	Agaricomycotina	Tremellomycetes	NA	Tremellales	NA	Tremellaceae	Tremella	Tremella_mesenterica	Tremella_mesenterica_Fries_v1.0	jgi|Treme1|73633|estExt_fgeneshTM_pg.C_40144	681	PF00652	Ricin_B_lectin	127	2e-14	2	110	68	174	Ricin_B_lectin:GH5
Basidiomycota	Agaricomycotina	Tremellomycetes	NA	Tremellales	NA	Tremellaceae	Tremella	Tremella_mesenterica	Tremella_mesenterica_Fries_v1.0	jgi|Treme1|73633|estExt_fgeneshTM_pg.C_40144	681	PF00150	GH5	281	2e-20	16	278	352	584	Ricin_B_lectin:GH5
Ascomycota	Pezizomycotina	Sordariomycetes	Hypocreomycetidae	Hypocreales	NA	Hypocreaceae	Trichoderma	Trichoderma_atroviride	Trichoderma_atroviride_v2.0	jgi|Triat2|10286|Triat1.gw1.10.635.1	1283	PF00704	GH18	294	1.4e-31	2	292	495	792	GH18
Ascomycota	Pezizomycotina	Sordariomycetes	Hypocreomycetidae	Hypocreales	NA	Hypocreaceae	Trichoderma	Trichoderma_atroviride	Trichoderma_atroviride_v2.0	jgi|Triat2|131598|Triat1.estExt_fgenesh1_pg.C_40010	425	PF00704	GH18	294	9.6e-89	3	294	42	384	GH18
Ascomycota	Pezizomycotina	Eurotiomycetes	Eurotiomycetidae	Eurotiales	NA	Aspergillaceae	Aspergillus	Aspergillus_niger	Aspergillus_niger_CBS_513.88	jgi|Aspni_DSM_1|161373|An08g01100m.01	387	PF00150	GH5	281	3.7e-17	22	277	91	356	GH5
Ascomycota	Pezizomycotina	Sordariomycetes	Hypocreomycetidae	Hypocreales	NA	Hypocreaceae	Trichoderma	Trichoderma_atroviride	Trichoderma_atroviride_v2.0	jgi|Triat2|146814|Triat1.estExt_Genewise1Plus.C_10195	328	PF01670	GH12	214	1.1e-16	2	214	79	323	GH12
Ascomycota	Pezizomycotina	Sordariomycetes	Hypocreomycetidae	Hypocreales	NA	Hypocreaceae	Trichoderma	Trichoderma_atroviride	Trichoderma_atroviride_v2.0	jgi|Triat2|150676|Triat1.estExt_Genewise1Plus.C_31267	398	PF00704	GH18	294	2.9e-83	2	294	8	352	GH18
Ascomycota	Pezizomycotina	Sordariomycetes	Hypocreomycetidae	Hypocreales	NA	Hypocreaceae	Trichoderma	Trichoderma_atroviride	Trichoderma_atroviride_v2.0	jgi|Triat2|156641|Triat1.estExt_Genewise1Plus.C_130203	477	PF02055	GH30	348	1.2e-35	1	348	64	401	GH30:GH30C
Ascomycota	Pezizomycotina	Sordariomycetes	Hypocreomycetidae	Hypocreales	NA	Hypocreaceae	Trichoderma	Trichoderma_atroviride	Trichoderma_atroviride_v2.0	jgi|Triat2|156641|Triat1.estExt_Genewise1Plus.C_130203	477	PF17189	GH30C	64	6.3e-06	1	63	404	470	GH30:GH30C
Ascomycota	Pezizomycotina	Sordariomycetes	Hypocreomycetidae	Hypocreales	NA	Hypocreaceae	Trichoderma	Trichoderma_atroviride	Trichoderma_atroviride_v2.0	jgi|Triat2|161114|Triat1.VSE_e_gw1.5.360.1	473	PF00840	GH7	434	1.9e-114	2	433	26	392	GH7:CBM1
Ascomycota	Pezizomycotina	Sordariomycetes	Hypocreomycetidae	Hypocreales	NA	Hypocreaceae	Trichoderma	Trichoderma_atroviride	Trichoderma_atroviride_v2.0	jgi|Triat2|161114|Triat1.VSE_e_gw1.5.360.1	473	PF00734	CBM1	29	1.5e-08	1	27	429	455	GH7:CBM1
Ascomycota	Pezizomycotina	Sordariomycetes	Hypocreomycetidae	Hypocreales	NA	Hypocreaceae	Trichoderma	Trichoderma_atroviride	Trichoderma_atroviride_v2.0	jgi|Triat2|161114|Triat1.VSE_e_gw1.5.360.1	473	PF00734	CBM1	29	1.5e-08	1	27	429	455	GH7:CBM1
Ascomycota	Pezizomycotina	Sordariomycetes	Hypocreomycetidae	Hypocreales	NA	Hypocreaceae	Trichoderma	Trichoderma_atroviride	Trichoderma_atroviride_v2.0	jgi|Triat2|161120|Triat1.VSE_gw1.4.1001.1	438	PF00734	CBM1	29	1.3e-10	1	29	405	432	GH5:CBM1
Ascomycota	Pezizomycotina	Sordariomycetes	Hypocreomycetidae	Hypocreales	NA	Hypocreaceae	Trichoderma	Trichoderma_atroviride	Trichoderma_atroviride_v2.0	jgi|Triat2|161120|Triat1.VSE_gw1.4.1001.1	438	PF00734	CBM1	29	1.3e-10	1	29	405	432	GH5:CBM1
Ascomycota	Pezizomycotina	Sordariomycetes	Hypocreomycetidae	Hypocreales	NA	Hypocreaceae	Trichoderma	Trichoderma_atroviride	Trichoderma_atroviride_v2.0	jgi|Triat2|161120|Triat1.VSE_gw1.4.1001.1	438	PF00150	GH5	281	1.4e-19	9	278	48	338	GH5:CBM1
Ascomycota	Pezizomycotina	Eurotiomycetes	Eurotiomycetidae	Eurotiales	NA	Aspergillaceae	Aspergillus	Aspergillus_niger	Aspergillus_niger_CBS_513.88	jgi|Aspni_DSM_1|161440|An08g01760m.01	401	PF01341	GH6	304	4.8e-107	13	303	69	365	GH6
Ascomycota	Pezizomycotina	Sordariomycetes	Hypocreomycetidae	Hypocreales	NA	Hypocreaceae	Trichoderma	Trichoderma_atroviride	Trichoderma_atroviride_v2.0	jgi|Triat2|171450|gw1.22.419.1	1418	PF00187	Chitin_bind_1	38	9e-06	7	38	53	84	Chitin_bind_1:Chitin_bind_1:GH18
Ascomycota	Pezizomycotina	Sordariomycetes	Hypocreomycetidae	Hypocreales	NA	Hypocreaceae	Trichoderma	Trichoderma_atroviride	Trichoderma_atroviride_v2.0	jgi|Triat2|171450|gw1.22.419.1	1418	PF00704	GH18	294	1.4e-65	1	294	143	486	Chitin_bind_1:Chitin_bind_1:GH18
Ascomycota	Pezizomycotina	Sordariomycetes	Hypocreomycetidae	Hypocreales	NA	Hypocreaceae	Trichoderma	Trichoderma_atroviride	Trichoderma_atroviride_v2.0	jgi|Triat2|171450|gw1.22.419.1	1418	PF00187	Chitin_bind_1	38	4.5e-13	1	38	89	128	Chitin_bind_1:Chitin_bind_1:GH18
Ascomycota	Pezizomycotina	Sordariomycetes	Hypocreomycetidae	Hypocreales	NA	Hypocreaceae	Trichoderma	Trichoderma_atroviride	Trichoderma_atroviride_v2.0	jgi|Triat2|210297|estExt_Genewise1Plus.C_contig_100133	409	PF00704	GH18	294	1.1e-21	3	292	34	313	GH18:CBM1
Ascomycota	Pezizomycotina	Sordariomycetes	Hypocreomycetidae	Hypocreales	NA	Hypocreaceae	Trichoderma	Trichoderma_atroviride	Trichoderma_atroviride_v2.0	jgi|Triat2|210297|estExt_Genewise1Plus.C_contig_100133	409	PF00734	CBM1	29	5.6e-11	1	29	376	404	GH18:CBM1
Ascomycota	Pezizomycotina	Sordariomycetes	Hypocreomycetidae	Hypocreales	NA	Hypocreaceae	Trichoderma	Trichoderma_atroviride	Trichoderma_atroviride_v2.0	jgi|Triat2|210297|estExt_Genewise1Plus.C_contig_100133	409	PF00734	CBM1	29	5.6e-11	1	29	376	404	GH18:CBM1
Ascomycota	Pezizomycotina	Sordariomycetes	Hypocreomycetidae	Hypocreales	NA	Hypocreaceae	Trichoderma	Trichoderma_atroviride	Trichoderma_atroviride_v2.0	jgi|Triat2|214040|estExt_Genewise1Plus.C_contig_170647	1573	PF00187	Chitin_bind_1	38	8.4e-13	2	38	128	166	Chitin_bind_1:GH18
Ascomycota	Pezizomycotina	Sordariomycetes	Hypocreomycetidae	Hypocreales	NA	Hypocreaceae	Trichoderma	Trichoderma_atroviride	Trichoderma_atroviride_v2.0	jgi|Triat2|214040|estExt_Genewise1Plus.C_contig_170647	1573	PF00704	GH18	294	8.7e-65	1	294	181	518	Chitin_bind_1:GH18
Ascomycota	Pezizomycotina	Sordariomycetes	Hypocreomycetidae	Hypocreales	NA	Hypocreaceae	Trichoderma	Trichoderma_atroviride	Trichoderma_atroviride_v2.0	jgi|Triat2|217701|estExt_Genewise1Plus.C_contig_210696	1055	PF00704	GH18	294	1.1e-56	1	294	81	420	GH18
Ascomycota	Pezizomycotina	Sordariomycetes	Hypocreomycetidae	Hypocreales	NA	Hypocreaceae	Trichoderma	Trichoderma_atroviride	Trichoderma_atroviride_v2.0	jgi|Triat2|217907|estExt_Genewise1Plus.C_contig_210959	1139	PF00704	GH18	294	2.4e-64	2	294	187	529	Chitin_bind_1:GH18
Ascomycota	Pezizomycotina	Eurotiomycetes	Eurotiomycetidae	Eurotiales	NA	Aspergillaceae	Aspergillus	Aspergillus_niger	Aspergillus_niger_CBS_513.88	jgi|Aspni_DSM_1|161785|An08g05230m.01	403	PF03443	GH61	205	1.1e-68	1	200	20	234	GH61
Ascomycota	Pezizomycotina	Sordariomycetes	Hypocreomycetidae	Hypocreales	NA	Hypocreaceae	Trichoderma	Trichoderma_atroviride	Trichoderma_atroviride_v2.0	jgi|Triat2|217907|estExt_Genewise1Plus.C_contig_210959	1139	PF00187	Chitin_bind_1	38	9.1e-11	1	36	129	166	Chitin_bind_1:GH18
Ascomycota	Pezizomycotina	Sordariomycetes	Hypocreomycetidae	Hypocreales	NA	Hypocreaceae	Trichoderma	Trichoderma_atroviride	Trichoderma_atroviride_v2.0	jgi|Triat2|221999|estExt_Genewise1Plus.C_contig_241827	423	PF00734	CBM1	29	2.9e-12	2	29	27	54	CBM1:GH5
Ascomycota	Pezizomycotina	Sordariomycetes	Hypocreomycetidae	Hypocreales	NA	Hypocreaceae	Trichoderma	Trichoderma_atroviride	Trichoderma_atroviride_v2.0	jgi|Triat2|221999|estExt_Genewise1Plus.C_contig_241827	423	PF00734	CBM1	29	2.9e-12	2	29	27	54	CBM1:GH5
Ascomycota	Pezizomycotina	Sordariomycetes	Hypocreomycetidae	Hypocreales	NA	Hypocreaceae	Trichoderma	Trichoderma_atroviride	Trichoderma_atroviride_v2.0	jgi|Triat2|221999|estExt_Genewise1Plus.C_contig_241827	423	PF00150	GH5	281	2.2e-55	21	278	135	387	CBM1:GH5
Ascomycota	Pezizomycotina	Sordariomycetes	Hypocreomycetidae	Hypocreales	NA	Hypocreaceae	Trichoderma	Trichoderma_atroviride	Trichoderma_atroviride_v2.0	jgi|Triat2|247300|estExt_Genewise1.C_contig_261431	1290	PF00704	GH18	294	3.1e-42	3	292	509	858	Chitin_bind_1:GH18
Ascomycota	Pezizomycotina	Sordariomycetes	Hypocreomycetidae	Hypocreales	NA	Hypocreaceae	Trichoderma	Trichoderma_atroviride	Trichoderma_atroviride_v2.0	jgi|Triat2|247300|estExt_Genewise1.C_contig_261431	1290	PF00187	Chitin_bind_1	38	2.6e-07	9	38	447	492	Chitin_bind_1:GH18
Ascomycota	Pezizomycotina	Sordariomycetes	Hypocreomycetidae	Hypocreales	NA	Hypocreaceae	Trichoderma	Trichoderma_atroviride	Trichoderma_atroviride_v2.0	jgi|Triat2|282872|estExt_fgenesh1_pg.C_contig_220114	438	PF00704	GH18	294	2.7e-21	3	293	36	313	GH18:CBM1
Ascomycota	Pezizomycotina	Sordariomycetes	Hypocreomycetidae	Hypocreales	NA	Hypocreaceae	Trichoderma	Trichoderma_atroviride	Trichoderma_atroviride_v2.0	jgi|Triat2|282872|estExt_fgenesh1_pg.C_contig_220114	438	PF00734	CBM1	29	3e-08	1	29	405	433	GH18:CBM1
Ascomycota	Pezizomycotina	Sordariomycetes	Hypocreomycetidae	Hypocreales	NA	Hypocreaceae	Trichoderma	Trichoderma_atroviride	Trichoderma_atroviride_v2.0	jgi|Triat2|282872|estExt_fgenesh1_pg.C_contig_220114	438	PF00734	CBM1	29	3e-08	1	29	405	433	GH18:CBM1
Ascomycota	Pezizomycotina	Sordariomycetes	Hypocreomycetidae	Hypocreales	NA	Hypocreaceae	Trichoderma	Trichoderma_atroviride	Trichoderma_atroviride_v2.0	jgi|Triat2|293559|estExt_fgenesh1_pm.C_contig_250567	754	PF00150	GH5	281	8.8e-13	17	250	388	626	GH5
Ascomycota	Pezizomycotina	Eurotiomycetes	Eurotiomycetidae	Eurotiales	NA	Aspergillaceae	Aspergillus	Aspergillus_niger	Aspergillus_niger_CBS_513.88	jgi|Aspni_DSM_1|162159|An08g09030m.01	447	PF00704	GH18	294	7.5e-86	2	294	60	403	GH18
Ascomycota	Pezizomycotina	Sordariomycetes	Hypocreomycetidae	Hypocreales	NA	Hypocreaceae	Trichoderma	Trichoderma_atroviride	Trichoderma_atroviride_v2.0	jgi|Triat2|302173|estExt_fgenesh1_kg.C_contig_270807	338	PF00704	GH18	294	6.8e-14	1	212	13	228	GH18
Ascomycota	Pezizomycotina	Sordariomycetes	Hypocreomycetidae	Hypocreales	NA	Hypocreaceae	Trichoderma	Trichoderma_atroviride	Trichoderma_atroviride_v2.0	jgi|Triat2|314009|estExt_Genemark.C_contig_120020	395	PF00704	GH18	294	1.4e-21	2	287	30	306	GH18:CBM1
Ascomycota	Pezizomycotina	Sordariomycetes	Hypocreomycetidae	Hypocreales	NA	Hypocreaceae	Trichoderma	Trichoderma_atroviride	Trichoderma_atroviride_v2.0	jgi|Triat2|314009|estExt_Genemark.C_contig_120020	395	PF00734	CBM1	29	2.8e-09	1	29	362	390	GH18:CBM1
Ascomycota	Pezizomycotina	Sordariomycetes	Hypocreomycetidae	Hypocreales	NA	Hypocreaceae	Trichoderma	Trichoderma_atroviride	Trichoderma_atroviride_v2.0	jgi|Triat2|314009|estExt_Genemark.C_contig_120020	395	PF00734	CBM1	29	2.8e-09	1	29	362	390	GH18:CBM1
Ascomycota	Pezizomycotina	Sordariomycetes	Hypocreomycetidae	Hypocreales	NA	Hypocreaceae	Trichoderma	Trichoderma_atroviride	Trichoderma_atroviride_v2.0	jgi|Triat2|314392|estExt_Genemark.C_contig_140040	419	PF00734	CBM1	29	2.5e-12	1	29	26	54	CBM1:GH5
Ascomycota	Pezizomycotina	Sordariomycetes	Hypocreomycetidae	Hypocreales	NA	Hypocreaceae	Trichoderma	Trichoderma_atroviride	Trichoderma_atroviride_v2.0	jgi|Triat2|314392|estExt_Genemark.C_contig_140040	419	PF00734	CBM1	29	2.5e-12	1	29	26	54	CBM1:GH5
Ascomycota	Pezizomycotina	Sordariomycetes	Hypocreomycetidae	Hypocreales	NA	Hypocreaceae	Trichoderma	Trichoderma_atroviride	Trichoderma_atroviride_v2.0	jgi|Triat2|314392|estExt_Genemark.C_contig_140040	419	PF00150	GH5	281	2.4e-52	22	276	134	381	CBM1:GH5
Ascomycota	Pezizomycotina	Sordariomycetes	Hypocreomycetidae	Hypocreales	NA	Hypocreaceae	Trichoderma	Trichoderma_atroviride	Trichoderma_atroviride_v2.0	jgi|Triat2|31591|Triat1.e_gw1.1.3517.1	514	PF00704	GH18	294	1.4e-75	2	294	127	473	GH18
Ascomycota	Pezizomycotina	Sordariomycetes	Hypocreomycetidae	Hypocreales	NA	Hypocreaceae	Trichoderma	Trichoderma_atroviride	Trichoderma_atroviride_v2.0	jgi|Triat2|317063|estExt_Genemark.C_contig_210282	453	PF00150	GH5	281	3.8e-09	22	279	37	310	GH5
Ascomycota	Pezizomycotina	Sordariomycetes	Hypocreomycetidae	Hypocreales	NA	Hypocreaceae	Trichoderma	Trichoderma_atroviride	Trichoderma_atroviride_v2.0	jgi|Triat2|35649|Triat1.e_gw1.3.90.1	767	PF00150	GH5	281	8.4e-10	27	137	70	254	GH5
Ascomycota	Pezizomycotina	Dothideomycetes	NA	NA	NA	NA	Acidomyces	Acidomyces_richmondensis	Acidomyces_richmondensis_BFW	jgi|Aciri1_meta|162925|estExt_Genewise1Plus.C_5WFSArich_Contig_019150058	427	PF00840	GH7	434	1e-150	5	434	25	417	GH7
Ascomycota	Pezizomycotina	Eurotiomycetes	Eurotiomycetidae	Eurotiales	NA	Aspergillaceae	Aspergillus	Aspergillus_niger	Aspergillus_niger_CBS_513.88	jgi|Aspni_DSM_1|163049|An09g05920m.01	355	PF00704	GH18	294	1.5e-20	2	293	32	310	GH18
Ascomycota	Pezizomycotina	Sordariomycetes	Hypocreomycetidae	Hypocreales	NA	Hypocreaceae	Trichoderma	Trichoderma_atroviride	Trichoderma_atroviride_v2.0	jgi|Triat2|40850|Triat1.e_gw1.5.1413.1	466	PF17189	GH30C	64	1.9e-08	1	64	375	462	GH30C
Ascomycota	Pezizomycotina	Sordariomycetes	Hypocreomycetidae	Hypocreales	NA	Hypocreaceae	Trichoderma	Trichoderma_atroviride	Trichoderma_atroviride_v2.0	jgi|Triat2|42532|Triat1.e_gw1.6.788.1	359	PF00704	GH18	294	4.7e-62	3	290	23	335	GH18
Ascomycota	Pezizomycotina	Sordariomycetes	Hypocreomycetidae	Hypocreales	NA	Hypocreaceae	Trichoderma	Trichoderma_atroviride	Trichoderma_atroviride_v2.0	jgi|Triat2|43222|Triat1.e_gw1.7.876.1	492	PF17189	GH30C	64	4.2e-07	13	63	433	485	GH30:GH30C
Ascomycota	Pezizomycotina	Sordariomycetes	Hypocreomycetidae	Hypocreales	NA	Hypocreaceae	Trichoderma	Trichoderma_atroviride	Trichoderma_atroviride_v2.0	jgi|Triat2|43222|Triat1.e_gw1.7.876.1	492	PF02055	GH30	348	9.7e-38	1	348	79	417	GH30:GH30C
Ascomycota	Pezizomycotina	Sordariomycetes	Hypocreomycetidae	Hypocreales	NA	Hypocreaceae	Trichoderma	Trichoderma_atroviride	Trichoderma_atroviride_v2.0	jgi|Triat2|43326|Triat1.e_gw1.7.1261.1	350	PF00734	CBM1	29	1.7e-13	1	29	316	344	GH61:CBM1
Ascomycota	Pezizomycotina	Sordariomycetes	Hypocreomycetidae	Hypocreales	NA	Hypocreaceae	Trichoderma	Trichoderma_atroviride	Trichoderma_atroviride_v2.0	jgi|Triat2|43326|Triat1.e_gw1.7.1261.1	350	PF00734	CBM1	29	1.7e-13	1	29	316	344	GH61:CBM1
Ascomycota	Pezizomycotina	Sordariomycetes	Hypocreomycetidae	Hypocreales	NA	Hypocreaceae	Trichoderma	Trichoderma_atroviride	Trichoderma_atroviride_v2.0	jgi|Triat2|43326|Triat1.e_gw1.7.1261.1	350	PF03443	GH61	205	8e-62	1	199	22	234	GH61:CBM1
Ascomycota	Pezizomycotina	Sordariomycetes	Hypocreomycetidae	Hypocreales	NA	Hypocreaceae	Trichoderma	Trichoderma_atroviride	Trichoderma_atroviride_v2.0	jgi|Triat2|44429|Triat1.e_gw1.8.820.1	234	PF01670	GH12	214	1.1e-72	2	214	30	233	GH12
Ascomycota	Pezizomycotina	Sordariomycetes	Hypocreomycetidae	Hypocreales	NA	Hypocreaceae	Trichoderma	Trichoderma_atroviride	Trichoderma_atroviride_v2.0	jgi|Triat2|44894|Triat1.e_gw1.8.689.1	471	PF01341	GH6	304	3.8e-105	13	304	139	435	CBM1:GH6
Ascomycota	Pezizomycotina	Sordariomycetes	Hypocreomycetidae	Hypocreales	NA	Hypocreaceae	Trichoderma	Trichoderma_atroviride	Trichoderma_atroviride_v2.0	jgi|Triat2|44894|Triat1.e_gw1.8.689.1	471	PF00734	CBM1	29	3.8e-12	1	29	31	59	CBM1:GH6
Ascomycota	Pezizomycotina	Eurotiomycetes	Eurotiomycetidae	Eurotiales	NA	Aspergillaceae	Aspergillus	Aspergillus_niger	Aspergillus_niger_CBS_513.88	jgi|Aspni_DSM_1|163094|An09g06340m.01	290	PF00704	GH18	294	1.2e-10	20	211	8	195	GH18
Ascomycota	Pezizomycotina	Sordariomycetes	Hypocreomycetidae	Hypocreales	NA	Hypocreaceae	Trichoderma	Trichoderma_atroviride	Trichoderma_atroviride_v2.0	jgi|Triat2|44894|Triat1.e_gw1.8.689.1	471	PF00734	CBM1	29	3.8e-12	1	29	31	59	CBM1:GH6
Ascomycota	Pezizomycotina	Sordariomycetes	Hypocreomycetidae	Hypocreales	NA	Hypocreaceae	Trichoderma	Trichoderma_atroviride	Trichoderma_atroviride_v2.0	jgi|Triat2|45317|Triat1.e_gw1.8.1109.1	393	PF00734	CBM1	29	2e-10	1	29	360	388	GH18:CBM1
Ascomycota	Pezizomycotina	Sordariomycetes	Hypocreomycetidae	Hypocreales	NA	Hypocreaceae	Trichoderma	Trichoderma_atroviride	Trichoderma_atroviride_v2.0	jgi|Triat2|45317|Triat1.e_gw1.8.1109.1	393	PF00734	CBM1	29	2e-10	1	29	360	388	GH18:CBM1
Ascomycota	Pezizomycotina	Sordariomycetes	Hypocreomycetidae	Hypocreales	NA	Hypocreaceae	Trichoderma	Trichoderma_atroviride	Trichoderma_atroviride_v2.0	jgi|Triat2|45317|Triat1.e_gw1.8.1109.1	393	PF00704	GH18	294	2.2e-18	1	219	30	272	GH18:CBM1
Ascomycota	Pezizomycotina	Sordariomycetes	Hypocreomycetidae	Hypocreales	NA	Hypocreaceae	Trichoderma	Trichoderma_atroviride	Trichoderma_atroviride_v2.0	jgi|Triat2|45585|Triat1.e_gw1.9.850.1	412	PF00704	GH18	294	2.6e-22	2	211	31	258	GH18
Ascomycota	Pezizomycotina	Sordariomycetes	Hypocreomycetidae	Hypocreales	NA	Hypocreaceae	Trichoderma	Trichoderma_atroviride	Trichoderma_atroviride_v2.0	jgi|Triat2|46014|Triat1.e_gw1.9.1267.1	226	PF00457	GH11	178	1.1e-62	4	176	51	220	GH11
Ascomycota	Pezizomycotina	Sordariomycetes	Hypocreomycetidae	Hypocreales	NA	Hypocreaceae	Trichoderma	Trichoderma_atroviride	Trichoderma_atroviride_v2.0	jgi|Triat2|46284|Triat1.e_gw1.9.1093.1	448	PF00150	GH5	281	3.2e-40	23	276	60	308	GH5
Ascomycota	Pezizomycotina	Sordariomycetes	Hypocreomycetidae	Hypocreales	NA	Hypocreaceae	Trichoderma	Trichoderma_atroviride	Trichoderma_atroviride_v2.0	jgi|Triat2|48476|Triat1.e_gw1.11.507.1	249	PF01670	GH12	214	3.6e-46	2	213	42	247	GH12
Ascomycota	Pezizomycotina	Sordariomycetes	Hypocreomycetidae	Hypocreales	NA	Hypocreaceae	Trichoderma	Trichoderma_atroviride	Trichoderma_atroviride_v2.0	jgi|Triat2|49469|Triat1.e_gw1.12.864.1	323	PF00704	GH18	294	1.2e-20	2	215	29	269	GH18
Ascomycota	Pezizomycotina	Sordariomycetes	Hypocreomycetidae	Hypocreales	NA	Hypocreaceae	Trichoderma	Trichoderma_atroviride	Trichoderma_atroviride_v2.0	jgi|Triat2|49766|Triat1.e_gw1.12.785.1	417	PF00734	CBM1	29	1.3e-11	1	29	384	412	GH18:CBM1
Ascomycota	Pezizomycotina	Eurotiomycetes	Eurotiomycetidae	Eurotiales	NA	Aspergillaceae	Aspergillus	Aspergillus_niger	Aspergillus_niger_CBS_513.88	jgi|Aspni_DSM_1|163100|An09g06400m.01	1258	PF00704	GH18	294	1.2e-18	2	216	30	278	GH18
Ascomycota	Pezizomycotina	Sordariomycetes	Hypocreomycetidae	Hypocreales	NA	Hypocreaceae	Trichoderma	Trichoderma_atroviride	Trichoderma_atroviride_v2.0	jgi|Triat2|49766|Triat1.e_gw1.12.785.1	417	PF00734	CBM1	29	1.3e-11	1	29	384	412	GH18:CBM1
Ascomycota	Pezizomycotina	Sordariomycetes	Hypocreomycetidae	Hypocreales	NA	Hypocreaceae	Trichoderma	Trichoderma_atroviride	Trichoderma_atroviride_v2.0	jgi|Triat2|49766|Triat1.e_gw1.12.785.1	417	PF00704	GH18	294	2.9e-19	2	292	36	316	GH18:CBM1
Ascomycota	Pezizomycotina	Sordariomycetes	Hypocreomycetidae	Hypocreales	NA	Hypocreaceae	Trichoderma	Trichoderma_atroviride	Trichoderma_atroviride_v2.0	jgi|Triat2|52107|Triat1.e_gw1.15.611.1	327	PF00704	GH18	294	2.8e-17	4	243	18	304	GH18
Ascomycota	Pezizomycotina	Sordariomycetes	Hypocreomycetidae	Hypocreales	NA	Hypocreaceae	Trichoderma	Trichoderma_atroviride	Trichoderma_atroviride_v2.0	jgi|Triat2|53584|Triat1.e_gw1.17.180.1	384	PF00704	GH18	294	2.2e-67	3	294	43	366	GH18
Ascomycota	Pezizomycotina	Sordariomycetes	Hypocreomycetidae	Hypocreales	NA	Hypocreaceae	Trichoderma	Trichoderma_atroviride	Trichoderma_atroviride_v2.0	jgi|Triat2|54785|Triat1.e_gw1.20.237.1	252	PF03443	GH61	205	5.6e-61	1	200	22	238	GH61
Ascomycota	Pezizomycotina	Sordariomycetes	Hypocreomycetidae	Hypocreales	NA	Hypocreaceae	Trichoderma	Trichoderma_atroviride	Trichoderma_atroviride_v2.0	jgi|Triat2|54855|Triat1.e_gw1.20.188.1	425	PF00150	GH5	281	8.3e-19	10	277	49	336	GH5:CBM1
Ascomycota	Pezizomycotina	Sordariomycetes	Hypocreomycetidae	Hypocreales	NA	Hypocreaceae	Trichoderma	Trichoderma_atroviride	Trichoderma_atroviride_v2.0	jgi|Triat2|54855|Triat1.e_gw1.20.188.1	425	PF00734	CBM1	29	1.2e-10	1	29	392	419	GH5:CBM1
Ascomycota	Pezizomycotina	Sordariomycetes	Hypocreomycetidae	Hypocreales	NA	Hypocreaceae	Trichoderma	Trichoderma_atroviride	Trichoderma_atroviride_v2.0	jgi|Triat2|54855|Triat1.e_gw1.20.188.1	425	PF00734	CBM1	29	1.2e-10	1	29	392	419	GH5:CBM1
Ascomycota	Pezizomycotina	Sordariomycetes	Hypocreomycetidae	Hypocreales	NA	Hypocreaceae	Trichoderma	Trichoderma_atroviride	Trichoderma_atroviride_v2.0	jgi|Triat2|54856|Triat1.e_gw1.20.243.1	231	PF00457	GH11	178	1.1e-63	4	177	56	226	GH11
Ascomycota	Pezizomycotina	Sordariomycetes	Hypocreomycetidae	Hypocreales	NA	Hypocreaceae	Trichoderma	Trichoderma_atroviride	Trichoderma_atroviride_v2.0	jgi|Triat2|54982|Triat1.e_gw1.21.101.1	329	PF00704	GH18	294	2.2e-23	3	291	32	301	GH18
Ascomycota	Pezizomycotina	Eurotiomycetes	Eurotiomycetidae	Eurotiales	NA	Aspergillaceae	Aspergillus	Aspergillus_niger	Aspergillus_niger_CBS_513.88	jgi|Aspni_DSM_1|163820|An11g05860m.01	557	PF00704	GH18	294	3.6e-26	101	256	74	311	GH18
Ascomycota	Pezizomycotina	Sordariomycetes	Hypocreomycetidae	Hypocreales	NA	Hypocreaceae	Trichoderma	Trichoderma_atroviride	Trichoderma_atroviride_v2.0	jgi|Triat2|79492|Triat1.fgenesh1_pm.C_scaffold_3000566	310	PF00704	GH18	294	6e-19	3	217	27	257	GH18
Ascomycota	Pezizomycotina	Sordariomycetes	Hypocreomycetidae	Hypocreales	NA	Hypocreaceae	Trichoderma	Trichoderma_atroviride	Trichoderma_atroviride_v2.0	jgi|Triat2|81867|Triat1.fgenesh1_pm.C_scaffold_10000176	410	PF00150	GH5	281	2.3e-35	9	280	79	374	GH5
Ascomycota	Pezizomycotina	Sordariomycetes	Hypocreomycetidae	Hypocreales	NA	Hypocreaceae	Trichoderma	Trichoderma_atroviride	Trichoderma_atroviride_v2.0	jgi|Triat2|82355|Triat1.fgenesh1_pm.C_scaffold_11000321	221	PF00457	GH11	178	5.4e-80	1	177	40	217	GH11
Ascomycota	Pezizomycotina	Sordariomycetes	Hypocreomycetidae	Hypocreales	NA	Hypocreaceae	Trichoderma	Trichoderma_atroviride	Trichoderma_atroviride_v2.0	jgi|Triat2|83999|Triat1.fgenesh1_pg.C_scaffold_1000031	345	PF00704	GH18	294	7.5e-22	2	294	41	328	GH18
Ascomycota	Pezizomycotina	Sordariomycetes	Hypocreomycetidae	Hypocreales	NA	Hypocreaceae	Trichoderma	Trichoderma_atroviride	Trichoderma_atroviride_v2.0	jgi|Triat2|85160|Triat1.fgenesh1_pg.C_scaffold_1001192	1710	PF00704	GH18	294	5.8e-62	1	294	115	471	GH18
Ascomycota	Pezizomycotina	Sordariomycetes	Hypocreomycetidae	Hypocreales	NA	Hypocreaceae	Trichoderma	Trichoderma_atroviride	Trichoderma_atroviride_v2.0	jgi|Triat2|85570|Triat1.fgenesh1_pg.C_scaffold_1001602	372	PF00704	GH18	294	2.1e-67	2	294	22	353	GH18
Ascomycota	Pezizomycotina	Sordariomycetes	Hypocreomycetidae	Hypocreales	NA	Hypocreaceae	Trichoderma	Trichoderma_atroviride	Trichoderma_atroviride_v2.0	jgi|Triat2|85796|Triat1.fgenesh1_pg.C_scaffold_2000189	1614	PF00187	Chitin_bind_1	38	7.7e-11	1	38	113	152	Chitin_bind_1:GH18
Ascomycota	Pezizomycotina	Sordariomycetes	Hypocreomycetidae	Hypocreales	NA	Hypocreaceae	Trichoderma	Trichoderma_atroviride	Trichoderma_atroviride_v2.0	jgi|Triat2|85796|Triat1.fgenesh1_pg.C_scaffold_2000189	1614	PF00704	GH18	294	4.7e-60	1	294	170	505	Chitin_bind_1:GH18
Ascomycota	Pezizomycotina	Sordariomycetes	Hypocreomycetidae	Hypocreales	NA	Hypocreaceae	Trichoderma	Trichoderma_atroviride	Trichoderma_atroviride_v2.0	jgi|Triat2|86311|Triat1.fgenesh1_pg.C_scaffold_2000704	373	PF03443	GH61	205	6.3e-50	1	199	21	232	GH61
Ascomycota	Pezizomycotina	Sordariomycetes	Hypocreomycetidae	Hypocreales	NA	Hypocreaceae	Trichoderma	Trichoderma_atroviride	Trichoderma_atroviride_v2.0	jgi|Triat2|88310|Triat1.fgenesh1_pg.C_scaffold_4000692	324	PF00331	GH10	316	1.3e-103	2	315	29	321	GH10
Ascomycota	Pezizomycotina	Eurotiomycetes	Eurotiomycetidae	Eurotiales	NA	Aspergillaceae	Aspergillus	Aspergillus_niger	Aspergillus_niger_CBS_513.88	jgi|Aspni_DSM_1|163984|An11g07660m.01	831	PF00150	GH5	281	1.9e-12	20	251	473	710	GH5
Ascomycota	Pezizomycotina	Sordariomycetes	Hypocreomycetidae	Hypocreales	NA	Hypocreaceae	Trichoderma	Trichoderma_atroviride	Trichoderma_atroviride_v2.0	jgi|Triat2|88458|Triat1.fgenesh1_pg.C_scaffold_5000022	508	PF00734	CBM1	29	1.2e-11	1	29	475	503	GH7:CBM1
Ascomycota	Pezizomycotina	Sordariomycetes	Hypocreomycetidae	Hypocreales	NA	Hypocreaceae	Trichoderma	Trichoderma_atroviride	Trichoderma_atroviride_v2.0	jgi|Triat2|88458|Triat1.fgenesh1_pg.C_scaffold_5000022	508	PF00734	CBM1	29	1.2e-11	1	29	475	503	GH7:CBM1
Ascomycota	Pezizomycotina	Sordariomycetes	Hypocreomycetidae	Hypocreales	NA	Hypocreaceae	Trichoderma	Trichoderma_atroviride	Trichoderma_atroviride_v2.0	jgi|Triat2|88458|Triat1.fgenesh1_pg.C_scaffold_5000022	508	PF00840	GH7	434	8.8e-188	1	433	20	446	GH7:CBM1
Ascomycota	Pezizomycotina	Sordariomycetes	Hypocreomycetidae	Hypocreales	NA	Hypocreaceae	Trichoderma	Trichoderma_atroviride	Trichoderma_atroviride_v2.0	jgi|Triat2|89250|Triat1.fgenesh1_pg.C_scaffold_6000211	393	PF00704	GH18	294	2.3e-64	1	294	28	364	GH18
Ascomycota	Pezizomycotina	Sordariomycetes	Hypocreomycetidae	Hypocreales	NA	Hypocreaceae	Trichoderma	Trichoderma_atroviride	Trichoderma_atroviride_v2.0	jgi|Triat2|90109|Triat1.fgenesh1_pg.C_scaffold_7000494	285	PF00457	GH11	178	5.7e-62	4	177	52	222	GH11:CBM1
Ascomycota	Pezizomycotina	Sordariomycetes	Hypocreomycetidae	Hypocreales	NA	Hypocreaceae	Trichoderma	Trichoderma_atroviride	Trichoderma_atroviride_v2.0	jgi|Triat2|90109|Triat1.fgenesh1_pg.C_scaffold_7000494	285	PF00734	CBM1	29	1.7e-11	1	29	253	280	GH11:CBM1
Ascomycota	Pezizomycotina	Sordariomycetes	Hypocreomycetidae	Hypocreales	NA	Hypocreaceae	Trichoderma	Trichoderma_atroviride	Trichoderma_atroviride_v2.0	jgi|Triat2|90109|Triat1.fgenesh1_pg.C_scaffold_7000494	285	PF00734	CBM1	29	1.7e-11	1	29	253	280	GH11:CBM1
Ascomycota	Pezizomycotina	Sordariomycetes	Hypocreomycetidae	Hypocreales	NA	Hypocreaceae	Trichoderma	Trichoderma_atroviride	Trichoderma_atroviride_v2.0	jgi|Triat2|91075|Triat1.fgenesh1_pg.C_scaffold_9000421	430	PF00150	GH5	281	1e-15	11	212	102	326	GH5
Ascomycota	Pezizomycotina	Sordariomycetes	Hypocreomycetidae	Hypocreales	NA	Hypocreaceae	Trichoderma	Trichoderma_reesei	Trichoderma_reesei_v2.0	jgi|Trire2|108346|fgenesh5_pg.C_scaffold_11000319	1283	PF00187	Chitin_bind_1	38	4.6e-07	9	38	446	491	Chitin_bind_1:GH18
Ascomycota	Pezizomycotina	Sordariomycetes	Hypocreomycetidae	Hypocreales	NA	Hypocreaceae	Trichoderma	Trichoderma_reesei	Trichoderma_reesei_v2.0	jgi|Trire2|108346|fgenesh5_pg.C_scaffold_11000319	1283	PF00704	GH18	294	1.3e-41	3	292	508	855	Chitin_bind_1:GH18
Ascomycota	Pezizomycotina	Eurotiomycetes	Eurotiomycetidae	Eurotiales	NA	Aspergillaceae	Aspergillus	Aspergillus_niger	Aspergillus_niger_CBS_513.88	jgi|Aspni_DSM_1|164557|An12g02220m.01	460	PF01341	GH6	304	4e-109	16	304	131	425	CBM1:GH6
Ascomycota	Pezizomycotina	Sordariomycetes	Hypocreomycetidae	Hypocreales	NA	Hypocreaceae	Trichoderma	Trichoderma_reesei	Trichoderma_reesei_v2.0	jgi|Trire2|110317|fgenesh5_pg.C_scaffold_19000202	393	PF00704	GH18	294	2.5e-20	1	223	31	277	GH18:CBM1
Ascomycota	Pezizomycotina	Sordariomycetes	Hypocreomycetidae	Hypocreales	NA	Hypocreaceae	Trichoderma	Trichoderma_reesei	Trichoderma_reesei_v2.0	jgi|Trire2|110317|fgenesh5_pg.C_scaffold_19000202	393	PF00734	CBM1	29	3.7e-10	1	29	360	388	GH18:CBM1
Ascomycota	Pezizomycotina	Sordariomycetes	Hypocreomycetidae	Hypocreales	NA	Hypocreaceae	Trichoderma	Trichoderma_reesei	Trichoderma_reesei_v2.0	jgi|Trire2|110317|fgenesh5_pg.C_scaffold_19000202	393	PF00734	CBM1	29	3.7e-10	1	29	360	388	GH18:CBM1
Ascomycota	Pezizomycotina	Sordariomycetes	Hypocreomycetidae	Hypocreales	NA	Hypocreaceae	Trichoderma	Trichoderma_reesei	Trichoderma_reesei_v2.0	jgi|Trire2|111849|fgenesh5_pg.C_scaffold_29000119	474	PF17189	GH30C	64	5.5e-09	1	64	375	462	GH30C
Ascomycota	Pezizomycotina	Sordariomycetes	Hypocreomycetidae	Hypocreales	NA	Hypocreaceae	Trichoderma	Trichoderma_reesei	Trichoderma_reesei_v2.0	jgi|Trire2|112392|fgenesh5_pg.C_scaffold_38000024	153	PF00457	GH11	178	2.8e-36	4	125	34	152	GH11
Ascomycota	Pezizomycotina	Sordariomycetes	Hypocreomycetidae	Hypocreales	NA	Hypocreaceae	Trichoderma	Trichoderma_reesei	Trichoderma_reesei_v2.0	jgi|Trire2|119859|estExt_fgenesh5_pg.C_10726	402	PF00704	GH18	294	5.1e-21	2	213	32	261	GH18
Ascomycota	Pezizomycotina	Sordariomycetes	Hypocreomycetidae	Hypocreales	NA	Hypocreaceae	Trichoderma	Trichoderma_reesei	Trichoderma_reesei_v2.0	jgi|Trire2|120229|estExt_fgenesh5_pg.C_20480	348	PF00331	GH10	316	3.1e-105	2	314	51	343	GH10
Ascomycota	Pezizomycotina	Sordariomycetes	Hypocreomycetidae	Hypocreales	NA	Hypocreaceae	Trichoderma	Trichoderma_reesei	Trichoderma_reesei_v2.0	jgi|Trire2|120312|estExt_fgenesh5_pg.C_30013	419	PF00734	CBM1	29	1.2e-13	1	29	25	53	CBM1:GH5
Ascomycota	Pezizomycotina	Sordariomycetes	Hypocreomycetidae	Hypocreales	NA	Hypocreaceae	Trichoderma	Trichoderma_reesei	Trichoderma_reesei_v2.0	jgi|Trire2|120312|estExt_fgenesh5_pg.C_30013	419	PF00734	CBM1	29	1.2e-13	1	29	25	53	CBM1:GH5
Ascomycota	Pezizomycotina	Sordariomycetes	Hypocreomycetidae	Hypocreales	NA	Hypocreaceae	Trichoderma	Trichoderma_reesei	Trichoderma_reesei_v2.0	jgi|Trire2|120312|estExt_fgenesh5_pg.C_30013	419	PF00150	GH5	281	9e-59	19	278	129	383	CBM1:GH5
Ascomycota	Pezizomycotina	Eurotiomycetes	Eurotiomycetidae	Eurotiales	NA	Aspergillaceae	Aspergillus	Aspergillus_niger	Aspergillus_niger_CBS_513.88	jgi|Aspni_DSM_1|164557|An12g02220m.01	460	PF00734	CBM1	29	1.9e-12	1	29	22	50	CBM1:GH6
Ascomycota	Pezizomycotina	Sordariomycetes	Hypocreomycetidae	Hypocreales	NA	Hypocreaceae	Trichoderma	Trichoderma_reesei	Trichoderma_reesei_v2.0	jgi|Trire2|120961|estExt_fgenesh5_pg.C_50250	250	PF03443	GH61	205	2e-60	1	200	20	236	GH61
Ascomycota	Pezizomycotina	Sordariomycetes	Hypocreomycetidae	Hypocreales	NA	Hypocreaceae	Trichoderma	Trichoderma_reesei	Trichoderma_reesei_v2.0	jgi|Trire2|121355|estExt_fgenesh5_pg.C_70153	341	PF00704	GH18	294	1.1e-14	1	213	14	230	GH18
Ascomycota	Pezizomycotina	Sordariomycetes	Hypocreomycetidae	Hypocreales	NA	Hypocreaceae	Trichoderma	Trichoderma_reesei	Trichoderma_reesei_v2.0	jgi|Trire2|122081|estExt_fgenesh5_pg.C_100226	460	PF00734	CBM1	29	4.7e-11	1	29	427	455	GH7:CBM1
Ascomycota	Pezizomycotina	Sordariomycetes	Hypocreomycetidae	Hypocreales	NA	Hypocreaceae	Trichoderma	Trichoderma_reesei	Trichoderma_reesei_v2.0	jgi|Trire2|122081|estExt_fgenesh5_pg.C_100226	460	PF00840	GH7	434	1.6e-119	2	433	26	392	GH7:CBM1
Ascomycota	Pezizomycotina	Sordariomycetes	Hypocreomycetidae	Hypocreales	NA	Hypocreaceae	Trichoderma	Trichoderma_reesei	Trichoderma_reesei_v2.0	jgi|Trire2|122081|estExt_fgenesh5_pg.C_100226	460	PF00734	CBM1	29	4.7e-11	1	29	427	455	GH7:CBM1
Ascomycota	Pezizomycotina	Sordariomycetes	Hypocreomycetidae	Hypocreales	NA	Hypocreaceae	Trichoderma	Trichoderma_reesei	Trichoderma_reesei_v2.0	jgi|Trire2|123232|estExt_fgenesh5_pg.C_190084	235	PF01670	GH12	214	1.3e-84	2	214	30	234	GH12
Ascomycota	Pezizomycotina	Sordariomycetes	Hypocreomycetidae	Hypocreales	NA	Hypocreaceae	Trichoderma	Trichoderma_reesei	Trichoderma_reesei_v2.0	jgi|Trire2|123818|estExt_fgenesh5_pg.C_270048	224	PF00457	GH11	178	7.2e-81	1	178	43	221	GH11
Ascomycota	Pezizomycotina	Sordariomycetes	Hypocreomycetidae	Hypocreales	NA	Hypocreaceae	Trichoderma	Trichoderma_reesei	Trichoderma_reesei_v2.0	jgi|Trire2|123989|estExt_fgenesh5_pg.C_290113	515	PF00734	CBM1	29	1.7e-13	1	29	482	510	GH7:CBM1
Ascomycota	Pezizomycotina	Sordariomycetes	Hypocreomycetidae	Hypocreales	NA	Hypocreaceae	Trichoderma	Trichoderma_reesei	Trichoderma_reesei_v2.0	jgi|Trire2|123989|estExt_fgenesh5_pg.C_290113	515	PF00734	CBM1	29	1.7e-13	1	29	482	510	GH7:CBM1
Ascomycota	Pezizomycotina	Sordariomycetes	Hypocreomycetidae	Hypocreales	NA	Hypocreaceae	Trichoderma	Trichoderma_reesei	Trichoderma_reesei_v2.0	jgi|Trire2|123989|estExt_fgenesh5_pg.C_290113	515	PF00840	GH7	434	3.9e-187	2	433	21	446	GH7:CBM1
Ascomycota	Pezizomycotina	Eurotiomycetes	Eurotiomycetidae	Eurotiales	NA	Aspergillaceae	Aspergillus	Aspergillus_niger	Aspergillus_niger_CBS_513.88	jgi|Aspni_DSM_1|164557|An12g02220m.01	460	PF00734	CBM1	29	1.9e-12	1	29	22	50	CBM1:GH6
Ascomycota	Pezizomycotina	Sordariomycetes	Hypocreomycetidae	Hypocreales	NA	Hypocreaceae	Trichoderma	Trichoderma_reesei	Trichoderma_reesei_v2.0	jgi|Trire2|124043|estExt_fgenesh5_pg.C_310058	412	PF00734	CBM1	29	5.1e-11	1	29	379	407	GH18:CBM1
Ascomycota	Pezizomycotina	Sordariomycetes	Hypocreomycetidae	Hypocreales	NA	Hypocreaceae	Trichoderma	Trichoderma_reesei	Trichoderma_reesei_v2.0	jgi|Trire2|124043|estExt_fgenesh5_pg.C_310058	412	PF00734	CBM1	29	5.1e-11	1	29	379	407	GH18:CBM1
Ascomycota	Pezizomycotina	Sordariomycetes	Hypocreomycetidae	Hypocreales	NA	Hypocreaceae	Trichoderma	Trichoderma_reesei	Trichoderma_reesei_v2.0	jgi|Trire2|124043|estExt_fgenesh5_pg.C_310058	412	PF00704	GH18	294	2.9e-24	2	292	34	316	GH18:CBM1
Ascomycota	Pezizomycotina	Sordariomycetes	Hypocreomycetidae	Hypocreales	NA	Hypocreaceae	Trichoderma	Trichoderma_reesei	Trichoderma_reesei_v2.0	jgi|Trire2|2735|fgenesh1_pm.C_scaffold_3000248	493	PF00704	GH18	294	5.9e-73	2	294	101	451	GH18
Ascomycota	Pezizomycotina	Sordariomycetes	Hypocreomycetidae	Hypocreales	NA	Hypocreaceae	Trichoderma	Trichoderma_reesei	Trichoderma_reesei_v2.0	jgi|Trire2|27554|gw1.6.114.1	326	PF03443	GH61	205	3.3e-53	1	199	3	214	GH61
Ascomycota	Pezizomycotina	Sordariomycetes	Hypocreomycetidae	Hypocreales	NA	Hypocreaceae	Trichoderma	Trichoderma_reesei	Trichoderma_reesei_v2.0	jgi|Trire2|3094|fgenesh1_pm.C_scaffold_5000055	491	PF17189	GH30C	64	1.6e-07	13	63	430	484	GH30:GH30C
Ascomycota	Pezizomycotina	Sordariomycetes	Hypocreomycetidae	Hypocreales	NA	Hypocreaceae	Trichoderma	Trichoderma_reesei	Trichoderma_reesei_v2.0	jgi|Trire2|3094|fgenesh1_pm.C_scaffold_5000055	491	PF02055	GH30	348	1.9e-37	1	348	78	416	GH30:GH30C
Ascomycota	Pezizomycotina	Sordariomycetes	Hypocreomycetidae	Hypocreales	NA	Hypocreaceae	Trichoderma	Trichoderma_reesei	Trichoderma_reesei_v2.0	jgi|Trire2|43873|estExt_Genewise1.C_10578	325	PF00704	GH18	294	5.2e-20	2	238	29	287	GH18
Ascomycota	Pezizomycotina	Sordariomycetes	Hypocreomycetidae	Hypocreales	NA	Hypocreaceae	Trichoderma	Trichoderma_reesei	Trichoderma_reesei_v2.0	jgi|Trire2|53731|e_gw1.1.586.1	408	PF00150	GH5	281	1.7e-35	23	280	96	372	GH5
Ascomycota	Pezizomycotina	Sordariomycetes	Hypocreomycetidae	Hypocreales	NA	Hypocreaceae	Trichoderma	Trichoderma_reesei	Trichoderma_reesei_v2.0	jgi|Trire2|56448|e_gw1.3.291.1	377	PF00704	GH18	294	3.3e-68	1	294	21	353	GH18
Ascomycota	Pezizomycotina	Eurotiomycetes	Eurotiomycetidae	Eurotiales	NA	Aspergillaceae	Aspergillus	Aspergillus_niger	Aspergillus_niger_CBS_513.88	jgi|Aspni_DSM_1|164584|An12g02540m.01	429	PF03443	GH61	205	1.9e-48	1	198	18	225	GH61
Ascomycota	Pezizomycotina	Sordariomycetes	Hypocreomycetidae	Hypocreales	NA	Hypocreaceae	Trichoderma	Trichoderma_reesei	Trichoderma_reesei_v2.0	jgi|Trire2|56894|e_gw1.3.612.1	820	PF00187	Chitin_bind_1	38	1e-05	9	38	406	451	Chitin_bind_1:GH18
Ascomycota	Pezizomycotina	Sordariomycetes	Hypocreomycetidae	Hypocreales	NA	Hypocreaceae	Trichoderma	Trichoderma_reesei	Trichoderma_reesei_v2.0	jgi|Trire2|56894|e_gw1.3.612.1	820	PF00704	GH18	294	9.1e-51	3	292	468	815	Chitin_bind_1:GH18
Ascomycota	Pezizomycotina	Sordariomycetes	Hypocreomycetidae	Hypocreales	NA	Hypocreaceae	Trichoderma	Trichoderma_reesei	Trichoderma_reesei_v2.0	jgi|Trire2|56996|e_gw1.3.372.1	369	PF00150	GH5	281	6.1e-18	19	279	59	335	GH5
Ascomycota	Pezizomycotina	Sordariomycetes	Hypocreomycetidae	Hypocreales	NA	Hypocreaceae	Trichoderma	Trichoderma_reesei	Trichoderma_reesei_v2.0	jgi|Trire2|59082|e_gw1.5.233.1	356	PF00704	GH18	294	5.1e-65	3	294	14	337	GH18
Ascomycota	Pezizomycotina	Sordariomycetes	Hypocreomycetidae	Hypocreales	NA	Hypocreaceae	Trichoderma	Trichoderma_reesei	Trichoderma_reesei_v2.0	jgi|Trire2|59791|e_gw1.7.769.1	344	PF00704	GH18	294	6.5e-21	2	294	41	328	GH18
Ascomycota	Pezizomycotina	Sordariomycetes	Hypocreomycetidae	Hypocreales	NA	Hypocreaceae	Trichoderma	Trichoderma_reesei	Trichoderma_reesei_v2.0	jgi|Trire2|62645|e_gw1.10.565.1	394	PF00704	GH18	294	7.2e-64	1	294	27	364	GH18
Ascomycota	Pezizomycotina	Sordariomycetes	Hypocreomycetidae	Hypocreales	NA	Hypocreaceae	Trichoderma	Trichoderma_reesei	Trichoderma_reesei_v2.0	jgi|Trire2|62704|e_gw1.10.207.1	358	PF00704	GH18	294	4.9e-61	3	290	22	334	GH18
Ascomycota	Pezizomycotina	Sordariomycetes	Hypocreomycetidae	Hypocreales	NA	Hypocreaceae	Trichoderma	Trichoderma_reesei	Trichoderma_reesei_v2.0	jgi|Trire2|64375|e_gw1.14.359.1	716	PF00150	GH5	281	9.6e-08	17	250	351	589	GH5
Ascomycota	Pezizomycotina	Sordariomycetes	Hypocreomycetidae	Hypocreales	NA	Hypocreaceae	Trichoderma	Trichoderma_reesei	Trichoderma_reesei_v2.0	jgi|Trire2|64906|e_gw1.15.277.1	430	PF00150	GH5	281	1e-14	11	209	102	323	GH5
Ascomycota	Pezizomycotina	Sordariomycetes	Hypocreomycetidae	Hypocreales	NA	Hypocreaceae	Trichoderma	Trichoderma_reesei	Trichoderma_reesei_v2.0	jgi|Trire2|66041|e_gw1.17.138.1	290	PF00704	GH18	294	1.6e-12	50	291	50	266	GH18
Ascomycota	Pezizomycotina	Eurotiomycetes	Eurotiomycetidae	Eurotiales	NA	Aspergillaceae	Aspergillus	Aspergillus_niger	Aspergillus_niger_CBS_513.88	jgi|Aspni_DSM_1|164779|An12g04610m.01	279	PF03443	GH61	205	1.3e-67	1	201	23	238	GH61
Ascomycota	Pezizomycotina	Sordariomycetes	Hypocreomycetidae	Hypocreales	NA	Hypocreaceae	Trichoderma	Trichoderma_reesei	Trichoderma_reesei_v2.0	jgi|Trire2|68347|e_gw1.24.244.1	402	PF00734	CBM1	29	8.4e-11	1	29	369	397	GH18:CBM1
Ascomycota	Pezizomycotina	Sordariomycetes	Hypocreomycetidae	Hypocreales	NA	Hypocreaceae	Trichoderma	Trichoderma_reesei	Trichoderma_reesei_v2.0	jgi|Trire2|68347|e_gw1.24.244.1	402	PF00734	CBM1	29	8.4e-11	1	29	369	397	GH18:CBM1
Ascomycota	Pezizomycotina	Sordariomycetes	Hypocreomycetidae	Hypocreales	NA	Hypocreaceae	Trichoderma	Trichoderma_reesei	Trichoderma_reesei_v2.0	jgi|Trire2|68347|e_gw1.24.244.1	402	PF00704	GH18	294	2.2e-20	3	292	35	310	GH18:CBM1
Ascomycota	Pezizomycotina	Sordariomycetes	Hypocreomycetidae	Hypocreales	NA	Hypocreaceae	Trichoderma	Trichoderma_reesei	Trichoderma_reesei_v2.0	jgi|Trire2|69736|e_gw1.30.36.1	477	PF17189	GH30C	64	1.3e-06	1	63	404	470	GH30:GH30C
Ascomycota	Pezizomycotina	Sordariomycetes	Hypocreomycetidae	Hypocreales	NA	Hypocreaceae	Trichoderma	Trichoderma_reesei	Trichoderma_reesei_v2.0	jgi|Trire2|69736|e_gw1.30.36.1	477	PF02055	GH30	348	4.2e-37	1	348	64	401	GH30:GH30C
Ascomycota	Pezizomycotina	Sordariomycetes	Hypocreomycetidae	Hypocreales	NA	Hypocreaceae	Trichoderma	Trichoderma_reesei	Trichoderma_reesei_v2.0	jgi|Trire2|71245|kg2.C_scaffold_1000030	1378	PF00704	GH18	294	7.8e-43	3	292	553	899	GH18
Ascomycota	Pezizomycotina	Sordariomycetes	Hypocreomycetidae	Hypocreales	NA	Hypocreaceae	Trichoderma	Trichoderma_reesei	Trichoderma_reesei_v2.0	jgi|Trire2|71554|kg2.C_scaffold_10000081	481	PF00150	GH5	281	5.5e-06	22	279	37	310	GH5
Ascomycota	Pezizomycotina	Sordariomycetes	Hypocreomycetidae	Hypocreales	NA	Hypocreaceae	Trichoderma	Trichoderma_reesei	Trichoderma_reesei_v2.0	jgi|Trire2|72339|kg2.C_scaffold_22000031	1532	PF00704	GH18	294	3.9e-33	2	291	520	847	GH18
Ascomycota	Pezizomycotina	Sordariomycetes	Hypocreomycetidae	Hypocreales	NA	Hypocreaceae	Trichoderma	Trichoderma_reesei	Trichoderma_reesei_v2.0	jgi|Trire2|72567|kg2.C_scaffold_3000002	472	PF00734	CBM1	29	1.9e-13	1	29	30	58	CBM1:GH6
Ascomycota	Pezizomycotina	Sordariomycetes	Hypocreomycetidae	Hypocreales	NA	Hypocreaceae	Trichoderma	Trichoderma_reesei	Trichoderma_reesei_v2.0	jgi|Trire2|72567|kg2.C_scaffold_3000002	472	PF00734	CBM1	29	1.9e-13	1	29	30	58	CBM1:GH6
Ascomycota	Pezizomycotina	Dothideomycetes	NA	NA	NA	NA	Acidomyces	Acidomyces_richmondensis	Acidomyces_richmondensis_BFW	jgi|Aciri1_meta|163439|estExt_Genewise1Plus.C_5WFSArich_Contig_020550004	303	PF00331	GH10	316	7.4e-78	34	315	9	291	GH10
Ascomycota	Pezizomycotina	Eurotiomycetes	Eurotiomycetidae	Eurotiales	NA	Aspergillaceae	Aspergillus	Aspergillus_niger	Aspergillus_niger_CBS_513.88	jgi|Aspni_DSM_1|164852|An12g05330m.01	948	PF00187	Chitin_bind_1	38	2.4e-06	10	38	180	224	LysM:Chitin_bind_1:GH18
Ascomycota	Pezizomycotina	Sordariomycetes	Hypocreomycetidae	Hypocreales	NA	Hypocreaceae	Trichoderma	Trichoderma_reesei	Trichoderma_reesei_v2.0	jgi|Trire2|72567|kg2.C_scaffold_3000002	472	PF01341	GH6	304	6.7e-105	14	303	141	435	CBM1:GH6
Ascomycota	Pezizomycotina	Sordariomycetes	Hypocreomycetidae	Hypocreales	NA	Hypocreaceae	Trichoderma	Trichoderma_reesei	Trichoderma_reesei_v2.0	jgi|Trire2|73643|estExt_GeneWisePlus.C_10274	345	PF00734	CBM1	29	1.5e-13	1	29	311	339	GH61:CBM1
Ascomycota	Pezizomycotina	Sordariomycetes	Hypocreomycetidae	Hypocreales	NA	Hypocreaceae	Trichoderma	Trichoderma_reesei	Trichoderma_reesei_v2.0	jgi|Trire2|73643|estExt_GeneWisePlus.C_10274	345	PF00734	CBM1	29	1.5e-13	1	29	311	339	GH61:CBM1
Ascomycota	Pezizomycotina	Sordariomycetes	Hypocreomycetidae	Hypocreales	NA	Hypocreaceae	Trichoderma	Trichoderma_reesei	Trichoderma_reesei_v2.0	jgi|Trire2|73643|estExt_GeneWisePlus.C_10274	345	PF03443	GH61	205	5.1e-65	1	199	22	234	GH61:CBM1
Ascomycota	Pezizomycotina	Sordariomycetes	Hypocreomycetidae	Hypocreales	NA	Hypocreaceae	Trichoderma	Trichoderma_reesei	Trichoderma_reesei_v2.0	jgi|Trire2|74223|estExt_GeneWisePlus.C_11372	230	PF00457	GH11	178	4.6e-65	4	176	55	224	GH11
Ascomycota	Pezizomycotina	Sordariomycetes	Hypocreomycetidae	Hypocreales	NA	Hypocreaceae	Trichoderma	Trichoderma_reesei	Trichoderma_reesei_v2.0	jgi|Trire2|77284|estExt_GeneWisePlus.C_70697	329	PF01670	GH12	214	2.5e-18	2	214	78	322	GH12
Ascomycota	Pezizomycotina	Sordariomycetes	Hypocreomycetidae	Hypocreales	NA	Hypocreaceae	Trichoderma	Trichoderma_reesei	Trichoderma_reesei_v2.0	jgi|Trire2|77506|estExt_GeneWisePlus.C_80289	743	PF00150	GH5	281	6e-10	27	137	70	254	GH5
Ascomycota	Pezizomycotina	Sordariomycetes	Hypocreomycetidae	Hypocreales	NA	Hypocreaceae	Trichoderma	Trichoderma_reesei	Trichoderma_reesei_v2.0	jgi|Trire2|80833|estExt_GeneWisePlus.C_210026	425	PF00704	GH18	294	3.9e-89	3	294	42	384	GH18
Ascomycota	Pezizomycotina	Sordariomycetes	Hypocreomycetidae	Hypocreales	NA	Hypocreaceae	Trichoderma	Trichoderma_reesei	Trichoderma_reesei_v2.0	jgi|Trire2|81598|estExt_GeneWisePlus.C_260041	398	PF00704	GH18	294	1.7e-83	2	294	8	352	GH18
Ascomycota	Pezizomycotina	Sordariomycetes	Hypocreomycetidae	Hypocreales	NA	Hypocreaceae	Trichoderma	Trichoderma_reesei	Trichoderma_reesei_v2.0	jgi|Trire2|82616|estExt_GeneWisePlus.C_440029	439	PF00150	GH5	281	1.8e-42	23	276	60	305	GH5
Ascomycota	Pezizomycotina	Eurotiomycetes	Eurotiomycetidae	Eurotiales	NA	Aspergillaceae	Aspergillus	Aspergillus_niger	Aspergillus_niger_CBS_513.88	jgi|Aspni_DSM_1|164852|An12g05330m.01	948	PF01476	LysM	44	1.1e-06	2	42	65	106	LysM:Chitin_bind_1:GH18
Ascomycota	Pezizomycotina	Eurotiomycetes	Eurotiomycetidae	Onygenales	NA	Arthrodermataceae	Trichophyton	Trichophyton_rubrum	Trichophyton_rubrum_CBS_118892	jgi|Triru1|1917|TERG_07727T0	359	PF00704	GH18	294	1.1e-15	3	256	62	348	GH18
Ascomycota	Pezizomycotina	Eurotiomycetes	Eurotiomycetidae	Onygenales	NA	Arthrodermataceae	Trichophyton	Trichophyton_rubrum	Trichophyton_rubrum_CBS_118892	jgi|Triru1|219|TERG_00216T0	402	PF00704	GH18	294	3.6e-84	2	294	9	350	GH18
Ascomycota	Pezizomycotina	Eurotiomycetes	Eurotiomycetidae	Onygenales	NA	Arthrodermataceae	Trichophyton	Trichophyton_rubrum	Trichophyton_rubrum_CBS_118892	jgi|Triru1|4012|TERG_02705T0	355	PF00704	GH18	294	2e-18	2	292	32	317	GH18
Ascomycota	Pezizomycotina	Eurotiomycetes	Eurotiomycetidae	Onygenales	NA	Arthrodermataceae	Trichophyton	Trichophyton_rubrum	Trichophyton_rubrum_CBS_118892	jgi|Triru1|4325|TERG_03018T0	929	PF00150	GH5	281	4e-08	20	252	567	805	GH5
Ascomycota	Pezizomycotina	Eurotiomycetes	Eurotiomycetidae	Onygenales	NA	Arthrodermataceae	Trichophyton	Trichophyton_rubrum	Trichophyton_rubrum_CBS_118892	jgi|Triru1|4479|TERG_03170T0	1288	PF00187	Chitin_bind_1	38	1.9e-07	9	38	453	498	LysM:Chitin_bind_1:GH18
Ascomycota	Pezizomycotina	Eurotiomycetes	Eurotiomycetidae	Onygenales	NA	Arthrodermataceae	Trichophyton	Trichophyton_rubrum	Trichophyton_rubrum_CBS_118892	jgi|Triru1|4479|TERG_03170T0	1288	PF00704	GH18	294	3.3e-45	3	292	515	878	LysM:Chitin_bind_1:GH18
Ascomycota	Pezizomycotina	Eurotiomycetes	Eurotiomycetidae	Onygenales	NA	Arthrodermataceae	Trichophyton	Trichophyton_rubrum	Trichophyton_rubrum_CBS_118892	jgi|Triru1|4479|TERG_03170T0	1288	PF01476	LysM	44	2e-07	1	44	368	415	LysM:Chitin_bind_1:GH18
Ascomycota	Pezizomycotina	Eurotiomycetes	Eurotiomycetidae	Onygenales	NA	Arthrodermataceae	Trichophyton	Trichophyton_rubrum	Trichophyton_rubrum_CBS_118892	jgi|Triru1|4934|TERG_03618T0	497	PF01476	LysM	44	4.6e-12	1	44	4	48	LysM:GH18
Ascomycota	Pezizomycotina	Eurotiomycetes	Eurotiomycetidae	Onygenales	NA	Arthrodermataceae	Trichophyton	Trichophyton_rubrum	Trichophyton_rubrum_CBS_118892	jgi|Triru1|4934|TERG_03618T0	497	PF00704	GH18	294	1.6e-79	1	294	103	451	LysM:GH18
Ascomycota	Pezizomycotina	Eurotiomycetes	Eurotiomycetidae	Onygenales	NA	Arthrodermataceae	Trichophyton	Trichophyton_rubrum	Trichophyton_rubrum_CBS_118892	jgi|Triru1|5071|TERG_03756T0	1402	PF00704	GH18	294	7e-40	3	266	461	779	LysM:GH18
[truncated: 10,703 more rows]
